# Supplementary material for: Insights into the Evolution of Shells and Love Darts of Land Snails Revealed from Their Matrix Proteins
Source: Genome Biol Evol. 2018 Nov 2;11(2):380–97. doi: 10.1093/gbe/evy242 (PMC6368272; doi:10.1093/gbe/evy242)
Supplement: Supplementary Data [file evy242_supp.zip]

Archive with 2 entries (2 files):
- Supplymentary_181024.pdf
- tableS1-S9_181024.xlsx
