# Supplementary material for: Insights into the Evolution of Shells and Love Darts of Land Snails Revealed from Their Matrix Proteins
Source: Genome Biol Evol. 2018 Nov 2;11(2):380–97. doi: 10.1093/gbe/evy242 (PMC6368272; doi:10.1093/gbe/evy242)
Supplement: Supplementary Data [file evy242_supp.zip › tableS1-S9_181024.xlsx]

## Sheet: Table_S1
Supplementary Table S1.Quality of the sequence data
A. Raw read
Sample name	Accession number	total read number	total read length	Mean length	SD
Mantle	DRA006965	6056290	658883141	108.793	51.9821
Dart sac	DRA006966	5351015	579520865	108.301	55.6127
B. Assembled sequence
Number of sequences	59618
Total read length	14956220
Mean sequence length	251
N50 sequence length	262
Total number of core genes queried	978
Number of core genes detected (Complete)*	107 (10.94%)
Number of core genes detected (Partial)*	272 (27.81%)
Number of missing core genes*	599 (61.25%)
* Selected reference gene set is "Metazoa" in BUSCO v2.

## Sheet: Table_S2
Supplementary Table S2.Sequences of specific primers used in this study.
Primer name	Sequences	Accession No.
Equ04504_F	GAGGAGCATCCAGTCCTGTTGAC	LC375296
Equ04504_R	GTTGGCGTAGAGATCCTTACGG
Equ09811_F	CCAACCTCTACATTGCTCAATAC	LC375292
Equ09811_R	GAATGTGATAATCACTTGAATG
Equ12085_F	AGAAGAGCCGTGTTGCCCAAG	LC375283
Equ12085_R	GTGAGGCTCACTGAACCTCTG
Equ12964_F	TGCAAAAGAATCACACAAAGG	LC375290
Equ12964_R	TGTCCCTCTGCCTTTCACAAAATG
Equ15435_F	TGTTGTTCTTTACAGCTAATAAGC	LC375291
Equ15435_R	ATTGGCTGCTGGGCCCAGGGCAG
Equ16104_F	AGAAGCTGCTGAAGAACCTCTTC	LC375285
Equ16104_R	GTCCAGGTAGTTGACGGCCTTGAG
Equ21104_F	CGACCAACGCCGCAAGCGTCCCAC	LC375287
Equ21104_R	GAAATCTGAGGGCATCAGTTTTG
Equ21150_F	CTGAACAGACAGTGAGAAACATC	LC375293
Equ21150_R	CAAGCAAATAAGTCCTGATATATG
Equ21247_F	AAGGTGCTACAGAAACATGACTTC	LC375288
Equ21247_R	CCTCCTGCCCCGGCTCCACCCATG
Equ21457_F	AACGAACGTGAGGGAAAGACTTAG	LC375286
Equ21457_R	GTCCATGGCCAGACGGTTCATGC
Equ21679_F	CCTGAGATTACAAATACTGAGCG	LC375294
Equ21679_R	GGAAGAATGAAGGAAGAAACAAC
Equ25307_F	CAGCATCCCGACTTGTGGTC	LC375289
Equ25307_R	AGGAGCTCATTCGAAGATCC
Equ39344_F	TAGAAGACCCAGGTACCTGAACG	LC375284
Equ39344_R	GCCACCAGCAGACTTCGGCCATC
Equ43690_F	CCAGGAACATCGCGCGGCCAATC	LC375295
Equ43690_R	GGTTGCGGTTCCCATACAGCCC
Equ15522_F	CGGACTCATAACTCCACATG	LC375298
Equ15523_R	GGCGAAGTTGGGAACATGTGC
Equ16217_F	CTCCTCCAAACTTCAAGCCGC	LC375297
Equ21060_R	GCAGTTACAAATCACGGTTTGG
Equ23617_F	CTGTGGCTAATGTTGGTGAC	LC375299
Equ24364_R	CGGAAGCAACGTCAGCGAC
Equ44650_F	TGGTCAACGACAGGCCGCAGGGAC	LC375300
Equ23959_R	GCTAGACAGCTCGTCCAGG

## Sheet: Table_S3
Supplementary Table S3. FPKM and BLASTX results of transcriptome
FPKM_category	contig_id	Mantle	Dart_Sac	Accession No.	Blastx hit results	p-value
Mantle:FPKM>1000, Dart sac:FPKM>1000	contig00681	2444.74	6031.3	no hit
Mantle:FPKM>1000, Dart sac:FPKM>1000	contig00725	1679.18	2154.21	no hit
Mantle:FPKM>1000, Dart sac:FPKM>1000	contig00735	1051.58	3506.05	no hit
Mantle:FPKM>1000, Dart sac:FPKM>1000	contig00763	1356.65	4621.88	gi|440136345|gb|AGB85033.1|	senescence-associated protein, partial [Auxenochlorella protothecoides]	9e-13
Mantle:FPKM>1000, Dart sac:FPKM>1000	contig00826	1209.2	1484	no hit
Mantle:FPKM>1000, Dart sac:FPKM>1000	contig00896	1127.17	1934.03	no hit
Mantle:FPKM>1000, Dart sac:FPKM>1000	contig00951	1148.4	1727.89	no hit
Mantle:FPKM>1000, Dart sac:FPKM>1000	contig00953	1207.95	3409.63	no hit
Mantle:FPKM>1000, Dart sac:FPKM>1000	contig00988	1703.3	2306.2	gi|156311254|ref|XP_001617754.1|	hypothetical protein NEMVEDRAFT_v1g225826 [Nematostella vectensis]	1e-08
Mantle:FPKM>1000, Dart sac:FPKM>1000	contig01071	1083.4	1289.37	no hit
Mantle:FPKM>1000, Dart sac:FPKM>1000	contig01117	1536.48	2948.6	no hit
Mantle:FPKM>1000, Dart sac:FPKM>1000	contig01132	1226.01	2020.53	gi|449445393|ref|XP_004140457.1|	PREDICTED: uncharacterized protein LOC101215597 [Cucumis sativus]	3e-14
Mantle:FPKM>1000, Dart sac:FPKM>1000	contig01308	2064.68	3450.36	gi|321443033|gb|EFX59970.1|	hypothetical protein DAPPUDRAFT_126039 [Daphnia pulex]	7e-17
Mantle:FPKM>1000, Dart sac:FPKM>1000	contig01916	1272.08	1157.56	no hit
Mantle:FPKM>1000, Dart sac:FPKM>1000	contig02787	1268.24	1050.68	gi|357630243|gb|EHJ78503.1|	endonuclease-reverse transcriptase [Danaus plexippus]	9e-06
Mantle:FPKM>1000, Dart sac:FPKM>1000	contig03125	1344.74	1216.42	no hit
Mantle:FPKM>1000, Dart sac:FPKM>1000	contig03843	1182.18	15464.8	gi|42559558|sp|O97192.1|TPM_HELAS	RecName: Full=Tropomyosin; AltName: Allergen=Hel as 1	1e-18
Mantle:FPKM>1000, Dart sac:FPKM>1000	contig03846	1783.05	22129.8	gi|524864520|ref|XP_005089095.1|	PREDICTED: tropomyosin-2-like isoform X3 [Aplysia californica]	6e-09
Mantle:FPKM>1000, Dart sac:FPKM>1000	contig03867	3096.59	5532.45	no hit
Mantle:FPKM>1000, Dart sac:FPKM>1000	contig03930	2014.38	6242.24	gi|156346903|ref|XP_001621569.1|	hypothetical protein NEMVEDRAFT_v1g221825 [Nematostella vectensis]	1e-11
Mantle:FPKM>1000, Dart sac:FPKM>1000	contig03934	3086.79	7338.63	gi|322801286|gb|EFZ21973.1|	hypothetical protein SINV_08163 [Solenopsis invicta]	4e-07
Mantle:FPKM>1000, Dart sac:FPKM>1000	contig04146	1953.19	3211.78	gi|340387197|ref|XP_003392094.1|	PREDICTED: hypothetical protein LOC100640902 [Amphimedon queenslandica]	1e-08
Mantle:FPKM>1000, Dart sac:FPKM>1000	contig04151	3833.9	4868.55	no hit
Mantle:FPKM>1000, Dart sac:FPKM>1000	contig04206	1067.13	1465.33	no hit
Mantle:FPKM>1000, Dart sac:FPKM>1000	contig04212	1167.99	1284.56	gi|497803834|ref|WP_010118018.1|	hypothetical protein, partial [Acinetobacter sp. P8-3-8]	1e-12
Mantle:FPKM>1000, Dart sac:FPKM>1000	contig04215	1700.38	2095.9	gi|170576554|ref|XP_001893676.1|	hypothetical protein Bm1_11025 [Brugia malayi]	6e-12
Mantle:FPKM>1000, Dart sac:FPKM>1000	contig04253	1305.78	1534.33	no hit
Mantle:FPKM>1000, Dart sac:FPKM>1000	contig04425	1066.37	9898.97	gi|526117405|ref|NP_001267760.1|	myosin regulatory light chain (N-terminus) [Aplysia californica]	2e-23
Mantle:FPKM>1000, Dart sac:FPKM>1000	contig04471	1206.32	10776.2	gi|526117405|ref|NP_001267760.1|	myosin regulatory light chain (N-terminus) [Aplysia californica]	4e-16
Mantle:FPKM>1000, Dart sac:FPKM>1000	contig04643	1287.08	3367.07	gi|488594651|ref|XP_004482538.1|	PREDICTED: uncharacterized protein LOC101444772, partial [Dasypus novemcinctus]	8e-08
Mantle:FPKM>1000, Dart sac:FPKM>1000	contig04660	1050.91	1650.66	no hit
Mantle:FPKM>1000, Dart sac:FPKM>1000	contig04712	1065.86	1499.29	no hit
Mantle:FPKM>1000, Dart sac:FPKM>1000	contig05180	3091.45	1807.01	gi|546685589|gb|ERL95076.1|	hypothetical protein D910_12346, partial [Dendroctonus ponderosae]	3e-10
Mantle:FPKM>1000, Dart sac:FPKM>1000	contig05181	1572.04	1162.27	no hit
Mantle:FPKM>1000, Dart sac:FPKM>1000	contig05250	1390.39	6101.5	no hit
Mantle:FPKM>1000, Dart sac:FPKM>1000	contig05260	5560.69	7379.7	no hit
Mantle:FPKM>1000, Dart sac:FPKM>1000	contig06241	1273.03	1463.94	no hit
Mantle:FPKM>1000, Dart sac:FPKM>1000	contig06951	1646.27	6483.9	gi|449539125|gb|EMD30442.1|	hypothetical protein CERSUDRAFT_163840, partial [Ceriporiopsis subvermispora B]	2e-12
Mantle:FPKM>1000, Dart sac:FPKM>1000	contig07789	1514.08	1038.94	no hit
Mantle:FPKM>1000, Dart sac:FPKM>1000	contig07791	1596.39	1100.79	no hit
Mantle:FPKM>1000, Dart sac:FPKM>1000	contig07977	1262.62	2604.3	no hit
Mantle:FPKM>1000, Dart sac:FPKM>1000	contig08010	1239.41	24137.3	no hit
Mantle:FPKM>1000, Dart sac:FPKM>1000	contig08023	1352.34	1568.93	gi|443711020|gb|ELU04980.1|	hypothetical protein CAPTEDRAFT_94766, partial [Capitella teleta]	5e-20
Mantle:FPKM>1000, Dart sac:FPKM>1000	contig08662	1755.51	2929.93	no hit
Mantle:FPKM>1000, Dart sac:FPKM>1000	contig09166	1427.26	1431.1	no hit
Mantle:FPKM>1000, Dart sac:FPKM>1000	contig09168	1619.25	1203.86	no hit
Mantle:FPKM>1000, Dart sac:FPKM>1000	contig10045	6689.73	3843.28	gi|348148|gb|AAB00497.1|	ubiquitin, partial [Homarus americanus]	2e-14
Mantle:FPKM>1000, Dart sac:FPKM>1000	contig10046	5335.94	3965.66	gi|40074451|gb|AAR39433.1|	ubiquitin [Blattella germanica]	9e-21
Mantle:FPKM>1000, Dart sac:FPKM>1000	contig10260	3076.9	2824.23	gi|524877031|ref|XP_005095223.1|	PREDICTED: 40S ribosomal protein SA-like [Aplysia californica]	4e-22
Mantle:FPKM>1000, Dart sac:FPKM>1000	contig10262	2143.69	1792.71	no hit
Mantle:FPKM>1000, Dart sac:FPKM>1000	contig10433	2065.52	4927.36	gi|260782535|ref|XP_002586341.1|	hypothetical protein BRAFLDRAFT_132176 [Branchiostoma floridae]	1e-09
Mantle:FPKM>1000, Dart sac:FPKM>1000	contig10435	1966.44	4651.5	gi|350646339|emb|CCD58992.1|	hypothetical protein Smp_183040 [Schistosoma mansoni]	4e-08
Mantle:FPKM>1000, Dart sac:FPKM>1000	contig10438	1018.72	1372.95	gi|256091003|ref|XP_002581444.1|	hypothetical protein [Schistosoma mansoni]	3e-08
Mantle:FPKM>1000, Dart sac:FPKM>1000	contig10504	1310.53	3799.03	gi|524885520|ref|XP_005099366.1|	PREDICTED: myosin essential light chain, striated adductor muscle-like [Aplysia californica]	3e-29
Mantle:FPKM>1000, Dart sac:FPKM>1000	contig10647	3841.68	3949.64	gi|449539125|gb|EMD30442.1|	hypothetical protein CERSUDRAFT_163840, partial [Ceriporiopsis subvermispora B]	3e-13
Mantle:FPKM>1000, Dart sac:FPKM>1000	contig11280	1278.84	2530.99	no hit
Mantle:FPKM>1000, Dart sac:FPKM>1000	contig11545	1732.84	2334.8	no hit
Mantle:FPKM>1000, Dart sac:FPKM>1000	contig11579	1722.05	1269.2	no hit
Mantle:FPKM>1000, Dart sac:FPKM>1000	contig11583	1663.2	1310.49	no hit
Mantle:FPKM>1000, Dart sac:FPKM>1000	contig12789	1161.91	1801.62	no hit
Mantle:FPKM>1000, Dart sac:FPKM>1000	contig13275	3951.29	5377.16	no hit
Mantle:FPKM>1000, Dart sac:FPKM>1000	contig14489	1886.66	3930.25	no hit
Mantle:FPKM>1000, Dart sac:FPKM>1000	contig15651	2044.63	2866.23	gi|325296839|ref|NP_001191661.1|	soma ferritin [Aplysia californica]	9e-40
Mantle:FPKM>1000, Dart sac:FPKM>1000	contig15652	2602.14	2908.49	gi|325296839|ref|NP_001191661.1|	soma ferritin [Aplysia californica]	1e-25
Mantle:FPKM>1000, Dart sac:FPKM>1000	contig15653	2101.93	1706.01	no hit
Mantle:FPKM>1000, Dart sac:FPKM>1000	contig16309	1333.76	1310.7	no hit
Mantle:FPKM>1000, Dart sac:FPKM>1000	contig17103	1742.31	1529.44	no hit
Mantle:FPKM>1000, Dart sac:FPKM>1000	contig17104	2493.68	2068.82	gi|546301737|ref|XP_005711501.1|	unnamed protein product [Chondrus crispus]	1e-06
Mantle:FPKM>1000, Dart sac:FPKM>1000	contig17661	7767.06	9638.45	no hit
Mantle:FPKM>1000, Dart sac:FPKM>1000	contig17713	1183.88	2567.77	no hit
Mantle:FPKM>1000, Dart sac:FPKM>1000	contig22371	1176.21	1349.62	gi|524907042|ref|XP_005108650.1|	PREDICTED: 40S ribosomal protein S2-like [Aplysia californica]	2e-75
Mantle:FPKM>1000, Dart sac:FPKM>1000	contig42273	1249.21	1153.55	gi|256091883|ref|XP_002581749.1|	hypothetical protein [Schistosoma mansoni]	3e-12
Mantle:FPKM>1000, Dart sac:FPKM>1000	contig44542	2107.79	4428.5	no hit
Mantle:FPKM>1000, Dart sac:FPKM<1	contig00588	3213.13	0.92569	gi|524865891|ref|XP_005089771.1|	PREDICTED: angiopoietin-1-like isoform X1 [Aplysia californica]	3e-32
Mantle:FPKM>1000, Dart sac:FPKM<1	contig00617	6101.96	0	no hit
Mantle:FPKM>1000, Dart sac:FPKM<1	contig00618	5099.89	0	no hit
Mantle:FPKM>1000, Dart sac:FPKM<1	contig00751	3650.56	0	no hit
Mantle:FPKM>1000, Dart sac:FPKM<1	contig00880	2249.61	0	no hit
Mantle:FPKM>1000, Dart sac:FPKM<1	contig01616	1175.83	0	no hit
Mantle:FPKM>1000, Dart sac:FPKM<1	contig02394	1581.17	0	no hit
Mantle:FPKM>1000, Dart sac:FPKM<1	contig02408	1938.37	0	no hit
Mantle:FPKM>1000, Dart sac:FPKM<1	contig02409	11726.7	0	no hit
Mantle:FPKM>1000, Dart sac:FPKM<1	contig02410	13415.8	0	no hit
Mantle:FPKM>1000, Dart sac:FPKM<1	contig02416	2390.2	0	no hit
Mantle:FPKM>1000, Dart sac:FPKM<1	contig02432	3618.46	0	no hit
Mantle:FPKM>1000, Dart sac:FPKM<1	contig02438	4184.94	0	no hit
Mantle:FPKM>1000, Dart sac:FPKM<1	contig02443	8030.65	0	no hit
Mantle:FPKM>1000, Dart sac:FPKM<1	contig02446	1309.1	0	gi|386800520|ref|YP_006303193.1|	NADH dehydrogenase subunit 3 (mitochondrion) [Cylindrus obtusus]	7e-17
Mantle:FPKM>1000, Dart sac:FPKM<1	contig02451	1049.46	0	no hit
Mantle:FPKM>1000, Dart sac:FPKM<1	contig02452	4738.56	0	no hit
Mantle:FPKM>1000, Dart sac:FPKM<1	contig02469	4101.83	0	no hit
Mantle:FPKM>1000, Dart sac:FPKM<1	contig02482	2532.45	0	no hit
Mantle:FPKM>1000, Dart sac:FPKM<1	contig02506	1805.81	0	no hit
Mantle:FPKM>1000, Dart sac:FPKM<1	contig02513	1251.15	0	no hit
Mantle:FPKM>1000, Dart sac:FPKM<1	contig02518	1864.64	0	no hit
Mantle:FPKM>1000, Dart sac:FPKM<1	contig02552	2290.72	0	no hit
Mantle:FPKM>1000, Dart sac:FPKM<1	contig02560	5258.97	0	no hit
Mantle:FPKM>1000, Dart sac:FPKM<1	contig02570	7865.7	0	no hit
Mantle:FPKM>1000, Dart sac:FPKM<1	contig02572	5313.6	0	no hit
Mantle:FPKM>1000, Dart sac:FPKM<1	contig02574	1414.25	0	no hit
Mantle:FPKM>1000, Dart sac:FPKM<1	contig02609	1404.47	0	gi|37777237|dbj|BAC99256.1|	NADH dehydroenase subunit 1 [Euhadra aomoriensis]	6e-15
Mantle:FPKM>1000, Dart sac:FPKM<1	contig02622	4164.69	0	no hit
Mantle:FPKM>1000, Dart sac:FPKM<1	contig02625	4056.25	0	no hit
Mantle:FPKM>1000, Dart sac:FPKM<1	contig02626	4211.99	0	no hit
Mantle:FPKM>1000, Dart sac:FPKM<1	contig02627	2599.79	0	no hit
Mantle:FPKM>1000, Dart sac:FPKM<1	contig02632	2514.11	0	no hit
Mantle:FPKM>1000, Dart sac:FPKM<1	contig02643	2424.75	0	no hit
Mantle:FPKM>1000, Dart sac:FPKM<1	contig02653	6054.89	0	no hit
Mantle:FPKM>1000, Dart sac:FPKM<1	contig02657	5360.23	0	no hit
Mantle:FPKM>1000, Dart sac:FPKM<1	contig02690	1064.23	0	no hit
Mantle:FPKM>1000, Dart sac:FPKM<1	contig02692	6012.75	0	no hit
Mantle:FPKM>1000, Dart sac:FPKM<1	contig03629	3081.73	0	no hit
Mantle:FPKM>1000, Dart sac:FPKM<1	contig03630	1213.79	0	no hit
Mantle:FPKM>1000, Dart sac:FPKM<1	contig03799	2496.15	0	no hit
Mantle:FPKM>1000, Dart sac:FPKM<1	contig03811	2976.41	0	no hit
Mantle:FPKM>1000, Dart sac:FPKM<1	contig03816	6248.03	0	no hit
Mantle:FPKM>1000, Dart sac:FPKM<1	contig03824	3771.82	0	no hit
Mantle:FPKM>1000, Dart sac:FPKM<1	contig03826	1894.71	0	no hit
Mantle:FPKM>1000, Dart sac:FPKM<1	contig03827	8929.64	0	no hit
Mantle:FPKM>1000, Dart sac:FPKM<1	contig03847	1283.43	0	no hit
Mantle:FPKM>1000, Dart sac:FPKM<1	contig03848	2948.4	0	no hit
Mantle:FPKM>1000, Dart sac:FPKM<1	contig03851	2912.1	0	no hit
Mantle:FPKM>1000, Dart sac:FPKM<1	contig03858	6659.01	0	no hit
Mantle:FPKM>1000, Dart sac:FPKM<1	contig03860	3322.06	0	no hit
Mantle:FPKM>1000, Dart sac:FPKM<1	contig03875	3719.12	0	no hit
Mantle:FPKM>1000, Dart sac:FPKM<1	contig03882	2475.35	0	gi|164420900|ref|YP_001648719.1|	ATP synthase F0 subunit 6 [Biomphalaria tenagophila]	5e-20
Mantle:FPKM>1000, Dart sac:FPKM<1	contig03883	1585.28	0	no hit
Mantle:FPKM>1000, Dart sac:FPKM<1	contig03915	5588.89	0	no hit
Mantle:FPKM>1000, Dart sac:FPKM<1	contig03920	5868.14	0	no hit
Mantle:FPKM>1000, Dart sac:FPKM<1	contig03927	4687.13	0	gi|194069599|dbj|BAG55123.1|	cytochrome oxydase subunit 1 [Euhadra herklotsi]	2e-11
Mantle:FPKM>1000, Dart sac:FPKM<1	contig03938	2013.08	0	no hit
Mantle:FPKM>1000, Dart sac:FPKM<1	contig03950	2479.5	0	no hit
Mantle:FPKM>1000, Dart sac:FPKM<1	contig05194	9341.31	0	no hit
Mantle:FPKM>1000, Dart sac:FPKM<1	contig05904	1229.55	0	no hit
Mantle:FPKM>1000, Dart sac:FPKM<1	contig06452	4505.04	0	gi|148724316|gb|ABR08403.1|	epiphragmin [Cernuella virgata]	5e-12
Mantle:FPKM>1000, Dart sac:FPKM<1	contig06453	4777.04	0	no hit
Mantle:FPKM>1000, Dart sac:FPKM<1	contig06454	2556.3	0	no hit
Mantle:FPKM>1000, Dart sac:FPKM<1	contig06458	2741.43	0	no hit
Mantle:FPKM>1000, Dart sac:FPKM<1	contig06475	7217.93	0	no hit
Mantle:FPKM>1000, Dart sac:FPKM<1	contig06594	4801.73	0	no hit
Mantle:FPKM>1000, Dart sac:FPKM<1	contig06596	3867.79	0	no hit
Mantle:FPKM>1000, Dart sac:FPKM<1	contig06602	2083.48	0	no hit
Mantle:FPKM>1000, Dart sac:FPKM<1	contig06727	1038.56	0	no hit
Mantle:FPKM>1000, Dart sac:FPKM<1	contig06746	1180.26	0	no hit
Mantle:FPKM>1000, Dart sac:FPKM<1	contig07864	2563.88	0	no hit
Mantle:FPKM>1000, Dart sac:FPKM<1	contig08134	1329.22	0	no hit
Mantle:FPKM>1000, Dart sac:FPKM<1	contig08143	2310.22	0	no hit
Mantle:FPKM>1000, Dart sac:FPKM<1	contig08148	2650.16	0	no hit
Mantle:FPKM>1000, Dart sac:FPKM<1	contig08479	8226.15	0	no hit
Mantle:FPKM>1000, Dart sac:FPKM<1	contig08488	1571.31	0	no hit
Mantle:FPKM>1000, Dart sac:FPKM<1	contig08699	1727.02	0	no hit
Mantle:FPKM>1000, Dart sac:FPKM<1	contig09293	1845.23	0	no hit
Mantle:FPKM>1000, Dart sac:FPKM<1	contig09469	8260.72	0	no hit
Mantle:FPKM>1000, Dart sac:FPKM<1	contig09471	3519.16	0	no hit
Mantle:FPKM>1000, Dart sac:FPKM<1	contig09827	6509.28	0	no hit
Mantle:FPKM>1000, Dart sac:FPKM<1	contig09828	3163.33	0	no hit
Mantle:FPKM>1000, Dart sac:FPKM<1	contig09831	3699.07	0	no hit
Mantle:FPKM>1000, Dart sac:FPKM<1	contig09833	7978.38	0	no hit
Mantle:FPKM>1000, Dart sac:FPKM<1	contig10040	3108.97	0	no hit
Mantle:FPKM>1000, Dart sac:FPKM<1	contig10042	1704.67	0	gi|343455261|gb|AEM36070.1|	senescence-associated protein [Mytilus edulis]	7e-18
Mantle:FPKM>1000, Dart sac:FPKM<1	contig10063	3563.72	0	no hit
Mantle:FPKM>1000, Dart sac:FPKM<1	contig10065	2794.36	0	no hit
Mantle:FPKM>1000, Dart sac:FPKM<1	contig10103	5683.58	0	no hit
Mantle:FPKM>1000, Dart sac:FPKM<1	contig10104	1566.14	0	no hit
Mantle:FPKM>1000, Dart sac:FPKM<1	contig10161	1252.23	0	no hit
Mantle:FPKM>1000, Dart sac:FPKM<1	contig10266	1234.26	0	no hit
Mantle:FPKM>1000, Dart sac:FPKM<1	contig10378	5472.2	0	no hit
Mantle:FPKM>1000, Dart sac:FPKM<1	contig10381	3079.42	0	no hit
Mantle:FPKM>1000, Dart sac:FPKM<1	contig10424	1928.11	0	no hit
Mantle:FPKM>1000, Dart sac:FPKM<1	contig10426	1395.22	0	no hit
Mantle:FPKM>1000, Dart sac:FPKM<1	contig10429	1511.23	0	no hit
Mantle:FPKM>1000, Dart sac:FPKM<1	contig10628	2213.74	0	no hit
Mantle:FPKM>1000, Dart sac:FPKM<1	contig10632	9388.9	0	no hit
Mantle:FPKM>1000, Dart sac:FPKM<1	contig10634	2507.79	0.48043	gi|524888077|ref|XP_005100615.1|	PREDICTED: uncharacterized protein LOC101857121 [Aplysia californica]	3e-42
Mantle:FPKM>1000, Dart sac:FPKM<1	contig10981	1830.04	0	no hit
Mantle:FPKM>1000, Dart sac:FPKM<1	contig10982	2047.78	0	no hit
Mantle:FPKM>1000, Dart sac:FPKM<1	contig10983	5567.12	0	no hit
Mantle:FPKM>1000, Dart sac:FPKM<1	contig10984	3136.15	0	no hit
Mantle:FPKM>1000, Dart sac:FPKM<1	contig10985	1133.8	0	no hit
Mantle:FPKM>1000, Dart sac:FPKM<1	contig11256	1182.16	0	no hit
Mantle:FPKM>1000, Dart sac:FPKM<1	contig11259	1479.73	0	no hit
Mantle:FPKM>1000, Dart sac:FPKM<1	contig11294	8045.66	0	no hit
Mantle:FPKM>1000, Dart sac:FPKM<1	contig11307	2752.74	0	no hit
Mantle:FPKM>1000, Dart sac:FPKM<1	contig11340	2741.48	0	gi|526481148|gb|AGR88240.1|	tyrosinase-like protein tyr-1 [Pinctada martensi]	1e-61
Mantle:FPKM>1000, Dart sac:FPKM<1	contig11341	3385.36	0	gi|524910740|ref|XP_005110244.1|	PREDICTED: putative tyrosinase-like protein tyr-3-like [Aplysia californica]	5e-39
Mantle:FPKM>1000, Dart sac:FPKM<1	contig11342	2046.58	0	no hit
Mantle:FPKM>1000, Dart sac:FPKM<1	contig11917	1413.42	0	no hit
Mantle:FPKM>1000, Dart sac:FPKM<1	contig11918	2164.3	0	no hit
Mantle:FPKM>1000, Dart sac:FPKM<1	contig11919	2366.21	0	no hit
Mantle:FPKM>1000, Dart sac:FPKM<1	contig11920	1409.16	0	no hit
Mantle:FPKM>1000, Dart sac:FPKM<1	contig12098	1255.44	0	no hit
Mantle:FPKM>1000, Dart sac:FPKM<1	contig12235	1323.46	0	no hit
Mantle:FPKM>1000, Dart sac:FPKM<1	contig12236	1734.6	0	no hit
Mantle:FPKM>1000, Dart sac:FPKM<1	contig12772	1138.61	0	gi|37777167|dbj|BAC99204.1|	cytochrome b apoenzyme [Euhadra quaesita quaesita]	2e-58
Mantle:FPKM>1000, Dart sac:FPKM<1	contig12773	1731.44	0	gi|1707611|emb|CAA96370.1|	apocytochrome b [Euhadra herklotsi]	4e-43
Mantle:FPKM>1000, Dart sac:FPKM<1	contig12815	2367.8	0	no hit
Mantle:FPKM>1000, Dart sac:FPKM<1	contig14131	1340.76	0	no hit
Mantle:FPKM>1000, Dart sac:FPKM<1	contig14296	2006.55	0	no hit
Mantle:FPKM>1000, Dart sac:FPKM<1	contig14297	2942.9	0	no hit
Mantle:FPKM>1000, Dart sac:FPKM<1	contig14344	1333.49	0	no hit
Mantle:FPKM>1000, Dart sac:FPKM<1	contig14577	5676.39	0	no hit
Mantle:FPKM>1000, Dart sac:FPKM<1	contig14727	4208.34	0	gi|1707600|emb|CAA96362.1|	cytochrome oxidase subunit 1 [Euhadra herklotsi]	2e-26
Mantle:FPKM>1000, Dart sac:FPKM<1	contig14729	3370.9	0	gi|194069717|dbj|BAG55182.1|	cytochrome oxydase subunit 1 [Euhadra herklotsi]	9e-14
Mantle:FPKM>1000, Dart sac:FPKM<1	contig15552	3568.25	0	no hit
Mantle:FPKM>1000, Dart sac:FPKM<1	contig15699	5311.89	0	gi|148724316|gb|ABR08403.1|	epiphragmin [Cernuella virgata]	8e-29
Mantle:FPKM>1000, Dart sac:FPKM<1	contig15700	5473.94	0	gi|148724316|gb|ABR08403.1|	epiphragmin [Cernuella virgata]	2e-19
Mantle:FPKM>1000, Dart sac:FPKM<1	contig15701	1361.42	0	no hit
Mantle:FPKM>1000, Dart sac:FPKM<1	contig16164	1496.05	0	gi|2073142|dbj|BAA19861.1|	Incilarin A [Incilaria fruhstorferi]	2e-16
Mantle:FPKM>1000, Dart sac:FPKM<1	contig16165	1988.6	0	no hit
Mantle:FPKM>1000, Dart sac:FPKM<1	contig16371	1212.43	0	no hit
Mantle:FPKM>1000, Dart sac:FPKM<1	contig16372	1047.07	0	no hit
Mantle:FPKM>1000, Dart sac:FPKM<1	contig16507	4122.57	0	no hit
Mantle:FPKM>1000, Dart sac:FPKM<1	contig20347	2960.79	0	no hit
Mantle:FPKM>1000, Dart sac:FPKM<1	contig21127	1685.17	0.556287	gi|1707607|emb|CAA96367.1|	NADH dehydrogenase subunit 1 [Euhadra herklotsi]	3e-54
Mantle:FPKM>1000, Dart sac:FPKM<1	contig21466	1287.18	0	gi|524868141|ref|XP_005090876.1|	PREDICTED: uncharacterized protein LOC101860784 [Aplysia californica]	9e-59
Mantle:FPKM>1000, Dart sac:FPKM<1	contig21518	1452.04	0.775633	gi|150251390|gb|ABR68007.1|	matrilin-like 40 kDa protein [Lehmannia valentiana]	6e-10
Mantle:FPKM>1000, Dart sac:FPKM<1	contig22001	2517.4	0	gi|388325364|gb|AFK27956.1|	cytochrome c oxidase subunit II (mitochondrion) [Helix aspersa]	5e-52
Mantle:FPKM>1000, Dart sac:FPKM<1	contig22322	1041.17	0	gi|38043955|emb|CAD83837.1|	sialic acid binding lectin [Cepaea hortensis]	2e-18
Mantle:FPKM>1000, Dart sac:FPKM<1	contig22654	2013.67	0	no hit
Mantle:FPKM>1000, Dart sac:FPKM<1	contig23501	1022.93	0	no hit
Mantle:FPKM>1000, Dart sac:FPKM<1	contig28754	2610.32	0	no hit
Mantle:FPKM>1000, Dart sac:FPKM<1	contig30348	1484.43	0	no hit
Mantle:FPKM>1000, Dart sac:FPKM<1	contig36051	2158.3	0	no hit
Mantle:FPKM>1000, Dart sac:FPKM<1	contig41779	1199.67	0	no hit
Mantle:FPKM>1000, Dart sac:FPKM<1	contig44897	1230.12	0	no hit
Mantle:FPKM>1000, Dart sac:FPKM<1	contig45853	1086.78	0	no hit
Mantle:FPKM>1000, Dart sac:FPKM<1	contig47247	1117.55	0	no hit
Mantle:FPKM>1000, Dart sac:FPKM<1	contig53552	4739.77	0	no hit
Mantle:FPKM>1000, Dart sac:FPKM<1	contig54658	1159.09	0	gi|386800521|ref|YP_006303194.1|	cytochrome c oxidase subunit III (mitochondrion) [Cylindrus obtusus]	4e-17
Mantle:FPKM>1000, Dart sac:FPKM<1	contig55992	2484.98	0	no hit
Mantle:FPKM>1000, Dart sac:FPKM<1	contig56415	3027.86	0	no hit
Mantle:FPKM>1000, Dart sac:FPKM<1	contig64567	3352.01	0	gi|194069521|dbj|BAG55084.1|	cytochrome oxydase subunit 1 [Euhadra idzumonis]	1e-18
Mantle:FPKM>1000, Dart sac:FPKM<1	contig64653	1568.63	0	no hit
Mantle:FPKM>1000, Dart sac:FPKM<1	contig68827	3130.16	0	gi|1707612|emb|CAA96371.1|	cytochrome oxidase subunit II [Euhadra herklotsi]	1e-08
Mantle:1<FPKM<1000, Dart sac:FPKM<1	contig00028	12.1954	0	no hit
Mantle:1<FPKM<1000, Dart sac:FPKM<1	contig00048	18.4668	0	no hit
Mantle:1<FPKM<1000, Dart sac:FPKM<1	contig00098	11.484	0	no hit
Mantle:1<FPKM<1000, Dart sac:FPKM<1	contig00207	13.5106	0	no hit
Mantle:1<FPKM<1000, Dart sac:FPKM<1	contig00325	19.9722	0	no hit
Mantle:1<FPKM<1000, Dart sac:FPKM<1	contig00330	13.7808	0	no hit
Mantle:1<FPKM<1000, Dart sac:FPKM<1	contig00357	68.7479	0	no hit
Mantle:1<FPKM<1000, Dart sac:FPKM<1	contig00384	47.2241	0	no hit
Mantle:1<FPKM<1000, Dart sac:FPKM<1	contig00399	69.3772	0	no hit
Mantle:1<FPKM<1000, Dart sac:FPKM<1	contig00403	77.3182	0	no hit
Mantle:1<FPKM<1000, Dart sac:FPKM<1	contig00406	35.036	0	no hit
Mantle:1<FPKM<1000, Dart sac:FPKM<1	contig00525	34.9115	0	no hit
Mantle:1<FPKM<1000, Dart sac:FPKM<1	contig00587	857.98	0	no hit
Mantle:1<FPKM<1000, Dart sac:FPKM<1	contig00620	52.2496	0	no hit
Mantle:1<FPKM<1000, Dart sac:FPKM<1	contig00639	576.785	0	gi|126697272|gb|ABO26593.1|	putative perlucin 4 [Haliotis discus discus]	7e-15
Mantle:1<FPKM<1000, Dart sac:FPKM<1	contig00643	44.3521	0	no hit
Mantle:1<FPKM<1000, Dart sac:FPKM<1	contig00789	12.6895	0	no hit
Mantle:1<FPKM<1000, Dart sac:FPKM<1	contig00800	24.1769	0	no hit
Mantle:1<FPKM<1000, Dart sac:FPKM<1	contig00847	40.5319	0	no hit
Mantle:1<FPKM<1000, Dart sac:FPKM<1	contig01100	9.77364	0	no hit
Mantle:1<FPKM<1000, Dart sac:FPKM<1	contig01139	44.9724	0	no hit
Mantle:1<FPKM<1000, Dart sac:FPKM<1	contig01146	44.0987	0	no hit
Mantle:1<FPKM<1000, Dart sac:FPKM<1	contig01348	23.1611	0	gi|321443033|gb|EFX59970.1|	hypothetical protein DAPPUDRAFT_126039 [Daphnia pulex]	1e-14
Mantle:1<FPKM<1000, Dart sac:FPKM<1	contig01439	61.2482	0	no hit
Mantle:1<FPKM<1000, Dart sac:FPKM<1	contig01449	43.8716	0	no hit
Mantle:1<FPKM<1000, Dart sac:FPKM<1	contig01558	60.1922	0	no hit
Mantle:1<FPKM<1000, Dart sac:FPKM<1	contig01582	24.7348	0	no hit
Mantle:1<FPKM<1000, Dart sac:FPKM<1	contig01598	31.2187	0	no hit
Mantle:1<FPKM<1000, Dart sac:FPKM<1	contig01599	38.2801	0	no hit
Mantle:1<FPKM<1000, Dart sac:FPKM<1	contig01625	21.2013	0	no hit
Mantle:1<FPKM<1000, Dart sac:FPKM<1	contig01629	35.6401	0	no hit
Mantle:1<FPKM<1000, Dart sac:FPKM<1	contig01665	47.145	0	gi|298204361|gb|ADI61829.1|	endonuclease-reverse transcriptase [Bombyx mori]	3e-08
Mantle:1<FPKM<1000, Dart sac:FPKM<1	contig01730	28.7101	0	no hit
Mantle:1<FPKM<1000, Dart sac:FPKM<1	contig01731	47.7736	0	no hit
Mantle:1<FPKM<1000, Dart sac:FPKM<1	contig01742	837.875	0	no hit
Mantle:1<FPKM<1000, Dart sac:FPKM<1	contig01746	21.2667	0	no hit
Mantle:1<FPKM<1000, Dart sac:FPKM<1	contig01760	21.4655	0	no hit
Mantle:1<FPKM<1000, Dart sac:FPKM<1	contig01776	16.4592	0	no hit
Mantle:1<FPKM<1000, Dart sac:FPKM<1	contig01784	32.7216	0	no hit
Mantle:1<FPKM<1000, Dart sac:FPKM<1	contig01795	39.9445	0	no hit
Mantle:1<FPKM<1000, Dart sac:FPKM<1	contig01936	46.1792	0	no hit
Mantle:1<FPKM<1000, Dart sac:FPKM<1	contig01944	99.372	0	no hit
Mantle:1<FPKM<1000, Dart sac:FPKM<1	contig01964	181.327	0	no hit
Mantle:1<FPKM<1000, Dart sac:FPKM<1	contig01974	80.2948	0	no hit
Mantle:1<FPKM<1000, Dart sac:FPKM<1	contig01977	49.8103	0	gi|524891251|ref|XP_005102161.1|	PREDICTED: uncharacterized protein LOC101861134 [Aplysia californica]	3e-07
Mantle:1<FPKM<1000, Dart sac:FPKM<1	contig01979	25.0561	0	no hit
Mantle:1<FPKM<1000, Dart sac:FPKM<1	contig01985	31.6993	0.857328	no hit
Mantle:1<FPKM<1000, Dart sac:FPKM<1	contig01992	59.4002	0	no hit
Mantle:1<FPKM<1000, Dart sac:FPKM<1	contig01997	21.668	0	no hit
Mantle:1<FPKM<1000, Dart sac:FPKM<1	contig02003	22.9681	0	no hit
Mantle:1<FPKM<1000, Dart sac:FPKM<1	contig02006	369.561	0	no hit
Mantle:1<FPKM<1000, Dart sac:FPKM<1	contig02017	82.2737	0	no hit
Mantle:1<FPKM<1000, Dart sac:FPKM<1	contig02018	27.2214	0	no hit
Mantle:1<FPKM<1000, Dart sac:FPKM<1	contig02057	87.0002	0	no hit
Mantle:1<FPKM<1000, Dart sac:FPKM<1	contig02074	32.5086	0	no hit
Mantle:1<FPKM<1000, Dart sac:FPKM<1	contig02116	16.4058	0	no hit
Mantle:1<FPKM<1000, Dart sac:FPKM<1	contig02150	11.1136	0	no hit
Mantle:1<FPKM<1000, Dart sac:FPKM<1	contig02209	33.8873	0	no hit
Mantle:1<FPKM<1000, Dart sac:FPKM<1	contig02219	54.0425	0	no hit
Mantle:1<FPKM<1000, Dart sac:FPKM<1	contig02223	63.7264	0	no hit
Mantle:1<FPKM<1000, Dart sac:FPKM<1	contig02252	43.2582	0	no hit
Mantle:1<FPKM<1000, Dart sac:FPKM<1	contig02358	353.441	0	no hit
Mantle:1<FPKM<1000, Dart sac:FPKM<1	contig02359	432.34	0	no hit
Mantle:1<FPKM<1000, Dart sac:FPKM<1	contig02360	431.271	0	no hit
Mantle:1<FPKM<1000, Dart sac:FPKM<1	contig02377	474.673	0	no hit
Mantle:1<FPKM<1000, Dart sac:FPKM<1	contig02380	18.2286	0	no hit
Mantle:1<FPKM<1000, Dart sac:FPKM<1	contig02382	23.557	0	no hit
Mantle:1<FPKM<1000, Dart sac:FPKM<1	contig02383	116.372	0	gi|524910182|ref|XP_005109973.1|	PREDICTED: tyramine beta-hydroxylase-like, partial [Aplysia californica]	1e-07
Mantle:1<FPKM<1000, Dart sac:FPKM<1	contig02384	296.578	0	no hit
Mantle:1<FPKM<1000, Dart sac:FPKM<1	contig02400	23.3009	0	no hit
Mantle:1<FPKM<1000, Dart sac:FPKM<1	contig02413	169.238	0	no hit
Mantle:1<FPKM<1000, Dart sac:FPKM<1	contig02414	123.243	0	no hit
Mantle:1<FPKM<1000, Dart sac:FPKM<1	contig02473	77.2036	0	no hit
Mantle:1<FPKM<1000, Dart sac:FPKM<1	contig02498	999.556	0	gi|290967691|ref|YP_003495122.1|	NADH dehydrogenase subunit 4 [Platevindex mortoni]	6e-56
Mantle:1<FPKM<1000, Dart sac:FPKM<1	contig02523	265.946	0	no hit
Mantle:1<FPKM<1000, Dart sac:FPKM<1	contig02583	45.9361	0	no hit
Mantle:1<FPKM<1000, Dart sac:FPKM<1	contig02595	111.844	0	no hit
Mantle:1<FPKM<1000, Dart sac:FPKM<1	contig02601	178.002	0	no hit
Mantle:1<FPKM<1000, Dart sac:FPKM<1	contig02646	306.909	0	no hit
Mantle:1<FPKM<1000, Dart sac:FPKM<1	contig02672	109.372	0	no hit
Mantle:1<FPKM<1000, Dart sac:FPKM<1	contig02683	317.081	0	no hit
Mantle:1<FPKM<1000, Dart sac:FPKM<1	contig02866	42.6679	0	no hit
Mantle:1<FPKM<1000, Dart sac:FPKM<1	contig02883	20.8801	0	no hit
Mantle:1<FPKM<1000, Dart sac:FPKM<1	contig02892	30.3352	0	no hit
Mantle:1<FPKM<1000, Dart sac:FPKM<1	contig02957	60.017	0	no hit
Mantle:1<FPKM<1000, Dart sac:FPKM<1	contig02979	23.557	0	no hit
Mantle:1<FPKM<1000, Dart sac:FPKM<1	contig02980	46.7147	0	no hit
Mantle:1<FPKM<1000, Dart sac:FPKM<1	contig02981	128.29	0	no hit
Mantle:1<FPKM<1000, Dart sac:FPKM<1	contig02998	45.9361	0	no hit
Mantle:1<FPKM<1000, Dart sac:FPKM<1	contig03014	19.4881	0	no hit
Mantle:1<FPKM<1000, Dart sac:FPKM<1	contig03044	15.312	0	no hit
Mantle:1<FPKM<1000, Dart sac:FPKM<1	contig03045	66.8162	0	no hit
Mantle:1<FPKM<1000, Dart sac:FPKM<1	contig03058	34.4521	0	no hit
Mantle:1<FPKM<1000, Dart sac:FPKM<1	contig03096	24.7348	0	no hit
Mantle:1<FPKM<1000, Dart sac:FPKM<1	contig03140	13.92	0	no hit
Mantle:1<FPKM<1000, Dart sac:FPKM<1	contig03185	66.5282	0	no hit
Mantle:1<FPKM<1000, Dart sac:FPKM<1	contig03229	36.6025	0	no hit
Mantle:1<FPKM<1000, Dart sac:FPKM<1	contig03237	46.6539	0	no hit
Mantle:1<FPKM<1000, Dart sac:FPKM<1	contig03239	30.4396	0	no hit
Mantle:1<FPKM<1000, Dart sac:FPKM<1	contig03271	19.8001	0	no hit
Mantle:1<FPKM<1000, Dart sac:FPKM<1	contig03301	85.1264	0	no hit
Mantle:1<FPKM<1000, Dart sac:FPKM<1	contig03322	45.9361	0	no hit
Mantle:1<FPKM<1000, Dart sac:FPKM<1	contig03484	25.5201	0	no hit
Mantle:1<FPKM<1000, Dart sac:FPKM<1	contig03486	13.2508	0	no hit
Mantle:1<FPKM<1000, Dart sac:FPKM<1	contig03489	148.55	0	no hit
Mantle:1<FPKM<1000, Dart sac:FPKM<1	contig03605	36.5275	0	no hit
Mantle:1<FPKM<1000, Dart sac:FPKM<1	contig03647	435.804	0	no hit
Mantle:1<FPKM<1000, Dart sac:FPKM<1	contig03781	39.8426	0	no hit
Mantle:1<FPKM<1000, Dart sac:FPKM<1	contig03784	237.09	0	no hit
Mantle:1<FPKM<1000, Dart sac:FPKM<1	contig03807	539.833	0	no hit
Mantle:1<FPKM<1000, Dart sac:FPKM<1	contig03813	738.671	0	gi|524878915|ref|XP_005096138.1|	PREDICTED: uncharacterized protein LOC101849760 [Aplysia californica]	1e-10
Mantle:1<FPKM<1000, Dart sac:FPKM<1	contig03815	29.9583	0	no hit
Mantle:1<FPKM<1000, Dart sac:FPKM<1	contig03832	18.0142	0	no hit
Mantle:1<FPKM<1000, Dart sac:FPKM<1	contig03835	846.976	0	gi|1707628|emb|CAA96382.1|	NADH dehydrogenase subunit 2 [Euhadra herklotsi]	4e-16
Mantle:1<FPKM<1000, Dart sac:FPKM<1	contig03836	985.605	0	gi|386800523|ref|YP_006303196.1|	NADH dehydrogenase subunit 2 (mitochondrion) [Cylindrus obtusus]	5e-07
Mantle:1<FPKM<1000, Dart sac:FPKM<1	contig03961	738.412	0	no hit
Mantle:1<FPKM<1000, Dart sac:FPKM<1	contig03979	17.226	0	no hit
Mantle:1<FPKM<1000, Dart sac:FPKM<1	contig03994	49.092	0	no hit
Mantle:1<FPKM<1000, Dart sac:FPKM<1	contig04050	49.2173	0	no hit
Mantle:1<FPKM<1000, Dart sac:FPKM<1	contig04132	12.528	0	no hit
Mantle:1<FPKM<1000, Dart sac:FPKM<1	contig04268	52.4984	0	no hit
Mantle:1<FPKM<1000, Dart sac:FPKM<1	contig04270	69.7245	0	no hit
Mantle:1<FPKM<1000, Dart sac:FPKM<1	contig04283	31.5248	0	no hit
Mantle:1<FPKM<1000, Dart sac:FPKM<1	contig04320	21.5807	0	no hit
Mantle:1<FPKM<1000, Dart sac:FPKM<1	contig04340	27.2502	0	no hit
Mantle:1<FPKM<1000, Dart sac:FPKM<1	contig04372	51.3971	0	no hit
Mantle:1<FPKM<1000, Dart sac:FPKM<1	contig04641	136.669	0	no hit
Mantle:1<FPKM<1000, Dart sac:FPKM<1	contig04831	21.2013	0	no hit
Mantle:1<FPKM<1000, Dart sac:FPKM<1	contig04852	27.5067	0	no hit
Mantle:1<FPKM<1000, Dart sac:FPKM<1	contig04870	37.2455	0	no hit
Mantle:1<FPKM<1000, Dart sac:FPKM<1	contig04872	19.6308	0	no hit
Mantle:1<FPKM<1000, Dart sac:FPKM<1	contig04896	20.5684	0	no hit
Mantle:1<FPKM<1000, Dart sac:FPKM<1	contig04940	26.1661	0	no hit
Mantle:1<FPKM<1000, Dart sac:FPKM<1	contig05023	17.1403	0	no hit
Mantle:1<FPKM<1000, Dart sac:FPKM<1	contig05044	47.6375	0	gi|256085949|ref|XP_002579171.1|	map-kinase activating death domain protein [Schistosoma mansoni]	7e-08
Mantle:1<FPKM<1000, Dart sac:FPKM<1	contig05130	26.6296	0	gi|524913593|ref|XP_005111626.1|	PREDICTED: zinc finger protein 233-like isoform X3 [Aplysia californica]	7e-13
Mantle:1<FPKM<1000, Dart sac:FPKM<1	contig05200	254.06	0	no hit
Mantle:1<FPKM<1000, Dart sac:FPKM<1	contig05232	98.9393	0	no hit
Mantle:1<FPKM<1000, Dart sac:FPKM<1	contig05269	42.5334	0	no hit
Mantle:1<FPKM<1000, Dart sac:FPKM<1	contig05303	11.0689	0	no hit
Mantle:1<FPKM<1000, Dart sac:FPKM<1	contig05313	53.1234	0	no hit
Mantle:1<FPKM<1000, Dart sac:FPKM<1	contig05332	547.18	0	no hit
Mantle:1<FPKM<1000, Dart sac:FPKM<1	contig05386	96.8075	0	no hit
Mantle:1<FPKM<1000, Dart sac:FPKM<1	contig05529	41.7601	0	no hit
Mantle:1<FPKM<1000, Dart sac:FPKM<1	contig05647	22.9681	0	no hit
Mantle:1<FPKM<1000, Dart sac:FPKM<1	contig05672	20.5684	0	no hit
Mantle:1<FPKM<1000, Dart sac:FPKM<1	contig05678	20.8801	0	no hit
Mantle:1<FPKM<1000, Dart sac:FPKM<1	contig05726	151.634	0	no hit
Mantle:1<FPKM<1000, Dart sac:FPKM<1	contig05746	31.2187	0	no hit
Mantle:1<FPKM<1000, Dart sac:FPKM<1	contig05766	74.9978	0	no hit
Mantle:1<FPKM<1000, Dart sac:FPKM<1	contig05795	86.1302	0	no hit
Mantle:1<FPKM<1000, Dart sac:FPKM<1	contig05799	75.3051	0	no hit
Mantle:1<FPKM<1000, Dart sac:FPKM<1	contig05839	76.5602	0	no hit
Mantle:1<FPKM<1000, Dart sac:FPKM<1	contig05861	33.1071	0	no hit
Mantle:1<FPKM<1000, Dart sac:FPKM<1	contig05866	81.7507	0	no hit
Mantle:1<FPKM<1000, Dart sac:FPKM<1	contig05877	65.0423	0	no hit
Mantle:1<FPKM<1000, Dart sac:FPKM<1	contig05882	34.8001	0	no hit
Mantle:1<FPKM<1000, Dart sac:FPKM<1	contig05887	812.071	0	no hit
Mantle:1<FPKM<1000, Dart sac:FPKM<1	contig05905	886.727	0	no hit
Mantle:1<FPKM<1000, Dart sac:FPKM<1	contig05926	94.086	0	no hit
Mantle:1<FPKM<1000, Dart sac:FPKM<1	contig05927	227.967	0	no hit
Mantle:1<FPKM<1000, Dart sac:FPKM<1	contig05999	83.5202	0	no hit
Mantle:1<FPKM<1000, Dart sac:FPKM<1	contig06001	20.7453	0	no hit
Mantle:1<FPKM<1000, Dart sac:FPKM<1	contig06076	22.0847	0	no hit
Mantle:1<FPKM<1000, Dart sac:FPKM<1	contig06099	20.5072	0	no hit
Mantle:1<FPKM<1000, Dart sac:FPKM<1	contig06190	138.818	0	no hit
Mantle:1<FPKM<1000, Dart sac:FPKM<1	contig06194	141.746	0	gi|405970408|gb|EKC35316.1|	Tenascin-R [Crassostrea gigas]	2e-13
Mantle:1<FPKM<1000, Dart sac:FPKM<1	contig06198	63.707	0	no hit
Mantle:1<FPKM<1000, Dart sac:FPKM<1	contig06203	40.8321	0	gi|134143121|gb|ABO61860.1|	fibrinogen-related protein 14 [Biomphalaria glabrata]	2e-10
Mantle:1<FPKM<1000, Dart sac:FPKM<1	contig06212	226.618	0	gi|524905744|ref|XP_005108235.1|	PREDICTED: tenascin-R-like [Aplysia californica]	3e-11
Mantle:1<FPKM<1000, Dart sac:FPKM<1	contig06215	118.121	0	no hit
Mantle:1<FPKM<1000, Dart sac:FPKM<1	contig06217	274.073	0	no hit
Mantle:1<FPKM<1000, Dart sac:FPKM<1	contig06221	76.2259	0	no hit
Mantle:1<FPKM<1000, Dart sac:FPKM<1	contig06224	61.2482	0	no hit
Mantle:1<FPKM<1000, Dart sac:FPKM<1	contig06228	315.811	0	gi|405973933|gb|EKC38620.1|	Tenascin-X [Crassostrea gigas]	2e-08
Mantle:1<FPKM<1000, Dart sac:FPKM<1	contig06230	712.479	0	gi|405970408|gb|EKC35316.1|	Tenascin-R [Crassostrea gigas]	3e-09
Mantle:1<FPKM<1000, Dart sac:FPKM<1	contig06231	73.766	0	no hit
Mantle:1<FPKM<1000, Dart sac:FPKM<1	contig06232	65.2502	0	no hit
Mantle:1<FPKM<1000, Dart sac:FPKM<1	contig06233	86.5463	0	gi|524905744|ref|XP_005108235.1|	PREDICTED: tenascin-R-like [Aplysia californica]	2e-06
Mantle:1<FPKM<1000, Dart sac:FPKM<1	contig06235	34.1417	0	gi|405970408|gb|EKC35316.1|	Tenascin-R [Crassostrea gigas]	1e-07
Mantle:1<FPKM<1000, Dart sac:FPKM<1	contig06384	111.737	0	no hit
Mantle:1<FPKM<1000, Dart sac:FPKM<1	contig06441	27.0212	0	no hit
Mantle:1<FPKM<1000, Dart sac:FPKM<1	contig06449	28.7101	0	no hit
Mantle:1<FPKM<1000, Dart sac:FPKM<1	contig06451	353.073	0	no hit
Mantle:1<FPKM<1000, Dart sac:FPKM<1	contig06456	894.114	0	no hit
Mantle:1<FPKM<1000, Dart sac:FPKM<1	contig06459	344.805	0	gi|405973509|gb|EKC38217.1|	hypothetical protein CGI_10025713 [Crassostrea gigas]	4e-13
Mantle:1<FPKM<1000, Dart sac:FPKM<1	contig06460	87.1457	0	no hit
Mantle:1<FPKM<1000, Dart sac:FPKM<1	contig06483	624.17	0	no hit
Mantle:1<FPKM<1000, Dart sac:FPKM<1	contig06484	56.3088	0	no hit
Mantle:1<FPKM<1000, Dart sac:FPKM<1	contig06593	32.5532	0	no hit
Mantle:1<FPKM<1000, Dart sac:FPKM<1	contig06661	13.6444	0	no hit
Mantle:1<FPKM<1000, Dart sac:FPKM<1	contig06681	47.114	0	no hit
Mantle:1<FPKM<1000, Dart sac:FPKM<1	contig06688	23.0401	0	no hit
Mantle:1<FPKM<1000, Dart sac:FPKM<1	contig06728	940.95	0	no hit
Mantle:1<FPKM<1000, Dart sac:FPKM<1	contig06749	957.917	0	no hit
Mantle:1<FPKM<1000, Dart sac:FPKM<1	contig06945	10.059	0	no hit
Mantle:1<FPKM<1000, Dart sac:FPKM<1	contig06991	355.563	0	no hit
Mantle:1<FPKM<1000, Dart sac:FPKM<1	contig06993	286.017	0	no hit
Mantle:1<FPKM<1000, Dart sac:FPKM<1	contig07006	41.3182	0	no hit
Mantle:1<FPKM<1000, Dart sac:FPKM<1	contig07044	22.6446	0	no hit
Mantle:1<FPKM<1000, Dart sac:FPKM<1	contig07053	34.5185	0	no hit
Mantle:1<FPKM<1000, Dart sac:FPKM<1	contig07056	20.8801	0	gi|328703830|ref|XP_003242319.1|	PREDICTED: histone-lysine N-methyltransferase SETMAR-like [Acyrthosiphon pisum]	5e-06
Mantle:1<FPKM<1000, Dart sac:FPKM<1	contig07081	29.5003	0	no hit
Mantle:1<FPKM<1000, Dart sac:FPKM<1	contig07087	27.3429	0	no hit
Mantle:1<FPKM<1000, Dart sac:FPKM<1	contig07147	39.9445	0	no hit
Mantle:1<FPKM<1000, Dart sac:FPKM<1	contig07247	38.2801	0	no hit
Mantle:1<FPKM<1000, Dart sac:FPKM<1	contig07303	75.4506	0	gi|524889605|ref|XP_005101357.1|	PREDICTED: uncharacterized protein LOC101853566 [Aplysia californica]	1e-06
Mantle:1<FPKM<1000, Dart sac:FPKM<1	contig07343	45.6103	0	no hit
Mantle:1<FPKM<1000, Dart sac:FPKM<1	contig07350	19.9722	0	gi|478258854|gb|ENN78857.1|	hypothetical protein YQE_04688, partial [Dendroctonus ponderosae]	5e-09
Mantle:1<FPKM<1000, Dart sac:FPKM<1	contig07352	28.0098	0	no hit
Mantle:1<FPKM<1000, Dart sac:FPKM<1	contig07376	71.7752	0	no hit
Mantle:1<FPKM<1000, Dart sac:FPKM<1	contig07378	42.842	0	no hit
Mantle:1<FPKM<1000, Dart sac:FPKM<1	contig07402	63.6738	0	no hit
Mantle:1<FPKM<1000, Dart sac:FPKM<1	contig07410	33.3407	0	no hit
Mantle:1<FPKM<1000, Dart sac:FPKM<1	contig07412	59.1257	0	no hit
Mantle:1<FPKM<1000, Dart sac:FPKM<1	contig07442	180.07	0	no hit
Mantle:1<FPKM<1000, Dart sac:FPKM<1	contig07584	59.9167	0	no hit
Mantle:1<FPKM<1000, Dart sac:FPKM<1	contig07585	480.325	0	no hit
Mantle:1<FPKM<1000, Dart sac:FPKM<1	contig07586	705.861	0	no hit
Mantle:1<FPKM<1000, Dart sac:FPKM<1	contig07622	23.2124	0	no hit
Mantle:1<FPKM<1000, Dart sac:FPKM<1	contig07625	12.8793	0	no hit
Mantle:1<FPKM<1000, Dart sac:FPKM<1	contig07719	449.482	0	gi|530636305|ref|XP_005304993.1|	PREDICTED: protease inhibitor bitisilin-3-like [Chrysemys picta bellii]	2e-07
Mantle:1<FPKM<1000, Dart sac:FPKM<1	contig07720	216.103	0	no hit
Mantle:1<FPKM<1000, Dart sac:FPKM<1	contig07723	346.185	0	gi|351711767|gb|EHB14686.1|	Tissue factor pathway inhibitor [Heterocephalus glaber]	8e-06
Mantle:1<FPKM<1000, Dart sac:FPKM<1	contig07724	27.9611	0	no hit
Mantle:1<FPKM<1000, Dart sac:FPKM<1	contig07725	343.137	0	no hit
Mantle:1<FPKM<1000, Dart sac:FPKM<1	contig07727	115.246	0	gi|449685171|ref|XP_004210830.1|	PREDICTED: uncharacterized protein LOC101239976, partial [Hydra magnipapillata]	7e-09
Mantle:1<FPKM<1000, Dart sac:FPKM<1	contig07729	64.5257	0	gi|194360417|gb|ACF57858.1|	chymotrypsin inhibitor precursor [Rhipicephalus microplus]	7e-16
Mantle:1<FPKM<1000, Dart sac:FPKM<1	contig07730	134.892	0	no hit
Mantle:1<FPKM<1000, Dart sac:FPKM<1	contig07732	76.5602	0	no hit
Mantle:1<FPKM<1000, Dart sac:FPKM<1	contig07733	207.596	0	no hit
Mantle:1<FPKM<1000, Dart sac:FPKM<1	contig07734	178.002	0	no hit
Mantle:1<FPKM<1000, Dart sac:FPKM<1	contig07735	833.917	0	no hit
Mantle:1<FPKM<1000, Dart sac:FPKM<1	contig07830	57.9375	0	no hit
Mantle:1<FPKM<1000, Dart sac:FPKM<1	contig07838	132.043	0	no hit
Mantle:1<FPKM<1000, Dart sac:FPKM<1	contig07839	186.447	0	no hit
Mantle:1<FPKM<1000, Dart sac:FPKM<1	contig07841	142.56	0	no hit
Mantle:1<FPKM<1000, Dart sac:FPKM<1	contig07845	118.921	0	gi|405960327|gb|EKC26258.1|	Adenylosuccinate lyase [Crassostrea gigas]	1e-15
Mantle:1<FPKM<1000, Dart sac:FPKM<1	contig07847	125.696	0	gi|524887925|ref|XP_005100544.1|	PREDICTED: LOW QUALITY PROTEIN: adenylosuccinate lyase-like [Aplysia californica]	5e-19
Mantle:1<FPKM<1000, Dart sac:FPKM<1	contig07850	73.8259	0	no hit
Mantle:1<FPKM<1000, Dart sac:FPKM<1	contig07851	121.968	0	gi|524887925|ref|XP_005100544.1|	PREDICTED: LOW QUALITY PROTEIN: adenylosuccinate lyase-like [Aplysia californica]	4e-22
Mantle:1<FPKM<1000, Dart sac:FPKM<1	contig07852	76.5602	0	gi|524887925|ref|XP_005100544.1|	PREDICTED: LOW QUALITY PROTEIN: adenylosuccinate lyase-like [Aplysia californica]	9e-30
Mantle:1<FPKM<1000, Dart sac:FPKM<1	contig07855	25.0561	0	no hit
Mantle:1<FPKM<1000, Dart sac:FPKM<1	contig07856	60.7978	0	no hit
Mantle:1<FPKM<1000, Dart sac:FPKM<1	contig07862	654.13	0	no hit
Mantle:1<FPKM<1000, Dart sac:FPKM<1	contig07866	126.385	0	no hit
Mantle:1<FPKM<1000, Dart sac:FPKM<1	contig07870	40.902	0	no hit
Mantle:1<FPKM<1000, Dart sac:FPKM<1	contig07872	642.255	0	no hit
Mantle:1<FPKM<1000, Dart sac:FPKM<1	contig07880	82.7783	0	no hit
Mantle:1<FPKM<1000, Dart sac:FPKM<1	contig07898	24.9266	0	no hit
Mantle:1<FPKM<1000, Dart sac:FPKM<1	contig07967	33.008	0	no hit
Mantle:1<FPKM<1000, Dart sac:FPKM<1	contig08051	31.1431	0	no hit
Mantle:1<FPKM<1000, Dart sac:FPKM<1	contig08084	88.6169	0	no hit
Mantle:1<FPKM<1000, Dart sac:FPKM<1	contig08111	42.931	0	no hit
Mantle:1<FPKM<1000, Dart sac:FPKM<1	contig08128	45.6319	0	no hit
Mantle:1<FPKM<1000, Dart sac:FPKM<1	contig08130	43.1615	0	no hit
Mantle:1<FPKM<1000, Dart sac:FPKM<1	contig08135	114.84	0	no hit
Mantle:1<FPKM<1000, Dart sac:FPKM<1	contig08141	439.561	0	no hit
Mantle:1<FPKM<1000, Dart sac:FPKM<1	contig08144	19.4881	0	no hit
Mantle:1<FPKM<1000, Dart sac:FPKM<1	contig08147	132.428	0	no hit
Mantle:1<FPKM<1000, Dart sac:FPKM<1	contig08178	56.3368	0	no hit
Mantle:1<FPKM<1000, Dart sac:FPKM<1	contig08180	162.36	0	no hit
Mantle:1<FPKM<1000, Dart sac:FPKM<1	contig08184	28.3168	0	no hit
Mantle:1<FPKM<1000, Dart sac:FPKM<1	contig08185	76.5602	0	no hit
Mantle:1<FPKM<1000, Dart sac:FPKM<1	contig08199	28.2684	0	no hit
Mantle:1<FPKM<1000, Dart sac:FPKM<1	contig08303	42.0542	0	no hit
Mantle:1<FPKM<1000, Dart sac:FPKM<1	contig08307	33.7766	0	no hit
Mantle:1<FPKM<1000, Dart sac:FPKM<1	contig08342	20.5684	0	no hit
Mantle:1<FPKM<1000, Dart sac:FPKM<1	contig08345	43.7487	0	no hit
Mantle:1<FPKM<1000, Dart sac:FPKM<1	contig08473	43.336	0	no hit
Mantle:1<FPKM<1000, Dart sac:FPKM<1	contig08482	66.2335	0	no hit
Mantle:1<FPKM<1000, Dart sac:FPKM<1	contig08484	23.9965	0	no hit
Mantle:1<FPKM<1000, Dart sac:FPKM<1	contig08549	25.9526	0	no hit
Mantle:1<FPKM<1000, Dart sac:FPKM<1	contig08588	348.938	0	no hit
Mantle:1<FPKM<1000, Dart sac:FPKM<1	contig08590	280.873	0	gi|524910379|ref|XP_005110069.1|	PREDICTED: uncharacterized protein LOC101847223 [Aplysia californica]	2e-21
Mantle:1<FPKM<1000, Dart sac:FPKM<1	contig08604	174.687	0	no hit
Mantle:1<FPKM<1000, Dart sac:FPKM<1	contig08663	32.5788	0	no hit
Mantle:1<FPKM<1000, Dart sac:FPKM<1	contig08672	31.8019	0	no hit
Mantle:1<FPKM<1000, Dart sac:FPKM<1	contig08675	19.9722	0	no hit
Mantle:1<FPKM<1000, Dart sac:FPKM<1	contig08708	145.061	0	no hit
Mantle:1<FPKM<1000, Dart sac:FPKM<1	contig08834	94.4481	0	no hit
Mantle:1<FPKM<1000, Dart sac:FPKM<1	contig08852	65.4361	0	no hit
Mantle:1<FPKM<1000, Dart sac:FPKM<1	contig08916	4.64001	0	gi|546301737|ref|XP_005711501.1|	unnamed protein product [Chondrus crispus]	1e-15
Mantle:1<FPKM<1000, Dart sac:FPKM<1	contig09015	24.6086	0	no hit
Mantle:1<FPKM<1000, Dart sac:FPKM<1	contig09089	87.6413	0	no hit
Mantle:1<FPKM<1000, Dart sac:FPKM<1	contig09090	19.6869	0	no hit
Mantle:1<FPKM<1000, Dart sac:FPKM<1	contig09091	83.1914	0	no hit
Mantle:1<FPKM<1000, Dart sac:FPKM<1	contig09092	34.7416	0	no hit
Mantle:1<FPKM<1000, Dart sac:FPKM<1	contig09094	53.5921	0	no hit
Mantle:1<FPKM<1000, Dart sac:FPKM<1	contig09097	39.7285	0	no hit
Mantle:1<FPKM<1000, Dart sac:FPKM<1	contig09098	34.4521	0	no hit
Mantle:1<FPKM<1000, Dart sac:FPKM<1	contig09099	26.5409	0	no hit
Mantle:1<FPKM<1000, Dart sac:FPKM<1	contig09126	47.7554	0	no hit
Mantle:1<FPKM<1000, Dart sac:FPKM<1	contig09134	35.5458	0	no hit
Mantle:1<FPKM<1000, Dart sac:FPKM<1	contig09234	37.1398	0	gi|524911950|ref|XP_005110832.1|	PREDICTED: uncharacterized protein LOC101852657 isoform X3 [Aplysia californica]	6e-09
Mantle:1<FPKM<1000, Dart sac:FPKM<1	contig09249	32.5998	0	no hit
Mantle:1<FPKM<1000, Dart sac:FPKM<1	contig09292	571.866	0	no hit
Mantle:1<FPKM<1000, Dart sac:FPKM<1	contig09295	477.282	0	no hit
Mantle:1<FPKM<1000, Dart sac:FPKM<1	contig09296	393.738	0	no hit
Mantle:1<FPKM<1000, Dart sac:FPKM<1	contig09298	358.604	0	no hit
Mantle:1<FPKM<1000, Dart sac:FPKM<1	contig09300	282.445	0	no hit
Mantle:1<FPKM<1000, Dart sac:FPKM<1	contig09306	82.2437	0	no hit
Mantle:1<FPKM<1000, Dart sac:FPKM<1	contig09309	83.5202	0	no hit
Mantle:1<FPKM<1000, Dart sac:FPKM<1	contig09313	72.7047	0	no hit
Mantle:1<FPKM<1000, Dart sac:FPKM<1	contig09314	44.1693	0	no hit
Mantle:1<FPKM<1000, Dart sac:FPKM<1	contig09315	61.7052	0	gi|524864388|ref|XP_005089031.1|	PREDICTED: uncharacterized protein LOC101851306 [Aplysia californica]	3e-14
Mantle:1<FPKM<1000, Dart sac:FPKM<1	contig09316	26.0463	0	no hit
Mantle:1<FPKM<1000, Dart sac:FPKM<1	contig09318	163.803	0	no hit
Mantle:1<FPKM<1000, Dart sac:FPKM<1	contig09319	42.2612	0	gi|524889010|ref|XP_005101068.1|	PREDICTED: uncharacterized protein LOC101863352 [Aplysia californica]	4e-09
Mantle:1<FPKM<1000, Dart sac:FPKM<1	contig09359	149.792	0	gi|405960368|gb|EKC26296.1|	Perlucin [Crassostrea gigas]	3e-06
Mantle:1<FPKM<1000, Dart sac:FPKM<1	contig09360	36.1295	0	gi|327292262|ref|XP_003230839.1|	PREDICTED: regenerating islet-derived protein 4-like, partial [Anolis carolinensis]	3e-09
Mantle:1<FPKM<1000, Dart sac:FPKM<1	contig09361	43.234	0	gi|548541506|ref|XP_005753276.1|	PREDICTED: lactose-binding lectin l-2-like [Pundamilia nyererei]	2e-06
Mantle:1<FPKM<1000, Dart sac:FPKM<1	contig09385	63.8002	0	no hit
Mantle:1<FPKM<1000, Dart sac:FPKM<1	contig09395	22.0242	0	no hit
Mantle:1<FPKM<1000, Dart sac:FPKM<1	contig09528	20.3257	0	gi|307174634|gb|EFN65036.1|	Uncharacterized protein ART2 [Camponotus floridanus]	2e-14
Mantle:1<FPKM<1000, Dart sac:FPKM<1	contig09540	24.7348	0	no hit
Mantle:1<FPKM<1000, Dart sac:FPKM<1	contig09541	21.4655	0	no hit
Mantle:1<FPKM<1000, Dart sac:FPKM<1	contig09543	246.218	0	no hit
Mantle:1<FPKM<1000, Dart sac:FPKM<1	contig09558	34.999	0	no hit
Mantle:1<FPKM<1000, Dart sac:FPKM<1	contig09566	29.1386	0	no hit
Mantle:1<FPKM<1000, Dart sac:FPKM<1	contig09569	24.5648	0	no hit
Mantle:1<FPKM<1000, Dart sac:FPKM<1	contig09657	666.466	0	no hit
Mantle:1<FPKM<1000, Dart sac:FPKM<1	contig09659	714.391	0	no hit
Mantle:1<FPKM<1000, Dart sac:FPKM<1	contig09660	86.0194	0	no hit
Mantle:1<FPKM<1000, Dart sac:FPKM<1	contig09661	124.457	0	no hit
Mantle:1<FPKM<1000, Dart sac:FPKM<1	contig09662	91.8722	0	no hit
Mantle:1<FPKM<1000, Dart sac:FPKM<1	contig09663	119.727	0	no hit
Mantle:1<FPKM<1000, Dart sac:FPKM<1	contig09664	85.8619	0	no hit
Mantle:1<FPKM<1000, Dart sac:FPKM<1	contig09665	357.088	0	no hit
Mantle:1<FPKM<1000, Dart sac:FPKM<1	contig09666	92.7151	0	no hit
Mantle:1<FPKM<1000, Dart sac:FPKM<1	contig09667	36.6158	0	no hit
Mantle:1<FPKM<1000, Dart sac:FPKM<1	contig09781	74.0905	0	no hit
Mantle:1<FPKM<1000, Dart sac:FPKM<1	contig09796	24.0363	0	no hit
Mantle:1<FPKM<1000, Dart sac:FPKM<1	contig09812	125.747	0	gi|524870264|ref|XP_005091917.1|	PREDICTED: CD109 antigen-like [Aplysia californica]	3e-13
Mantle:1<FPKM<1000, Dart sac:FPKM<1	contig09814	80.4531	0	no hit
Mantle:1<FPKM<1000, Dart sac:FPKM<1	contig09815	38.4687	0	no hit
Mantle:1<FPKM<1000, Dart sac:FPKM<1	contig09832	485.363	0	no hit
Mantle:1<FPKM<1000, Dart sac:FPKM<1	contig09900	28.2064	0	gi|156366858|ref|XP_001627138.1|	predicted protein [Nematostella vectensis]	2e-06
Mantle:1<FPKM<1000, Dart sac:FPKM<1	contig09935	15.84	0	no hit
Mantle:1<FPKM<1000, Dart sac:FPKM<1	contig09955	84.0661	0	no hit
Mantle:1<FPKM<1000, Dart sac:FPKM<1	contig09959	350.078	0	no hit
Mantle:1<FPKM<1000, Dart sac:FPKM<1	contig09960	138.624	0	no hit
Mantle:1<FPKM<1000, Dart sac:FPKM<1	contig09962	675.791	0	no hit
Mantle:1<FPKM<1000, Dart sac:FPKM<1	contig09968	169.238	0	no hit
Mantle:1<FPKM<1000, Dart sac:FPKM<1	contig09972	28.3556	0	no hit
Mantle:1<FPKM<1000, Dart sac:FPKM<1	contig09973	15.84	0	no hit
Mantle:1<FPKM<1000, Dart sac:FPKM<1	contig10039	973.015	0	no hit
Mantle:1<FPKM<1000, Dart sac:FPKM<1	contig10059	330.516	0	no hit
Mantle:1<FPKM<1000, Dart sac:FPKM<1	contig10060	205.983	0	no hit
Mantle:1<FPKM<1000, Dart sac:FPKM<1	contig10061	178.595	0	no hit
Mantle:1<FPKM<1000, Dart sac:FPKM<1	contig10062	211.239	0	no hit
Mantle:1<FPKM<1000, Dart sac:FPKM<1	contig10067	521.51	0	no hit
Mantle:1<FPKM<1000, Dart sac:FPKM<1	contig10068	166.185	0	no hit
Mantle:1<FPKM<1000, Dart sac:FPKM<1	contig10099	841.603	0	no hit
Mantle:1<FPKM<1000, Dart sac:FPKM<1	contig10105	450.442	0	no hit
Mantle:1<FPKM<1000, Dart sac:FPKM<1	contig10133	62.9769	0	no hit
Mantle:1<FPKM<1000, Dart sac:FPKM<1	contig10139	238.723	0	no hit
Mantle:1<FPKM<1000, Dart sac:FPKM<1	contig10142	638.377	0	no hit
Mantle:1<FPKM<1000, Dart sac:FPKM<1	contig10144	218.652	0	gi|524886476|ref|XP_005099832.1|	PREDICTED: sushi, nidogen and EGF-like domain-containing protein 1-like isoform X1 [Aplysia californica]	1e-07
Mantle:1<FPKM<1000, Dart sac:FPKM<1	contig10145	135.106	0	no hit
Mantle:1<FPKM<1000, Dart sac:FPKM<1	contig10146	149.922	0	no hit
Mantle:1<FPKM<1000, Dart sac:FPKM<1	contig10147	49.0113	0	gi|524887341|ref|XP_005100258.1|	PREDICTED: latent-transforming growth factor beta-binding protein 4-like [Aplysia californica]	1e-14
Mantle:1<FPKM<1000, Dart sac:FPKM<1	contig10148	307.757	0	no hit
Mantle:1<FPKM<1000, Dart sac:FPKM<1	contig10159	317.107	0	gi|524890170|ref|XP_005101634.1|	PREDICTED: uncharacterized protein LOC101858191 isoform X1 [Aplysia californica]	6e-12
Mantle:1<FPKM<1000, Dart sac:FPKM<1	contig10162	50.4501	0	no hit
Mantle:1<FPKM<1000, Dart sac:FPKM<1	contig10163	607.978	0	no hit
Mantle:1<FPKM<1000, Dart sac:FPKM<1	contig10185	36.7489	0	no hit
Mantle:1<FPKM<1000, Dart sac:FPKM<1	contig10187	18.5226	0	no hit
Mantle:1<FPKM<1000, Dart sac:FPKM<1	contig10239	799.81	0	no hit
Mantle:1<FPKM<1000, Dart sac:FPKM<1	contig10240	867.184	0	no hit
Mantle:1<FPKM<1000, Dart sac:FPKM<1	contig10243	734.978	0	no hit
Mantle:1<FPKM<1000, Dart sac:FPKM<1	contig10301	43.7487	0	no hit
Mantle:1<FPKM<1000, Dart sac:FPKM<1	contig10336	59.4856	0	no hit
Mantle:1<FPKM<1000, Dart sac:FPKM<1	contig10337	40.5319	0	no hit
Mantle:1<FPKM<1000, Dart sac:FPKM<1	contig10347	19.9722	0	no hit
Mantle:1<FPKM<1000, Dart sac:FPKM<1	contig10350	22.4079	0	no hit
Mantle:1<FPKM<1000, Dart sac:FPKM<1	contig10352	39.8533	0	no hit
Mantle:1<FPKM<1000, Dart sac:FPKM<1	contig10384	255.201	0	no hit
Mantle:1<FPKM<1000, Dart sac:FPKM<1	contig10385	78.0047	0	no hit
Mantle:1<FPKM<1000, Dart sac:FPKM<1	contig10390	70.671	0	no hit
Mantle:1<FPKM<1000, Dart sac:FPKM<1	contig10391	23.3009	0	no hit
Mantle:1<FPKM<1000, Dart sac:FPKM<1	contig10393	65.0423	0	no hit
Mantle:1<FPKM<1000, Dart sac:FPKM<1	contig10421	470.917	0	no hit
Mantle:1<FPKM<1000, Dart sac:FPKM<1	contig10422	385.967	0	gi|150251390|gb|ABR68007.1|	matrilin-like 40 kDa protein [Lehmannia valentiana]	4e-29
Mantle:1<FPKM<1000, Dart sac:FPKM<1	contig10423	200.15	0	no hit
Mantle:1<FPKM<1000, Dart sac:FPKM<1	contig10425	158.311	0	no hit
Mantle:1<FPKM<1000, Dart sac:FPKM<1	contig10427	247.951	0	no hit
Mantle:1<FPKM<1000, Dart sac:FPKM<1	contig10428	296.19	0	no hit
Mantle:1<FPKM<1000, Dart sac:FPKM<1	contig10443	193.223	0	no hit
Mantle:1<FPKM<1000, Dart sac:FPKM<1	contig10444	383.404	0	gi|291226403|ref|XP_002733186.1|	PREDICTED: reverse transcriptase SR3-right-like [Saccoglossus kowalevskii]	2e-08
Mantle:1<FPKM<1000, Dart sac:FPKM<1	contig10445	58.3553	0	no hit
Mantle:1<FPKM<1000, Dart sac:FPKM<1	contig10464	47.6846	0	gi|291240025|ref|XP_002739921.1|	PREDICTED: titin-like [Saccoglossus kowalevskii]	3e-14
Mantle:1<FPKM<1000, Dart sac:FPKM<1	contig10477	923.342	0.791233	gi|829207|emb|CAA39415.1|	non-neuronal intermediate filament protein B [Helix aspersa]	8e-170
Mantle:1<FPKM<1000, Dart sac:FPKM<1	contig10478	454.051	0.818674	gi|124233|sp|P22488.2|IFEA_HELAS	RecName: Full=Non-neuronal cytoplasmic intermediate filament protein; Short=IF	5e-55
Mantle:1<FPKM<1000, Dart sac:FPKM<1	contig10479	134.15	0	no hit
Mantle:1<FPKM<1000, Dart sac:FPKM<1	contig10536	207.806	0	no hit
Mantle:1<FPKM<1000, Dart sac:FPKM<1	contig10545	63.0496	0	no hit
Mantle:1<FPKM<1000, Dart sac:FPKM<1	contig10549	45.9361	0	no hit
Mantle:1<FPKM<1000, Dart sac:FPKM<1	contig10596	173.304	0	no hit
Mantle:1<FPKM<1000, Dart sac:FPKM<1	contig10598	86.1302	0	no hit
Mantle:1<FPKM<1000, Dart sac:FPKM<1	contig10599	69.2688	0	no hit
Mantle:1<FPKM<1000, Dart sac:FPKM<1	contig10611	211.158	0	no hit
Mantle:1<FPKM<1000, Dart sac:FPKM<1	contig10645	4.57076	0	no hit
Mantle:1<FPKM<1000, Dart sac:FPKM<1	contig10682	104.767	0	no hit
Mantle:1<FPKM<1000, Dart sac:FPKM<1	contig10709	51.3572	0	no hit
Mantle:1<FPKM<1000, Dart sac:FPKM<1	contig10731	21.7021	0	no hit
Mantle:1<FPKM<1000, Dart sac:FPKM<1	contig10801	8.66719	0	no hit
Mantle:1<FPKM<1000, Dart sac:FPKM<1	contig10803	65.623	0	no hit
Mantle:1<FPKM<1000, Dart sac:FPKM<1	contig10813	111.252	0	no hit
Mantle:1<FPKM<1000, Dart sac:FPKM<1	contig10817	298.808	0	no hit
Mantle:1<FPKM<1000, Dart sac:FPKM<1	contig10823	39.8751	0	no hit
Mantle:1<FPKM<1000, Dart sac:FPKM<1	contig10824	58.7153	0	no hit
Mantle:1<FPKM<1000, Dart sac:FPKM<1	contig10837	119.094	0	no hit
Mantle:1<FPKM<1000, Dart sac:FPKM<1	contig10840	29.0401	0	no hit
Mantle:1<FPKM<1000, Dart sac:FPKM<1	contig10899	27.7753	0	no hit
Mantle:1<FPKM<1000, Dart sac:FPKM<1	contig10947	13.8154	0	no hit
Mantle:1<FPKM<1000, Dart sac:FPKM<1	contig10948	44.2758	0	no hit
Mantle:1<FPKM<1000, Dart sac:FPKM<1	contig10989	19.1401	0	no hit
Mantle:1<FPKM<1000, Dart sac:FPKM<1	contig10997	306.241	0	no hit
Mantle:1<FPKM<1000, Dart sac:FPKM<1	contig11000	200.971	0	no hit
Mantle:1<FPKM<1000, Dart sac:FPKM<1	contig11002	184.279	0	no hit
Mantle:1<FPKM<1000, Dart sac:FPKM<1	contig11009	77.795	0	no hit
Mantle:1<FPKM<1000, Dart sac:FPKM<1	contig11060	160.135	0	no hit
Mantle:1<FPKM<1000, Dart sac:FPKM<1	contig11076	66.1202	0	no hit
Mantle:1<FPKM<1000, Dart sac:FPKM<1	contig11081	33.7146	0	no hit
Mantle:1<FPKM<1000, Dart sac:FPKM<1	contig11123	47.2241	0	no hit
Mantle:1<FPKM<1000, Dart sac:FPKM<1	contig11133	39.6001	0	no hit
Mantle:1<FPKM<1000, Dart sac:FPKM<1	contig11214	51.4801	0	gi|294861420|gb|ADF45307.1|	ubiquitin [Trematomus bernacchii]	5e-16
Mantle:1<FPKM<1000, Dart sac:FPKM<1	contig11227	134.7	0	no hit
Mantle:1<FPKM<1000, Dart sac:FPKM<1	contig11230	12.0357	0	no hit
Mantle:1<FPKM<1000, Dart sac:FPKM<1	contig11232	61.0711	0	no hit
Mantle:1<FPKM<1000, Dart sac:FPKM<1	contig11233	19.8285	0	no hit
Mantle:1<FPKM<1000, Dart sac:FPKM<1	contig11244	40.9839	0	no hit
Mantle:1<FPKM<1000, Dart sac:FPKM<1	contig11274	18.3744	0	no hit
Mantle:1<FPKM<1000, Dart sac:FPKM<1	contig11288	9.09626	0	no hit
Mantle:1<FPKM<1000, Dart sac:FPKM<1	contig11298	19.2739	0	no hit
Mantle:1<FPKM<1000, Dart sac:FPKM<1	contig11309	800.601	0	no hit
Mantle:1<FPKM<1000, Dart sac:FPKM<1	contig11322	51.0401	0	no hit
Mantle:1<FPKM<1000, Dart sac:FPKM<1	contig11328	33.9126	0	no hit
Mantle:1<FPKM<1000, Dart sac:FPKM<1	contig11334	82.8356	0	no hit
Mantle:1<FPKM<1000, Dart sac:FPKM<1	contig11336	143.347	0	no hit
Mantle:1<FPKM<1000, Dart sac:FPKM<1	contig11343	105.054	0	gi|524910740|ref|XP_005110244.1|	PREDICTED: putative tyrosinase-like protein tyr-3-like [Aplysia californica]	3e-54
Mantle:1<FPKM<1000, Dart sac:FPKM<1	contig11344	287.539	0	no hit
Mantle:1<FPKM<1000, Dart sac:FPKM<1	contig11346	68.3347	0	no hit
Mantle:1<FPKM<1000, Dart sac:FPKM<1	contig11348	206.244	0	gi|524867595|ref|XP_005090607.1|	PREDICTED: protein yellow-like [Aplysia californica]	2e-29
Mantle:1<FPKM<1000, Dart sac:FPKM<1	contig11349	408.639	0	gi|524905728|ref|XP_005108227.1|	PREDICTED: protein yellow-like [Aplysia californica]	2e-49
Mantle:1<FPKM<1000, Dart sac:FPKM<1	contig11350	290.735	0	gi|524905728|ref|XP_005108227.1|	PREDICTED: protein yellow-like [Aplysia californica]	1e-08
Mantle:1<FPKM<1000, Dart sac:FPKM<1	contig11351	267.589	0	no hit
Mantle:1<FPKM<1000, Dart sac:FPKM<1	contig11352	271.653	0	gi|524867701|ref|XP_005090658.1|	PREDICTED: protein yellow-like [Aplysia californica]	2e-48
Mantle:1<FPKM<1000, Dart sac:FPKM<1	contig11353	206.422	0	gi|524905728|ref|XP_005108227.1|	PREDICTED: protein yellow-like [Aplysia californica]	5e-10
Mantle:1<FPKM<1000, Dart sac:FPKM<1	contig11371	16.1584	0	no hit
Mantle:1<FPKM<1000, Dart sac:FPKM<1	contig11374	33.7146	0	no hit
Mantle:1<FPKM<1000, Dart sac:FPKM<1	contig11380	34.0268	0	no hit
Mantle:1<FPKM<1000, Dart sac:FPKM<1	contig11402	15.312	0	no hit
Mantle:1<FPKM<1000, Dart sac:FPKM<1	contig11403	395.757	0	no hit
Mantle:1<FPKM<1000, Dart sac:FPKM<1	contig11404	206.768	0	no hit
Mantle:1<FPKM<1000, Dart sac:FPKM<1	contig11405	316.227	0	no hit
Mantle:1<FPKM<1000, Dart sac:FPKM<1	contig11406	91.3502	0	no hit
Mantle:1<FPKM<1000, Dart sac:FPKM<1	contig11407	77.1727	0	no hit
Mantle:1<FPKM<1000, Dart sac:FPKM<1	contig11408	482.679	0	no hit
Mantle:1<FPKM<1000, Dart sac:FPKM<1	contig11409	129.563	0	no hit
Mantle:1<FPKM<1000, Dart sac:FPKM<1	contig11457	24.9993	0	no hit
Mantle:1<FPKM<1000, Dart sac:FPKM<1	contig11470	29.6362	0	gi|307169503|gb|EFN62152.1|	hypothetical protein EAG_14509 [Camponotus floridanus]	1e-08
Mantle:1<FPKM<1000, Dart sac:FPKM<1	contig11491	22.6845	0	no hit
Mantle:1<FPKM<1000, Dart sac:FPKM<1	contig11500	37.3231	0	no hit
Mantle:1<FPKM<1000, Dart sac:FPKM<1	contig11508	375.203	0	no hit
Mantle:1<FPKM<1000, Dart sac:FPKM<1	contig11509	266.726	0	no hit
Mantle:1<FPKM<1000, Dart sac:FPKM<1	contig11528	41.2247	0	no hit
Mantle:1<FPKM<1000, Dart sac:FPKM<1	contig11564	55.7078	0	no hit
Mantle:1<FPKM<1000, Dart sac:FPKM<1	contig11567	65.623	0	no hit
Mantle:1<FPKM<1000, Dart sac:FPKM<1	contig11568	240.618	0	no hit
Mantle:1<FPKM<1000, Dart sac:FPKM<1	contig11577	20.5072	0	no hit
Mantle:1<FPKM<1000, Dart sac:FPKM<1	contig11592	93.5226	0	no hit
Mantle:1<FPKM<1000, Dart sac:FPKM<1	contig11596	63.2454	0	no hit
Mantle:1<FPKM<1000, Dart sac:FPKM<1	contig11621	212.645	0	no hit
Mantle:1<FPKM<1000, Dart sac:FPKM<1	contig11622	782.615	0	no hit
Mantle:1<FPKM<1000, Dart sac:FPKM<1	contig11626	65.0762	0	no hit
Mantle:1<FPKM<1000, Dart sac:FPKM<1	contig11662	48.7817	0	no hit
Mantle:1<FPKM<1000, Dart sac:FPKM<1	contig11699	28.5318	0	no hit
Mantle:1<FPKM<1000, Dart sac:FPKM<1	contig11707	9.91427	0	no hit
Mantle:1<FPKM<1000, Dart sac:FPKM<1	contig11713	81.4996	0	no hit
Mantle:1<FPKM<1000, Dart sac:FPKM<1	contig11716	103.356	0	no hit
Mantle:1<FPKM<1000, Dart sac:FPKM<1	contig11797	73.9649	0	no hit
Mantle:1<FPKM<1000, Dart sac:FPKM<1	contig11845	110.523	0	no hit
Mantle:1<FPKM<1000, Dart sac:FPKM<1	contig11911	667.523	0	no hit
Mantle:1<FPKM<1000, Dart sac:FPKM<1	contig11916	349.543	0	no hit
Mantle:1<FPKM<1000, Dart sac:FPKM<1	contig11951	79.7238	0	no hit
Mantle:1<FPKM<1000, Dart sac:FPKM<1	contig11976	27.4246	0	no hit
Mantle:1<FPKM<1000, Dart sac:FPKM<1	contig11978	45.1158	0	no hit
Mantle:1<FPKM<1000, Dart sac:FPKM<1	contig11979	59.9982	0	no hit
Mantle:1<FPKM<1000, Dart sac:FPKM<1	contig11980	43.1615	0	no hit
Mantle:1<FPKM<1000, Dart sac:FPKM<1	contig11982	23.6436	0	no hit
Mantle:1<FPKM<1000, Dart sac:FPKM<1	contig11989	42.441	0	no hit
Mantle:1<FPKM<1000, Dart sac:FPKM<1	contig11993	34.3448	0	no hit
Mantle:1<FPKM<1000, Dart sac:FPKM<1	contig11994	24.9051	0	no hit
Mantle:1<FPKM<1000, Dart sac:FPKM<1	contig12005	19.6518	0	no hit
Mantle:1<FPKM<1000, Dart sac:FPKM<1	contig12017	32.1553	0	no hit
Mantle:1<FPKM<1000, Dart sac:FPKM<1	contig12028	45.4813	0	no hit
Mantle:1<FPKM<1000, Dart sac:FPKM<1	contig12031	60.6704	0	no hit
Mantle:1<FPKM<1000, Dart sac:FPKM<1	contig12033	35.3355	0	no hit
Mantle:1<FPKM<1000, Dart sac:FPKM<1	contig12073	49.6607	0	no hit
Mantle:1<FPKM<1000, Dart sac:FPKM<1	contig12079	176.677	0	gi|524886261|ref|XP_005099727.1|	PREDICTED: collagen alpha-6(VI) chain-like [Aplysia californica]	8e-21
Mantle:1<FPKM<1000, Dart sac:FPKM<1	contig12080	174.633	0	gi|150251390|gb|ABR68007.1|	matrilin-like 40 kDa protein [Lehmannia valentiana]	8e-25
Mantle:1<FPKM<1000, Dart sac:FPKM<1	contig12083	161.568	0	gi|150251390|gb|ABR68007.1|	matrilin-like 40 kDa protein [Lehmannia valentiana]	1e-24
Mantle:1<FPKM<1000, Dart sac:FPKM<1	contig12085	145.564	0.45984	no hit
Mantle:1<FPKM<1000, Dart sac:FPKM<1	contig12087	105.483	0	no hit
Mantle:1<FPKM<1000, Dart sac:FPKM<1	contig12088	128.696	0	no hit
Mantle:1<FPKM<1000, Dart sac:FPKM<1	contig12089	88.1602	0	no hit
Mantle:1<FPKM<1000, Dart sac:FPKM<1	contig12090	21.7021	0	no hit
Mantle:1<FPKM<1000, Dart sac:FPKM<1	contig12097	776.352	0	no hit
Mantle:1<FPKM<1000, Dart sac:FPKM<1	contig12099	316.353	0	no hit
Mantle:1<FPKM<1000, Dart sac:FPKM<1	contig12100	627.377	0	no hit
Mantle:1<FPKM<1000, Dart sac:FPKM<1	contig12102	206.037	0	no hit
Mantle:1<FPKM<1000, Dart sac:FPKM<1	contig12120	12.8313	0	no hit
Mantle:1<FPKM<1000, Dart sac:FPKM<1	contig12121	260.676	0	gi|104162064|emb|CAK19329.1|	CHAII like protein precursor [Cepaea hortensis]	4e-25
Mantle:1<FPKM<1000, Dart sac:FPKM<1	contig12123	339.528	0	no hit
Mantle:1<FPKM<1000, Dart sac:FPKM<1	contig12124	225.292	0	no hit
Mantle:1<FPKM<1000, Dart sac:FPKM<1	contig12125	160.973	0	no hit
Mantle:1<FPKM<1000, Dart sac:FPKM<1	contig12127	229.194	0	gi|524910740|ref|XP_005110244.1|	PREDICTED: putative tyrosinase-like protein tyr-3-like [Aplysia californica]	2e-37
Mantle:1<FPKM<1000, Dart sac:FPKM<1	contig12128	279.73	0	gi|524910740|ref|XP_005110244.1|	PREDICTED: putative tyrosinase-like protein tyr-3-like [Aplysia californica]	4e-07
Mantle:1<FPKM<1000, Dart sac:FPKM<1	contig12130	174.153	0	gi|524910740|ref|XP_005110244.1|	PREDICTED: putative tyrosinase-like protein tyr-3-like [Aplysia californica]	4e-21
Mantle:1<FPKM<1000, Dart sac:FPKM<1	contig12132	74.491	0	gi|524910740|ref|XP_005110244.1|	PREDICTED: putative tyrosinase-like protein tyr-3-like [Aplysia californica]	2e-24
Mantle:1<FPKM<1000, Dart sac:FPKM<1	contig12173	73.3023	0	no hit
Mantle:1<FPKM<1000, Dart sac:FPKM<1	contig12179	49.7641	0	no hit
Mantle:1<FPKM<1000, Dart sac:FPKM<1	contig12205	43.1237	0	no hit
Mantle:1<FPKM<1000, Dart sac:FPKM<1	contig12206	49.3274	0	no hit
Mantle:1<FPKM<1000, Dart sac:FPKM<1	contig12207	176.267	0	no hit
Mantle:1<FPKM<1000, Dart sac:FPKM<1	contig12210	100.224	0	no hit
Mantle:1<FPKM<1000, Dart sac:FPKM<1	contig12251	139.806	0	no hit
Mantle:1<FPKM<1000, Dart sac:FPKM<1	contig12269	23.471	0	no hit
Mantle:1<FPKM<1000, Dart sac:FPKM<1	contig12276	17.1724	0	no hit
Mantle:1<FPKM<1000, Dart sac:FPKM<1	contig12277	282.684	0	no hit
Mantle:1<FPKM<1000, Dart sac:FPKM<1	contig12280	942.458	0	no hit
Mantle:1<FPKM<1000, Dart sac:FPKM<1	contig12317	20.7231	0	no hit
Mantle:1<FPKM<1000, Dart sac:FPKM<1	contig12330	36.883	0	no hit
Mantle:1<FPKM<1000, Dart sac:FPKM<1	contig12337	62.7114	0	no hit
Mantle:1<FPKM<1000, Dart sac:FPKM<1	contig12340	193.249	0	no hit
Mantle:1<FPKM<1000, Dart sac:FPKM<1	contig12341	142.827	0	no hit
Mantle:1<FPKM<1000, Dart sac:FPKM<1	contig12353	45.9361	0	no hit
Mantle:1<FPKM<1000, Dart sac:FPKM<1	contig12371	63.1926	0	no hit
Mantle:1<FPKM<1000, Dart sac:FPKM<1	contig12389	114.84	0	no hit
Mantle:1<FPKM<1000, Dart sac:FPKM<1	contig12409	586.309	0	no hit
Mantle:1<FPKM<1000, Dart sac:FPKM<1	contig12413	399.796	0	no hit
Mantle:1<FPKM<1000, Dart sac:FPKM<1	contig12450	23.1611	0	no hit
Mantle:1<FPKM<1000, Dart sac:FPKM<1	contig12451	24.8752	0	no hit
Mantle:1<FPKM<1000, Dart sac:FPKM<1	contig12453	118.8	0	no hit
Mantle:1<FPKM<1000, Dart sac:FPKM<1	contig12508	59.717	0	no hit
Mantle:1<FPKM<1000, Dart sac:FPKM<1	contig12532	57.4202	0	no hit
Mantle:1<FPKM<1000, Dart sac:FPKM<1	contig12557	40.7029	0	no hit
Mantle:1<FPKM<1000, Dart sac:FPKM<1	contig12674	17.6677	0	no hit
Mantle:1<FPKM<1000, Dart sac:FPKM<1	contig12679	75.5818	0	no hit
Mantle:1<FPKM<1000, Dart sac:FPKM<1	contig12682	116.355	0	no hit
Mantle:1<FPKM<1000, Dart sac:FPKM<1	contig12683	477.375	0	no hit
Mantle:1<FPKM<1000, Dart sac:FPKM<1	contig12684	128.457	0	no hit
Mantle:1<FPKM<1000, Dart sac:FPKM<1	contig12685	133.148	0	no hit
Mantle:1<FPKM<1000, Dart sac:FPKM<1	contig12686	140.69	0	no hit
Mantle:1<FPKM<1000, Dart sac:FPKM<1	contig12687	168.883	0	no hit
Mantle:1<FPKM<1000, Dart sac:FPKM<1	contig12690	28.456	0	no hit
Mantle:1<FPKM<1000, Dart sac:FPKM<1	contig12704	60.4423	0	no hit
Mantle:1<FPKM<1000, Dart sac:FPKM<1	contig12705	53.7991	0	no hit
Mantle:1<FPKM<1000, Dart sac:FPKM<1	contig12706	45.6319	0	no hit
Mantle:1<FPKM<1000, Dart sac:FPKM<1	contig12717	52.8761	0	no hit
Mantle:1<FPKM<1000, Dart sac:FPKM<1	contig12805	26.2492	0	no hit
Mantle:1<FPKM<1000, Dart sac:FPKM<1	contig12816	308.751	0	no hit
Mantle:1<FPKM<1000, Dart sac:FPKM<1	contig12869	27.0212	0	no hit
Mantle:1<FPKM<1000, Dart sac:FPKM<1	contig12885	14.7231	0	no hit
Mantle:1<FPKM<1000, Dart sac:FPKM<1	contig12936	57.6872	0	no hit
Mantle:1<FPKM<1000, Dart sac:FPKM<1	contig12945	276.217	0	no hit
Mantle:1<FPKM<1000, Dart sac:FPKM<1	contig12950	20.7941	0	gi|241613630|ref|XP_002407429.1|	polyprotein of retroviral origin, putative [Ixodes scapularis]	4e-14
Mantle:1<FPKM<1000, Dart sac:FPKM<1	contig12953	36.1997	0	no hit
Mantle:1<FPKM<1000, Dart sac:FPKM<1	contig12960	32.5532	0	no hit
Mantle:1<FPKM<1000, Dart sac:FPKM<1	contig12962	74.7797	0	gi|170577942|ref|XP_001894196.1|	proprotein convertase aPC6C isoform [Brugia malayi]	2e-17
Mantle:1<FPKM<1000, Dart sac:FPKM<1	contig12964	167.287	0	gi|93209532|gb|ABF00124.1|	sialic acid binding lectin [Helix pomatia]	4e-11
Mantle:1<FPKM<1000, Dart sac:FPKM<1	contig12965	83.0845	0	gi|405972816|gb|EKC37564.1|	Complement C1q-like protein 4 [Crassostrea gigas]	1e-19
Mantle:1<FPKM<1000, Dart sac:FPKM<1	contig12966	39.4764	0	no hit
Mantle:1<FPKM<1000, Dart sac:FPKM<1	contig12968	70.9986	0	gi|443700066|gb|ELT99212.1|	hypothetical protein CAPTEDRAFT_202412, partial [Capitella teleta]	3e-20
Mantle:1<FPKM<1000, Dart sac:FPKM<1	contig12981	28.0098	0	no hit
Mantle:1<FPKM<1000, Dart sac:FPKM<1	contig12987	76.1867	0	no hit
Mantle:1<FPKM<1000, Dart sac:FPKM<1	contig12988	106.975	0	gi|524877189|ref|XP_005095301.1|	PREDICTED: carbonic anhydrase 2-like [Aplysia californica]	5e-27
Mantle:1<FPKM<1000, Dart sac:FPKM<1	contig12989	49.6607	0	no hit
Mantle:1<FPKM<1000, Dart sac:FPKM<1	contig12990	106.592	0	gi|405968077|gb|EKC33179.1|	hypothetical protein CGI_10014201 [Crassostrea gigas]	2e-12
Mantle:1<FPKM<1000, Dart sac:FPKM<1	contig12991	37.1864	0	gi|524877189|ref|XP_005095301.1|	PREDICTED: carbonic anhydrase 2-like [Aplysia californica]	3e-10
Mantle:1<FPKM<1000, Dart sac:FPKM<1	contig12998	372.062	0	no hit
Mantle:1<FPKM<1000, Dart sac:FPKM<1	contig12999	689.042	0	gi|349733866|gb|AEQ16380.1|	perlucin 6 [Haliotis diversicolor]	3e-07
Mantle:1<FPKM<1000, Dart sac:FPKM<1	contig13000	22.9681	0	no hit
Mantle:1<FPKM<1000, Dart sac:FPKM<1	contig13001	70.2902	0	gi|2073146|dbj|BAA19863.1|	Incilarin C [Incilaria fruhstorferi]	4e-11
Mantle:1<FPKM<1000, Dart sac:FPKM<1	contig13050	20.8801	0	no hit
Mantle:1<FPKM<1000, Dart sac:FPKM<1	contig13086	37.9289	0	no hit
Mantle:1<FPKM<1000, Dart sac:FPKM<1	contig13093	32.3494	0	no hit
Mantle:1<FPKM<1000, Dart sac:FPKM<1	contig13094	42.5898	0	no hit
Mantle:1<FPKM<1000, Dart sac:FPKM<1	contig13095	20.2362	0	no hit
Mantle:1<FPKM<1000, Dart sac:FPKM<1	contig13113	953.391	0	no hit
Mantle:1<FPKM<1000, Dart sac:FPKM<1	contig13118	64.8178	0	no hit
Mantle:1<FPKM<1000, Dart sac:FPKM<1	contig13191	20.0814	0	no hit
Mantle:1<FPKM<1000, Dart sac:FPKM<1	contig13225	35.3355	0	no hit
Mantle:1<FPKM<1000, Dart sac:FPKM<1	contig13232	30.4396	0	no hit
Mantle:1<FPKM<1000, Dart sac:FPKM<1	contig13282	11.1495	0	no hit
Mantle:1<FPKM<1000, Dart sac:FPKM<1	contig13297	26.0016	0	no hit
Mantle:1<FPKM<1000, Dart sac:FPKM<1	contig13299	61.4119	0	no hit
Mantle:1<FPKM<1000, Dart sac:FPKM<1	contig13334	17.8047	0	no hit
Mantle:1<FPKM<1000, Dart sac:FPKM<1	contig13335	8.83387	0	no hit
Mantle:1<FPKM<1000, Dart sac:FPKM<1	contig13340	90.0708	0	no hit
Mantle:1<FPKM<1000, Dart sac:FPKM<1	contig13367	79.2945	0	no hit
Mantle:1<FPKM<1000, Dart sac:FPKM<1	contig13390	51.586	0	no hit
Mantle:1<FPKM<1000, Dart sac:FPKM<1	contig13391	34.0268	0	no hit
Mantle:1<FPKM<1000, Dart sac:FPKM<1	contig13393	50.2426	0	no hit
Mantle:1<FPKM<1000, Dart sac:FPKM<1	contig13399	290.384	0	gi|449675354|ref|XP_002167444.2|	PREDICTED: BPTI/Kunitz domain-containing protein 4-like [Hydra magnipapillata]	1e-06
Mantle:1<FPKM<1000, Dart sac:FPKM<1	contig13402	61.0089	0	no hit
Mantle:1<FPKM<1000, Dart sac:FPKM<1	contig13405	80.7668	0	no hit
Mantle:1<FPKM<1000, Dart sac:FPKM<1	contig13431	64.9359	0	no hit
Mantle:1<FPKM<1000, Dart sac:FPKM<1	contig13432	59.5468	0	no hit
Mantle:1<FPKM<1000, Dart sac:FPKM<1	contig13434	123.043	0	no hit
Mantle:1<FPKM<1000, Dart sac:FPKM<1	contig13435	19.6518	0	no hit
Mantle:1<FPKM<1000, Dart sac:FPKM<1	contig13438	63.8002	0	no hit
Mantle:1<FPKM<1000, Dart sac:FPKM<1	contig13444	141.608	0	no hit
Mantle:1<FPKM<1000, Dart sac:FPKM<1	contig13446	22.8538	0	no hit
Mantle:1<FPKM<1000, Dart sac:FPKM<1	contig13451	128.621	0	no hit
Mantle:1<FPKM<1000, Dart sac:FPKM<1	contig13454	63.7391	0	no hit
Mantle:1<FPKM<1000, Dart sac:FPKM<1	contig13469	70.671	0	no hit
Mantle:1<FPKM<1000, Dart sac:FPKM<1	contig13485	57.9027	0	no hit
Mantle:1<FPKM<1000, Dart sac:FPKM<1	contig13494	17.5712	0	no hit
Mantle:1<FPKM<1000, Dart sac:FPKM<1	contig13499	55.0276	0	no hit
Mantle:1<FPKM<1000, Dart sac:FPKM<1	contig13585	227.683	0	no hit
Mantle:1<FPKM<1000, Dart sac:FPKM<1	contig13590	61.2482	0	no hit
Mantle:1<FPKM<1000, Dart sac:FPKM<1	contig13602	59.717	0	no hit
Mantle:1<FPKM<1000, Dart sac:FPKM<1	contig13827	90.4802	0	no hit
Mantle:1<FPKM<1000, Dart sac:FPKM<1	contig13828	44.6849	0.918487	gi|405956446|gb|EKC23049.1|	hypothetical protein CGI_10000765 [Crassostrea gigas]	1e-07
Mantle:1<FPKM<1000, Dart sac:FPKM<1	contig13855	428.609	0	no hit
Mantle:1<FPKM<1000, Dart sac:FPKM<1	contig13856	523.458	0	gi|755737|emb|CAA59750.1|	putative neuropeptide precursor [Helix lucorum]	8e-13
Mantle:1<FPKM<1000, Dart sac:FPKM<1	contig13857	100.059	0	no hit
Mantle:1<FPKM<1000, Dart sac:FPKM<1	contig13858	46.1283	0	gi|755737|emb|CAA59750.1|	putative neuropeptide precursor [Helix lucorum]	5e-11
Mantle:1<FPKM<1000, Dart sac:FPKM<1	contig13862	41.0144	0	no hit
Mantle:1<FPKM<1000, Dart sac:FPKM<1	contig13867	82.9402	0	no hit
Mantle:1<FPKM<1000, Dart sac:FPKM<1	contig13868	86.5235	0	no hit
Mantle:1<FPKM<1000, Dart sac:FPKM<1	contig13870	22.8052	0	no hit
Mantle:1<FPKM<1000, Dart sac:FPKM<1	contig13899	57.0449	0	no hit
Mantle:1<FPKM<1000, Dart sac:FPKM<1	contig13903	18.6228	0	no hit
Mantle:1<FPKM<1000, Dart sac:FPKM<1	contig13904	31.9001	0	no hit
Mantle:1<FPKM<1000, Dart sac:FPKM<1	contig13916	61.5216	0	no hit
Mantle:1<FPKM<1000, Dart sac:FPKM<1	contig13923	5.58834	0	no hit
Mantle:1<FPKM<1000, Dart sac:FPKM<1	contig13925	13.1246	0	no hit
Mantle:1<FPKM<1000, Dart sac:FPKM<1	contig13962	33.4634	0	no hit
Mantle:1<FPKM<1000, Dart sac:FPKM<1	contig13973	252.52	0	no hit
Mantle:1<FPKM<1000, Dart sac:FPKM<1	contig13982	19.3009	0	no hit
Mantle:1<FPKM<1000, Dart sac:FPKM<1	contig14002	123.674	0	no hit
Mantle:1<FPKM<1000, Dart sac:FPKM<1	contig14042	277.983	0	no hit
Mantle:1<FPKM<1000, Dart sac:FPKM<1	contig14067	107.02	0	gi|524901840|ref|XP_005107324.1|	PREDICTED: uncharacterized protein LOC101860767 [Aplysia californica]	2e-37
Mantle:1<FPKM<1000, Dart sac:FPKM<1	contig14069	162.864	0	no hit
Mantle:1<FPKM<1000, Dart sac:FPKM<1	contig14079	118.001	0	no hit
Mantle:1<FPKM<1000, Dart sac:FPKM<1	contig14096	99.1253	0	no hit
Mantle:1<FPKM<1000, Dart sac:FPKM<1	contig14119	246.234	0	no hit
Mantle:1<FPKM<1000, Dart sac:FPKM<1	contig14120	282.94	0	no hit
Mantle:1<FPKM<1000, Dart sac:FPKM<1	contig14121	261.729	0	gi|405973509|gb|EKC38217.1|	hypothetical protein CGI_10025713 [Crassostrea gigas]	2e-06
Mantle:1<FPKM<1000, Dart sac:FPKM<1	contig14133	881.677	0	gi|150251390|gb|ABR68007.1|	matrilin-like 40 kDa protein [Lehmannia valentiana]	1e-38
Mantle:1<FPKM<1000, Dart sac:FPKM<1	contig14134	61.8371	0	no hit
Mantle:1<FPKM<1000, Dart sac:FPKM<1	contig14143	330.71	0	gi|524910736|ref|XP_005110242.1|	PREDICTED: tyrosinase-like protein-like [Aplysia californica]	3e-86
Mantle:1<FPKM<1000, Dart sac:FPKM<1	contig14145	659.876	0	no hit
Mantle:1<FPKM<1000, Dart sac:FPKM<1	contig14159	496.11	0	no hit
Mantle:1<FPKM<1000, Dart sac:FPKM<1	contig14160	518.761	0	no hit
Mantle:1<FPKM<1000, Dart sac:FPKM<1	contig14161	304.576	0	no hit
Mantle:1<FPKM<1000, Dart sac:FPKM<1	contig14162	242.495	0	no hit
Mantle:1<FPKM<1000, Dart sac:FPKM<1	contig14176	954.852	0	no hit
Mantle:1<FPKM<1000, Dart sac:FPKM<1	contig14177	903.824	0	no hit
Mantle:1<FPKM<1000, Dart sac:FPKM<1	contig14187	32.8115	0	no hit
Mantle:1<FPKM<1000, Dart sac:FPKM<1	contig14203	33.53	0	no hit
Mantle:1<FPKM<1000, Dart sac:FPKM<1	contig14205	48.4483	0	no hit
Mantle:1<FPKM<1000, Dart sac:FPKM<1	contig14208	668.561	0	no hit
Mantle:1<FPKM<1000, Dart sac:FPKM<1	contig14209	986.857	0	no hit
Mantle:1<FPKM<1000, Dart sac:FPKM<1	contig14210	443.32	0	no hit
Mantle:1<FPKM<1000, Dart sac:FPKM<1	contig14219	77.5948	0	no hit
Mantle:1<FPKM<1000, Dart sac:FPKM<1	contig14225	29.3778	0	no hit
Mantle:1<FPKM<1000, Dart sac:FPKM<1	contig14250	50.1601	0	no hit
Mantle:1<FPKM<1000, Dart sac:FPKM<1	contig14254	84.545	0	no hit
Mantle:1<FPKM<1000, Dart sac:FPKM<1	contig14298	523.995	0	no hit
Mantle:1<FPKM<1000, Dart sac:FPKM<1	contig14314	32.9928	0	no hit
Mantle:1<FPKM<1000, Dart sac:FPKM<1	contig14346	759.558	0	no hit
Mantle:1<FPKM<1000, Dart sac:FPKM<1	contig14347	295.908	0	no hit
Mantle:1<FPKM<1000, Dart sac:FPKM<1	contig14348	448.157	0	no hit
Mantle:1<FPKM<1000, Dart sac:FPKM<1	contig14350	342.754	0	no hit
Mantle:1<FPKM<1000, Dart sac:FPKM<1	contig14355	75.029	0	no hit
Mantle:1<FPKM<1000, Dart sac:FPKM<1	contig14357	89.6315	0	no hit
Mantle:1<FPKM<1000, Dart sac:FPKM<1	contig14379	29.2321	0	no hit
Mantle:1<FPKM<1000, Dart sac:FPKM<1	contig14381	35.0517	0	no hit
Mantle:1<FPKM<1000, Dart sac:FPKM<1	contig14407	428.143	0	no hit
Mantle:1<FPKM<1000, Dart sac:FPKM<1	contig14408	552.836	0	gi|449675354|ref|XP_002167444.2|	PREDICTED: BPTI/Kunitz domain-containing protein 4-like [Hydra magnipapillata]	5e-06
Mantle:1<FPKM<1000, Dart sac:FPKM<1	contig14410	112.23	0	no hit
Mantle:1<FPKM<1000, Dart sac:FPKM<1	contig14412	75.1682	0	no hit
Mantle:1<FPKM<1000, Dart sac:FPKM<1	contig14438	16.5238	0	no hit
Mantle:1<FPKM<1000, Dart sac:FPKM<1	contig14439	23.8629	0	no hit
Mantle:1<FPKM<1000, Dart sac:FPKM<1	contig14441	18.7494	0	no hit
Mantle:1<FPKM<1000, Dart sac:FPKM<1	contig14443	49.6607	0	no hit
Mantle:1<FPKM<1000, Dart sac:FPKM<1	contig14449	40.902	0	no hit
Mantle:1<FPKM<1000, Dart sac:FPKM<1	contig14471	30.371	0	no hit
Mantle:1<FPKM<1000, Dart sac:FPKM<1	contig14473	47.0657	0	no hit
Mantle:1<FPKM<1000, Dart sac:FPKM<1	contig14482	40.9332	0	no hit
Mantle:1<FPKM<1000, Dart sac:FPKM<1	contig14491	130.281	0	no hit
Mantle:1<FPKM<1000, Dart sac:FPKM<1	contig14501	114.84	0	no hit
Mantle:1<FPKM<1000, Dart sac:FPKM<1	contig14511	37.6526	0	no hit
Mantle:1<FPKM<1000, Dart sac:FPKM<1	contig14513	42.9692	0	no hit
Mantle:1<FPKM<1000, Dart sac:FPKM<1	contig14543	35.3355	0	no hit
Mantle:1<FPKM<1000, Dart sac:FPKM<1	contig14545	43.234	0	no hit
Mantle:1<FPKM<1000, Dart sac:FPKM<1	contig14546	33.7146	0	no hit
Mantle:1<FPKM<1000, Dart sac:FPKM<1	contig14569	806.956	0	no hit
Mantle:1<FPKM<1000, Dart sac:FPKM<1	contig14573	37.1952	0	no hit
Mantle:1<FPKM<1000, Dart sac:FPKM<1	contig14585	30.3989	0	no hit
Mantle:1<FPKM<1000, Dart sac:FPKM<1	contig14595	46.2444	0	no hit
Mantle:1<FPKM<1000, Dart sac:FPKM<1	contig14621	20.8801	0	no hit
Mantle:1<FPKM<1000, Dart sac:FPKM<1	contig14663	22.6286	0	no hit
Mantle:1<FPKM<1000, Dart sac:FPKM<1	contig14689	93.2713	0	no hit
Mantle:1<FPKM<1000, Dart sac:FPKM<1	contig14703	60.8287	0	no hit
Mantle:1<FPKM<1000, Dart sac:FPKM<1	contig14705	121.8	0	no hit
Mantle:1<FPKM<1000, Dart sac:FPKM<1	contig14709	21.668	0	no hit
Mantle:1<FPKM<1000, Dart sac:FPKM<1	contig14713	44.1693	0	no hit
Mantle:1<FPKM<1000, Dart sac:FPKM<1	contig14743	82.7678	0	no hit
Mantle:1<FPKM<1000, Dart sac:FPKM<1	contig14757	39.3738	0	no hit
Mantle:1<FPKM<1000, Dart sac:FPKM<1	contig14767	28.2684	0	no hit
Mantle:1<FPKM<1000, Dart sac:FPKM<1	contig14771	35.6785	0	no hit
Mantle:1<FPKM<1000, Dart sac:FPKM<1	contig14775	31.7797	0	no hit
Mantle:1<FPKM<1000, Dart sac:FPKM<1	contig14777	34.0268	0	no hit
Mantle:1<FPKM<1000, Dart sac:FPKM<1	contig14781	85.1625	0	no hit
Mantle:1<FPKM<1000, Dart sac:FPKM<1	contig14831	18.1925	0	gi|524864964|ref|XP_005089315.1|	PREDICTED: ER degradation-enhancing alpha-mannosidase-like protein 1-like [Aplysia californica]	5e-13
Mantle:1<FPKM<1000, Dart sac:FPKM<1	contig14879	36.2654	0	no hit
Mantle:1<FPKM<1000, Dart sac:FPKM<1	contig14883	48.504	0	no hit
Mantle:1<FPKM<1000, Dart sac:FPKM<1	contig14891	492.648	0	no hit
Mantle:1<FPKM<1000, Dart sac:FPKM<1	contig14896	30.4678	0	no hit
Mantle:1<FPKM<1000, Dart sac:FPKM<1	contig14915	36.7489	0	no hit
Mantle:1<FPKM<1000, Dart sac:FPKM<1	contig14918	14.9143	0	no hit
Mantle:1<FPKM<1000, Dart sac:FPKM<1	contig14937	17.4995	0	no hit
Mantle:1<FPKM<1000, Dart sac:FPKM<1	contig14953	91.8722	0	no hit
Mantle:1<FPKM<1000, Dart sac:FPKM<1	contig15344	67.373	0	gi|524878081|ref|XP_005095733.1|	PREDICTED: golgin subfamily B member 1-like [Aplysia californica]	4e-15
Mantle:1<FPKM<1000, Dart sac:FPKM<1	contig15347	559.034	0	no hit
Mantle:1<FPKM<1000, Dart sac:FPKM<1	contig15387	77.3182	0	no hit
Mantle:1<FPKM<1000, Dart sac:FPKM<1	contig15399	311.579	0	gi|512883568|ref|XP_002934190.2|	PREDICTED: putative ferric-chelate reductase 1-like [Xenopus (Silurana) tropicalis]	1e-15
Mantle:1<FPKM<1000, Dart sac:FPKM<1	contig15400	345.168	0	gi|524885989|ref|XP_005099595.1|	PREDICTED: putative ferric-chelate reductase 1-like [Aplysia californica]	6e-83
Mantle:1<FPKM<1000, Dart sac:FPKM<1	contig15401	141.937	0	no hit
Mantle:1<FPKM<1000, Dart sac:FPKM<1	contig15425	26.2492	0	no hit
Mantle:1<FPKM<1000, Dart sac:FPKM<1	contig15452	66.254	0	no hit
Mantle:1<FPKM<1000, Dart sac:FPKM<1	contig15461	53.9046	0	no hit
Mantle:1<FPKM<1000, Dart sac:FPKM<1	contig15462	91.8722	0	no hit
Mantle:1<FPKM<1000, Dart sac:FPKM<1	contig15464	67.2529	0	no hit
Mantle:1<FPKM<1000, Dart sac:FPKM<1	contig15476	14.355	0	no hit
Mantle:1<FPKM<1000, Dart sac:FPKM<1	contig15480	169.433	0	no hit
Mantle:1<FPKM<1000, Dart sac:FPKM<1	contig15489	74.6138	0	gi|74179504|dbj|BAE44110.1|	thioester-containing protein [Euphaedusa tau]	1e-65
Mantle:1<FPKM<1000, Dart sac:FPKM<1	contig15490	89.579	0	gi|74179504|dbj|BAE44110.1|	thioester-containing protein [Euphaedusa tau]	1e-23
Mantle:1<FPKM<1000, Dart sac:FPKM<1	contig15491	50.6382	0	no hit
Mantle:1<FPKM<1000, Dart sac:FPKM<1	contig15492	103.356	0	no hit
Mantle:1<FPKM<1000, Dart sac:FPKM<1	contig15519	142.134	0	gi|443686797|gb|ELT89959.1|	hypothetical protein CAPTEDRAFT_198375 [Capitella teleta]	2e-10
Mantle:1<FPKM<1000, Dart sac:FPKM<1	contig15522	59.7723	0	no hit
Mantle:1<FPKM<1000, Dart sac:FPKM<1	contig15523	114.161	0	no hit
Mantle:1<FPKM<1000, Dart sac:FPKM<1	contig15524	66.148	0	no hit
Mantle:1<FPKM<1000, Dart sac:FPKM<1	contig15527	36.3337	0	no hit
Mantle:1<FPKM<1000, Dart sac:FPKM<1	contig15530	13.7808	0	no hit
Mantle:1<FPKM<1000, Dart sac:FPKM<1	contig15543	104.707	0	gi|524880980|ref|XP_005097146.1|	PREDICTED: cathepsin L-like isoform X1 [Aplysia californica]	5e-22
Mantle:1<FPKM<1000, Dart sac:FPKM<1	contig15544	128.342	0	gi|524880980|ref|XP_005097146.1|	PREDICTED: cathepsin L-like isoform X1 [Aplysia californica]	6e-75
Mantle:1<FPKM<1000, Dart sac:FPKM<1	contig15545	42.8509	0	gi|524880980|ref|XP_005097146.1|	PREDICTED: cathepsin L-like isoform X1 [Aplysia californica]	9e-30
Mantle:1<FPKM<1000, Dart sac:FPKM<1	contig15555	126.198	0	gi|524914776|ref|XP_005112198.1|	PREDICTED: alpha-tocopherol transfer protein-like [Aplysia californica]	8e-28
Mantle:1<FPKM<1000, Dart sac:FPKM<1	contig15556	106.478	0	gi|524914776|ref|XP_005112198.1|	PREDICTED: alpha-tocopherol transfer protein-like [Aplysia californica]	2e-53
Mantle:1<FPKM<1000, Dart sac:FPKM<1	contig15557	86.6009	0	gi|524914776|ref|XP_005112198.1|	PREDICTED: alpha-tocopherol transfer protein-like [Aplysia californica]	6e-09
Mantle:1<FPKM<1000, Dart sac:FPKM<1	contig15575	115.581	0	no hit
Mantle:1<FPKM<1000, Dart sac:FPKM<1	contig15582	88.2082	0	no hit
Mantle:1<FPKM<1000, Dart sac:FPKM<1	contig15583	149.244	0	no hit
Mantle:1<FPKM<1000, Dart sac:FPKM<1	contig15584	143.979	0	no hit
Mantle:1<FPKM<1000, Dart sac:FPKM<1	contig15587	33.008	0	no hit
Mantle:1<FPKM<1000, Dart sac:FPKM<1	contig15591	130.134	0	no hit
Mantle:1<FPKM<1000, Dart sac:FPKM<1	contig15592	191.2	0	no hit
Mantle:1<FPKM<1000, Dart sac:FPKM<1	contig15593	88.2389	0	no hit
Mantle:1<FPKM<1000, Dart sac:FPKM<1	contig15598	31.2187	0	gi|524873220|ref|XP_005093361.1|	PREDICTED: polyglutamine-binding protein 1-like [Aplysia californica]	8e-13
Mantle:1<FPKM<1000, Dart sac:FPKM<1	contig15604	98.9393	0	no hit
Mantle:1<FPKM<1000, Dart sac:FPKM<1	contig15618	148.431	0	no hit
Mantle:1<FPKM<1000, Dart sac:FPKM<1	contig15619	180.409	0	no hit
Mantle:1<FPKM<1000, Dart sac:FPKM<1	contig15620	98.2819	0	no hit
Mantle:1<FPKM<1000, Dart sac:FPKM<1	contig15638	51.0401	0	no hit
Mantle:1<FPKM<1000, Dart sac:FPKM<1	contig15639	63.8002	0	no hit
Mantle:1<FPKM<1000, Dart sac:FPKM<1	contig15640	127.706	0	no hit
Mantle:1<FPKM<1000, Dart sac:FPKM<1	contig15641	34.5384	0	no hit
Mantle:1<FPKM<1000, Dart sac:FPKM<1	contig15654	143.483	0	gi|405953203|gb|EKC20909.1|	Eppin [Crassostrea gigas]	2e-06
Mantle:1<FPKM<1000, Dart sac:FPKM<1	contig15656	26.9492	0	gi|156379454|ref|XP_001631472.1|	predicted protein [Nematostella vectensis]	3e-07
Mantle:1<FPKM<1000, Dart sac:FPKM<1	contig15660	44.9153	0	no hit
Mantle:1<FPKM<1000, Dart sac:FPKM<1	contig15661	76.8558	0.911394	gi|156387709|ref|XP_001634345.1|	predicted protein [Nematostella vectensis]	1e-08
Mantle:1<FPKM<1000, Dart sac:FPKM<1	contig15662	31.1431	0	gi|156387711|ref|XP_001634346.1|	predicted protein [Nematostella vectensis]	9e-12
Mantle:1<FPKM<1000, Dart sac:FPKM<1	contig15675	158.899	0	no hit
Mantle:1<FPKM<1000, Dart sac:FPKM<1	contig15676	234.085	0	no hit
Mantle:1<FPKM<1000, Dart sac:FPKM<1	contig15677	50.831	0	no hit
Mantle:1<FPKM<1000, Dart sac:FPKM<1	contig15684	62.3254	0	no hit
Mantle:1<FPKM<1000, Dart sac:FPKM<1	contig15685	57.1819	0	no hit
Mantle:1<FPKM<1000, Dart sac:FPKM<1	contig15686	46.3576	0	no hit
Mantle:1<FPKM<1000, Dart sac:FPKM<1	contig15692	38.869	0	no hit
Mantle:1<FPKM<1000, Dart sac:FPKM<1	contig15705	76.8805	0	gi|524891741|ref|XP_005102403.1|	PREDICTED: uncharacterized protein LOC101855806 isoform X2 [Aplysia californica]	2e-19
Mantle:1<FPKM<1000, Dart sac:FPKM<1	contig15706	76.6962	0	gi|524891739|ref|XP_005102402.1|	PREDICTED: uncharacterized protein LOC101855806 isoform X1 [Aplysia californica]	2e-26
Mantle:1<FPKM<1000, Dart sac:FPKM<1	contig15707	26.3568	0	no hit
Mantle:1<FPKM<1000, Dart sac:FPKM<1	contig15711	69.1272	0	gi|291229230|ref|XP_002734578.1|	PREDICTED: phosphomannomutase 2-like [Saccoglossus kowalevskii]	7e-19
Mantle:1<FPKM<1000, Dart sac:FPKM<1	contig15712	42.2676	0	gi|405972750|gb|EKC37500.1|	Phosphomannomutase [Crassostrea gigas]	4e-64
Mantle:1<FPKM<1000, Dart sac:FPKM<1	contig15716	28.456	0	no hit
Mantle:1<FPKM<1000, Dart sac:FPKM<1	contig15718	9.70481	0	no hit
Mantle:1<FPKM<1000, Dart sac:FPKM<1	contig15724	31.5441	0	gi|260837345|ref|XP_002613665.1|	hypothetical protein BRAFLDRAFT_168604 [Branchiostoma floridae]	2e-29
Mantle:1<FPKM<1000, Dart sac:FPKM<1	contig15726	28.9627	0	no hit
Mantle:1<FPKM<1000, Dart sac:FPKM<1	contig15746	73.3434	0	no hit
Mantle:1<FPKM<1000, Dart sac:FPKM<1	contig15751	43.3841	0	no hit
Mantle:1<FPKM<1000, Dart sac:FPKM<1	contig15752	10.6006	0	no hit
Mantle:1<FPKM<1000, Dart sac:FPKM<1	contig15753	171.287	0	no hit
Mantle:1<FPKM<1000, Dart sac:FPKM<1	contig15754	137.808	0	no hit
Mantle:1<FPKM<1000, Dart sac:FPKM<1	contig15755	58.7982	0	no hit
Mantle:1<FPKM<1000, Dart sac:FPKM<1	contig15761	42.1432	0	no hit
Mantle:1<FPKM<1000, Dart sac:FPKM<1	contig15810	33.5554	0	no hit
Mantle:1<FPKM<1000, Dart sac:FPKM<1	contig15811	59.7638	0	no hit
Mantle:1<FPKM<1000, Dart sac:FPKM<1	contig15812	157.259	0	no hit
Mantle:1<FPKM<1000, Dart sac:FPKM<1	contig15825	15.901	0	gi|90083421|dbj|BAE90793.1|	unnamed protein product [Macaca fascicularis]	2e-13
Mantle:1<FPKM<1000, Dart sac:FPKM<1	contig15830	67.6116	0	no hit
Mantle:1<FPKM<1000, Dart sac:FPKM<1	contig15833	655.089	0	no hit
Mantle:1<FPKM<1000, Dart sac:FPKM<1	contig15834	32.502	0	no hit
Mantle:1<FPKM<1000, Dart sac:FPKM<1	contig15836	19.7201	0	no hit
Mantle:1<FPKM<1000, Dart sac:FPKM<1	contig15882	26.8995	0	no hit
Mantle:1<FPKM<1000, Dart sac:FPKM<1	contig15913	45.1831	0	no hit
Mantle:1<FPKM<1000, Dart sac:FPKM<1	contig15915	82.558	0	no hit
Mantle:1<FPKM<1000, Dart sac:FPKM<1	contig15916	61.2482	0	gi|2073142|dbj|BAA19861.1|	Incilarin A [Incilaria fruhstorferi]	9e-13
Mantle:1<FPKM<1000, Dart sac:FPKM<1	contig15917	64.7504	0	gi|2073142|dbj|BAA19861.1|	Incilarin A [Incilaria fruhstorferi]	5e-12
Mantle:1<FPKM<1000, Dart sac:FPKM<1	contig15926	99.7063	0	no hit
Mantle:1<FPKM<1000, Dart sac:FPKM<1	contig15956	18.2286	0	no hit
Mantle:1<FPKM<1000, Dart sac:FPKM<1	contig15963	527.719	0	no hit
Mantle:1<FPKM<1000, Dart sac:FPKM<1	contig15980	6.04423	0	no hit
Mantle:1<FPKM<1000, Dart sac:FPKM<1	contig15984	153.12	0	no hit
Mantle:1<FPKM<1000, Dart sac:FPKM<1	contig15985	110.389	0	gi|524886478|ref|XP_005099833.1|	PREDICTED: sushi, nidogen and EGF-like domain-containing protein 1-like isoform X2 [Aplysia californica]	6e-12
Mantle:1<FPKM<1000, Dart sac:FPKM<1	contig15986	90.5783	0	gi|507620276|ref|XP_004696534.1|	PREDICTED: protocadherin Fat 1 [Echinops telfairi]	1e-06
Mantle:1<FPKM<1000, Dart sac:FPKM<1	contig15987	63.8002	0	no hit
Mantle:1<FPKM<1000, Dart sac:FPKM<1	contig15988	47.7081	0	no hit
Mantle:1<FPKM<1000, Dart sac:FPKM<1	contig15989	20.9994	0	no hit
Mantle:1<FPKM<1000, Dart sac:FPKM<1	contig15999	141.653	0	no hit
Mantle:1<FPKM<1000, Dart sac:FPKM<1	contig16000	77.8433	0	no hit
Mantle:1<FPKM<1000, Dart sac:FPKM<1	contig16001	156.009	0	no hit
Mantle:1<FPKM<1000, Dart sac:FPKM<1	contig16009	68.4625	0	no hit
Mantle:1<FPKM<1000, Dart sac:FPKM<1	contig16028	55.3158	0	no hit
Mantle:1<FPKM<1000, Dart sac:FPKM<1	contig16041	151.132	0	gi|524877125|ref|XP_005095269.1|	PREDICTED: putative carbonic anhydrase 3-like [Aplysia californica]	2e-12
Mantle:1<FPKM<1000, Dart sac:FPKM<1	contig16042	106.421	0	no hit
Mantle:1<FPKM<1000, Dart sac:FPKM<1	contig16043	48.2597	0	no hit
Mantle:1<FPKM<1000, Dart sac:FPKM<1	contig16049	40.1384	0	no hit
Mantle:1<FPKM<1000, Dart sac:FPKM<1	contig16058	38.5723	0	no hit
Mantle:1<FPKM<1000, Dart sac:FPKM<1	contig16064	26.063	0	no hit
Mantle:1<FPKM<1000, Dart sac:FPKM<1	contig16068	32.1059	0	no hit
Mantle:1<FPKM<1000, Dart sac:FPKM<1	contig16070	45.6675	0	no hit
Mantle:1<FPKM<1000, Dart sac:FPKM<1	contig16081	15.5716	0	no hit
Mantle:1<FPKM<1000, Dart sac:FPKM<1	contig16104	37.8634	0	gi|312378269|gb|EFR24893.1|	hypothetical protein AND_10222 [Anopheles darlingi]	3e-09
Mantle:1<FPKM<1000, Dart sac:FPKM<1	contig16105	35.95	0	no hit
Mantle:1<FPKM<1000, Dart sac:FPKM<1	contig16106	33.53	0	no hit
Mantle:1<FPKM<1000, Dart sac:FPKM<1	contig16124	23.6436	0	no hit
Mantle:1<FPKM<1000, Dart sac:FPKM<1	contig16139	7.92002	0	no hit
Mantle:1<FPKM<1000, Dart sac:FPKM<1	contig16142	17.1039	0	no hit
Mantle:1<FPKM<1000, Dart sac:FPKM<1	contig16144	126.491	0	no hit
Mantle:1<FPKM<1000, Dart sac:FPKM<1	contig16146	68.7133	0	gi|524880980|ref|XP_005097146.1|	PREDICTED: cathepsin L-like isoform X1 [Aplysia californica]	5e-28
Mantle:1<FPKM<1000, Dart sac:FPKM<1	contig16147	57.4202	0	gi|449690331|ref|XP_002168571.2|	PREDICTED: cathepsin L1-like [Hydra magnipapillata]	1e-19
Mantle:1<FPKM<1000, Dart sac:FPKM<1	contig16148	16.765	0	gi|48429368|gb|AAT42452.1|	cathepsin L-like protein [Laeonereis acuta]	1e-08
Mantle:1<FPKM<1000, Dart sac:FPKM<1	contig16156	27.5193	0	gi|345484745|ref|XP_001602054.2|	PREDICTED: hypothetical protein LOC100117944, partial [Nasonia vitripennis]	3e-09
Mantle:1<FPKM<1000, Dart sac:FPKM<1	contig16166	28.7101	0	gi|2073142|dbj|BAA19861.1|	Incilarin A [Incilaria fruhstorferi]	8e-08
Mantle:1<FPKM<1000, Dart sac:FPKM<1	contig16182	27.0212	0	no hit
Mantle:1<FPKM<1000, Dart sac:FPKM<1	contig16183	45.06	0	no hit
Mantle:1<FPKM<1000, Dart sac:FPKM<1	contig16184	8.42865	0	no hit
Mantle:1<FPKM<1000, Dart sac:FPKM<1	contig16202	47.993	0	no hit
Mantle:1<FPKM<1000, Dart sac:FPKM<1	contig16205	96.4405	0	no hit
Mantle:1<FPKM<1000, Dart sac:FPKM<1	contig16209	19.8202	0	no hit
Mantle:1<FPKM<1000, Dart sac:FPKM<1	contig16210	102.779	0	no hit
Mantle:1<FPKM<1000, Dart sac:FPKM<1	contig16211	70.0721	0	no hit
Mantle:1<FPKM<1000, Dart sac:FPKM<1	contig16215	329.178	0	no hit
Mantle:1<FPKM<1000, Dart sac:FPKM<1	contig16217	461.591	0	no hit
Mantle:1<FPKM<1000, Dart sac:FPKM<1	contig16219	66.4137	0	gi|524879876|ref|XP_005096608.1|	PREDICTED: uncharacterized protein LOC101856258 isoform X1 [Aplysia californica]	4e-08
Mantle:1<FPKM<1000, Dart sac:FPKM<1	contig16223	22.5915	0	no hit
Mantle:1<FPKM<1000, Dart sac:FPKM<1	contig16238	74.7797	0	no hit
Mantle:1<FPKM<1000, Dart sac:FPKM<1	contig16244	9.00708	0	no hit
Mantle:1<FPKM<1000, Dart sac:FPKM<1	contig16247	18.3744	0	no hit
Mantle:1<FPKM<1000, Dart sac:FPKM<1	contig16256	53.7991	0	no hit
Mantle:1<FPKM<1000, Dart sac:FPKM<1	contig16274	21.8743	0	no hit
Mantle:1<FPKM<1000, Dart sac:FPKM<1	contig16281	11.9625	0	no hit
Mantle:1<FPKM<1000, Dart sac:FPKM<1	contig16282	23.7601	0	no hit
Mantle:1<FPKM<1000, Dart sac:FPKM<1	contig16283	16.2894	0	no hit
Mantle:1<FPKM<1000, Dart sac:FPKM<1	contig16287	124.152	0	no hit
Mantle:1<FPKM<1000, Dart sac:FPKM<1	contig16288	49.2973	0	no hit
Mantle:1<FPKM<1000, Dart sac:FPKM<1	contig16289	23.7601	0	no hit
Mantle:1<FPKM<1000, Dart sac:FPKM<1	contig16295	16.2606	0	no hit
Mantle:1<FPKM<1000, Dart sac:FPKM<1	contig16300	64.1566	0	no hit
Mantle:1<FPKM<1000, Dart sac:FPKM<1	contig16306	169.674	0	no hit
Mantle:1<FPKM<1000, Dart sac:FPKM<1	contig16307	70.3526	0	no hit
Mantle:1<FPKM<1000, Dart sac:FPKM<1	contig16319	4.45982	0	no hit
Mantle:1<FPKM<1000, Dart sac:FPKM<1	contig16325	28.456	0	no hit
Mantle:1<FPKM<1000, Dart sac:FPKM<1	contig16328	17.6677	0	no hit
Mantle:1<FPKM<1000, Dart sac:FPKM<1	contig16332	33.3407	0	no hit
Mantle:1<FPKM<1000, Dart sac:FPKM<1	contig16334	8.7776	0	gi|29893569|ref|NP_775539.1|	eukaryotic translation initiation factor 5 [Mus musculus]	9e-13
Mantle:1<FPKM<1000, Dart sac:FPKM<1	contig16350	108.278	0	no hit
Mantle:1<FPKM<1000, Dart sac:FPKM<1	contig16351	123.078	0	gi|405968748|gb|EKC33788.1|	Aggrecan core protein [Crassostrea gigas]	6e-08
Mantle:1<FPKM<1000, Dart sac:FPKM<1	contig16352	49.3529	0	no hit
Mantle:1<FPKM<1000, Dart sac:FPKM<1	contig16373	67.0419	0	no hit
Mantle:1<FPKM<1000, Dart sac:FPKM<1	contig16389	645.432	0	no hit
Mantle:1<FPKM<1000, Dart sac:FPKM<1	contig16390	440.221	0	no hit
Mantle:1<FPKM<1000, Dart sac:FPKM<1	contig16391	189.029	0	no hit
Mantle:1<FPKM<1000, Dart sac:FPKM<1	contig16392	41.5801	0	no hit
Mantle:1<FPKM<1000, Dart sac:FPKM<1	contig16395	245.705	0	gi|37595442|gb|AAN64651.1|	olfactory marker protein [Eobania vermiculata]	9e-06
Mantle:1<FPKM<1000, Dart sac:FPKM<1	contig16396	157.605	0	no hit
Mantle:1<FPKM<1000, Dart sac:FPKM<1	contig16397	57.4202	0	no hit
Mantle:1<FPKM<1000, Dart sac:FPKM<1	contig16413	23.3326	0	gi|512879363|ref|XP_004919499.1|	PREDICTED: proline-rich protein 2-like [Xenopus (Silurana) tropicalis]	5e-08
Mantle:1<FPKM<1000, Dart sac:FPKM<1	contig16420	100.224	0	no hit
Mantle:1<FPKM<1000, Dart sac:FPKM<1	contig16421	65.1576	0	no hit
Mantle:1<FPKM<1000, Dart sac:FPKM<1	contig16424	30.9185	0	no hit
Mantle:1<FPKM<1000, Dart sac:FPKM<1	contig16431	61.138	0	no hit
Mantle:1<FPKM<1000, Dart sac:FPKM<1	contig16433	50.6382	0	no hit
Mantle:1<FPKM<1000, Dart sac:FPKM<1	contig16454	24.4993	0	no hit
Mantle:1<FPKM<1000, Dart sac:FPKM<1	contig16463	374.656	0	no hit
Mantle:1<FPKM<1000, Dart sac:FPKM<1	contig16469	35.3355	0	no hit
Mantle:1<FPKM<1000, Dart sac:FPKM<1	contig16477	68.2834	0	no hit
Mantle:1<FPKM<1000, Dart sac:FPKM<1	contig16478	56.3368	0	no hit
Mantle:1<FPKM<1000, Dart sac:FPKM<1	contig16483	57.4202	0	no hit
Mantle:1<FPKM<1000, Dart sac:FPKM<1	contig16484	19.8489	0	no hit
Mantle:1<FPKM<1000, Dart sac:FPKM<1	contig16487	65.623	0	gi|524865140|ref|XP_005089402.1|	PREDICTED: 40S ribosomal protein S12-like [Aplysia californica]	1e-14
Mantle:1<FPKM<1000, Dart sac:FPKM<1	contig16501	80.5897	0	no hit
Mantle:1<FPKM<1000, Dart sac:FPKM<1	contig16508	508.229	0	gi|170576554|ref|XP_001893676.1|	hypothetical protein Bm1_11025 [Brugia malayi]	5e-13
Mantle:1<FPKM<1000, Dart sac:FPKM<1	contig16509	104.997	0	no hit
Mantle:1<FPKM<1000, Dart sac:FPKM<1	contig16510	53.1892	0	no hit
Mantle:1<FPKM<1000, Dart sac:FPKM<1	contig16514	11.0689	0	no hit
Mantle:1<FPKM<1000, Dart sac:FPKM<1	contig16517	41.3839	0	no hit
Mantle:1<FPKM<1000, Dart sac:FPKM<1	contig16525	31.9001	0	no hit
Mantle:1<FPKM<1000, Dart sac:FPKM<1	contig16528	110.479	0	no hit
Mantle:1<FPKM<1000, Dart sac:FPKM<1	contig16535	8.91964	0	no hit
Mantle:1<FPKM<1000, Dart sac:FPKM<1	contig16539	33.3072	0	no hit
Mantle:1<FPKM<1000, Dart sac:FPKM<1	contig16540	44.7166	0	no hit
Mantle:1<FPKM<1000, Dart sac:FPKM<1	contig16541	21.9695	0	no hit
Mantle:1<FPKM<1000, Dart sac:FPKM<1	contig16551	123.571	0	no hit
Mantle:1<FPKM<1000, Dart sac:FPKM<1	contig16552	67.9056	0	no hit
Mantle:1<FPKM<1000, Dart sac:FPKM<1	contig16553	41.5613	0	no hit
Mantle:1<FPKM<1000, Dart sac:FPKM<1	contig16554	17.9438	0	no hit
Mantle:1<FPKM<1000, Dart sac:FPKM<1	contig16563	21.6534	0	no hit
Mantle:1<FPKM<1000, Dart sac:FPKM<1	contig16577	26.7589	0	no hit
Mantle:1<FPKM<1000, Dart sac:FPKM<1	contig16587	39.0946	0	no hit
Mantle:1<FPKM<1000, Dart sac:FPKM<1	contig16589	74.8959	0	no hit
Mantle:1<FPKM<1000, Dart sac:FPKM<1	contig16594	9.50403	0	no hit
Mantle:1<FPKM<1000, Dart sac:FPKM<1	contig16595	7.85233	0	no hit
Mantle:1<FPKM<1000, Dart sac:FPKM<1	contig16601	7.65602	0	no hit
Mantle:1<FPKM<1000, Dart sac:FPKM<1	contig16605	25.3324	0	no hit
Mantle:1<FPKM<1000, Dart sac:FPKM<1	contig16607	48.1847	0	no hit
Mantle:1<FPKM<1000, Dart sac:FPKM<1	contig16627	27.9814	0	gi|56754869|gb|AAW25617.1|	SJCHGC02887 protein [Schistosoma japonicum]	1e-07
Mantle:1<FPKM<1000, Dart sac:FPKM<1	contig16628	10.9372	0	no hit
Mantle:1<FPKM<1000, Dart sac:FPKM<1	contig16635	46.1792	0	no hit
Mantle:1<FPKM<1000, Dart sac:FPKM<1	contig16636	20.5684	0	no hit
Mantle:1<FPKM<1000, Dart sac:FPKM<1	contig16637	31.8369	0	no hit
Mantle:1<FPKM<1000, Dart sac:FPKM<1	contig16646	15.312	0	gi|443691869|gb|ELT93619.1|	hypothetical protein CAPTEDRAFT_180714 [Capitella teleta]	6e-21
Mantle:1<FPKM<1000, Dart sac:FPKM<1	contig16659	191.401	0	no hit
Mantle:1<FPKM<1000, Dart sac:FPKM<1	contig16660	31.2827	0	no hit
Mantle:1<FPKM<1000, Dart sac:FPKM<1	contig16661	36.7489	0	no hit
Mantle:1<FPKM<1000, Dart sac:FPKM<1	contig16662	176.897	0	no hit
Mantle:1<FPKM<1000, Dart sac:FPKM<1	contig16664	57.0635	0	no hit
Mantle:1<FPKM<1000, Dart sac:FPKM<1	contig16670	25.5201	0	no hit
Mantle:1<FPKM<1000, Dart sac:FPKM<1	contig16673	51.0401	0	no hit
Mantle:1<FPKM<1000, Dart sac:FPKM<1	contig16679	45.369	0	no hit
Mantle:1<FPKM<1000, Dart sac:FPKM<1	contig16685	34.6688	0	no hit
Mantle:1<FPKM<1000, Dart sac:FPKM<1	contig16689	46.6269	0	no hit
Mantle:1<FPKM<1000, Dart sac:FPKM<1	contig16703	25.5201	0	no hit
Mantle:1<FPKM<1000, Dart sac:FPKM<1	contig16718	37.7557	0	no hit
Mantle:1<FPKM<1000, Dart sac:FPKM<1	contig16721	22.7782	0	no hit
Mantle:1<FPKM<1000, Dart sac:FPKM<1	contig16724	8.58619	0	no hit
Mantle:1<FPKM<1000, Dart sac:FPKM<1	contig16731	27.2502	0	no hit
Mantle:1<FPKM<1000, Dart sac:FPKM<1	contig16732	22.4079	0	no hit
Mantle:1<FPKM<1000, Dart sac:FPKM<1	contig16737	11.6294	0	no hit
Mantle:1<FPKM<1000, Dart sac:FPKM<1	contig16758	17.1953	0	no hit
Mantle:1<FPKM<1000, Dart sac:FPKM<1	contig16768	11.2958	0	no hit
Mantle:1<FPKM<1000, Dart sac:FPKM<1	contig16770	18.9427	0	no hit
Mantle:1<FPKM<1000, Dart sac:FPKM<1	contig16778	14.8181	0	no hit
Mantle:1<FPKM<1000, Dart sac:FPKM<1	contig16782	61.2482	0	no hit
Mantle:1<FPKM<1000, Dart sac:FPKM<1	contig16783	38.6591	0	no hit
Mantle:1<FPKM<1000, Dart sac:FPKM<1	contig16784	20.4666	0	no hit
Mantle:1<FPKM<1000, Dart sac:FPKM<1	contig16788	22.0847	0	no hit
Mantle:1<FPKM<1000, Dart sac:FPKM<1	contig16789	19.4096	0	no hit
Mantle:1<FPKM<1000, Dart sac:FPKM<1	contig16799	25.9526	0	no hit
Mantle:1<FPKM<1000, Dart sac:FPKM<1	contig16817	44.0987	0	no hit
Mantle:1<FPKM<1000, Dart sac:FPKM<1	contig16819	88.9086	0	no hit
Mantle:1<FPKM<1000, Dart sac:FPKM<1	contig16826	20.5072	0	no hit
Mantle:1<FPKM<1000, Dart sac:FPKM<1	contig16842	35.1664	0	no hit
Mantle:1<FPKM<1000, Dart sac:FPKM<1	contig16844	26.2492	0	no hit
Mantle:1<FPKM<1000, Dart sac:FPKM<1	contig16868	51.0401	0	no hit
Mantle:1<FPKM<1000, Dart sac:FPKM<1	contig16874	31.5811	0	no hit
Mantle:1<FPKM<1000, Dart sac:FPKM<1	contig16890	53.0032	0	no hit
Mantle:1<FPKM<1000, Dart sac:FPKM<1	contig16891	20.8073	0	no hit
Mantle:1<FPKM<1000, Dart sac:FPKM<1	contig16895	17.2692	0	no hit
Mantle:1<FPKM<1000, Dart sac:FPKM<1	contig16897	151.137	0	no hit
Mantle:1<FPKM<1000, Dart sac:FPKM<1	contig16898	185.116	0	no hit
Mantle:1<FPKM<1000, Dart sac:FPKM<1	contig16899	58.3316	0	no hit
Mantle:1<FPKM<1000, Dart sac:FPKM<1	contig16904	21.7265	0	no hit
Mantle:1<FPKM<1000, Dart sac:FPKM<1	contig16906	92.7151	0	no hit
Mantle:1<FPKM<1000, Dart sac:FPKM<1	contig16907	86.4145	0	no hit
Mantle:1<FPKM<1000, Dart sac:FPKM<1	contig16908	26.4381	0	no hit
Mantle:1<FPKM<1000, Dart sac:FPKM<1	contig16909	55.5679	0	no hit
Mantle:1<FPKM<1000, Dart sac:FPKM<1	contig16910	22.1761	0	no hit
Mantle:1<FPKM<1000, Dart sac:FPKM<1	contig16913	14.5253	0	no hit
Mantle:1<FPKM<1000, Dart sac:FPKM<1	contig16922	51.0401	0	no hit
Mantle:1<FPKM<1000, Dart sac:FPKM<1	contig16925	12.1954	0	no hit
Mantle:1<FPKM<1000, Dart sac:FPKM<1	contig16926	31.7643	0	no hit
Mantle:1<FPKM<1000, Dart sac:FPKM<1	contig16927	18.1668	0	no hit
Mantle:1<FPKM<1000, Dart sac:FPKM<1	contig16928	8.42865	0	no hit
Mantle:1<FPKM<1000, Dart sac:FPKM<1	contig16935	28.7101	0	no hit
Mantle:1<FPKM<1000, Dart sac:FPKM<1	contig16936	35.9277	0	no hit
Mantle:1<FPKM<1000, Dart sac:FPKM<1	contig16937	14.9386	0	no hit
Mantle:1<FPKM<1000, Dart sac:FPKM<1	contig16958	72.5307	0	no hit
Mantle:1<FPKM<1000, Dart sac:FPKM<1	contig16964	26.3568	0	no hit
Mantle:1<FPKM<1000, Dart sac:FPKM<1	contig16973	22.7407	0	no hit
Mantle:1<FPKM<1000, Dart sac:FPKM<1	contig16980	77.1446	0	no hit
Mantle:1<FPKM<1000, Dart sac:FPKM<1	contig16981	21.5585	0	no hit
Mantle:1<FPKM<1000, Dart sac:FPKM<1	contig16982	48.5863	0	no hit
Mantle:1<FPKM<1000, Dart sac:FPKM<1	contig16991	59.0005	0	no hit
Mantle:1<FPKM<1000, Dart sac:FPKM<1	contig16992	38.5271	0	no hit
Mantle:1<FPKM<1000, Dart sac:FPKM<1	contig16994	11.1136	0	no hit
Mantle:1<FPKM<1000, Dart sac:FPKM<1	contig16997	28.2064	0	no hit
Mantle:1<FPKM<1000, Dart sac:FPKM<1	contig17000	6.60951	0	no hit
Mantle:1<FPKM<1000, Dart sac:FPKM<1	contig17006	21.0394	0	no hit
Mantle:1<FPKM<1000, Dart sac:FPKM<1	contig17020	77.3182	0	no hit
Mantle:1<FPKM<1000, Dart sac:FPKM<1	contig17021	107.95	0	no hit
Mantle:1<FPKM<1000, Dart sac:FPKM<1	contig17024	13.7808	0	no hit
Mantle:1<FPKM<1000, Dart sac:FPKM<1	contig17027	23.3009	0	no hit
Mantle:1<FPKM<1000, Dart sac:FPKM<1	contig17045	25.5201	0	no hit
Mantle:1<FPKM<1000, Dart sac:FPKM<1	contig17047	66.4709	0	no hit
Mantle:1<FPKM<1000, Dart sac:FPKM<1	contig17048	39.8113	0	no hit
Mantle:1<FPKM<1000, Dart sac:FPKM<1	contig17052	33.9301	0	no hit
Mantle:1<FPKM<1000, Dart sac:FPKM<1	contig17053	59.691	0	no hit
Mantle:1<FPKM<1000, Dart sac:FPKM<1	contig17054	41.3425	0	no hit
Mantle:1<FPKM<1000, Dart sac:FPKM<1	contig17056	19.1972	0	no hit
Mantle:1<FPKM<1000, Dart sac:FPKM<1	contig17057	18.2286	0	no hit
Mantle:1<FPKM<1000, Dart sac:FPKM<1	contig17060	24.0864	0	no hit
Mantle:1<FPKM<1000, Dart sac:FPKM<1	contig17063	20.8801	0	no hit
Mantle:1<FPKM<1000, Dart sac:FPKM<1	contig17069	22.7407	0	no hit
Mantle:1<FPKM<1000, Dart sac:FPKM<1	contig17072	80.4864	0	no hit
Mantle:1<FPKM<1000, Dart sac:FPKM<1	contig17079	40.5319	0	no hit
Mantle:1<FPKM<1000, Dart sac:FPKM<1	contig17080	32.3494	0	no hit
Mantle:1<FPKM<1000, Dart sac:FPKM<1	contig17085	14.0049	0	no hit
Mantle:1<FPKM<1000, Dart sac:FPKM<1	contig17086	23.557	0	no hit
Mantle:1<FPKM<1000, Dart sac:FPKM<1	contig17087	28.3168	0	no hit
Mantle:1<FPKM<1000, Dart sac:FPKM<1	contig17100	34.3448	0	no hit
Mantle:1<FPKM<1000, Dart sac:FPKM<1	contig17102	52.4271	0	no hit
Mantle:1<FPKM<1000, Dart sac:FPKM<1	contig17113	12.3043	0	no hit
Mantle:1<FPKM<1000, Dart sac:FPKM<1	contig17124	90.4802	0	no hit
Mantle:1<FPKM<1000, Dart sac:FPKM<1	contig17150	34.185	0	no hit
Mantle:1<FPKM<1000, Dart sac:FPKM<1	contig17163	16.8573	0	no hit
Mantle:1<FPKM<1000, Dart sac:FPKM<1	contig17164	26.063	0	no hit
Mantle:1<FPKM<1000, Dart sac:FPKM<1	contig17165	13.2508	0	no hit
Mantle:1<FPKM<1000, Dart sac:FPKM<1	contig17183	7.98889	0	no hit
Mantle:1<FPKM<1000, Dart sac:FPKM<1	contig17190	32.8115	0	no hit
Mantle:1<FPKM<1000, Dart sac:FPKM<1	contig17192	15.95	0	no hit
Mantle:1<FPKM<1000, Dart sac:FPKM<1	contig17196	31.9808	0	no hit
Mantle:1<FPKM<1000, Dart sac:FPKM<1	contig17197	19.8285	0	no hit
Mantle:1<FPKM<1000, Dart sac:FPKM<1	contig17198	35.8367	0	no hit
Mantle:1<FPKM<1000, Dart sac:FPKM<1	contig17224	53.4873	0	no hit
Mantle:1<FPKM<1000, Dart sac:FPKM<1	contig17226	26.5409	0	gi|82619128|gb|ABB85287.1|	allograft inflammatory factor 1, partial [Lymnaea stagnalis]	7e-13
Mantle:1<FPKM<1000, Dart sac:FPKM<1	contig17245	7.01315	0	no hit
Mantle:1<FPKM<1000, Dart sac:FPKM<1	contig17256	66.8973	0	no hit
Mantle:1<FPKM<1000, Dart sac:FPKM<1	contig17257	26.2993	0	no hit
Mantle:1<FPKM<1000, Dart sac:FPKM<1	contig17279	28.2684	0	no hit
Mantle:1<FPKM<1000, Dart sac:FPKM<1	contig17282	17.4	0	no hit
Mantle:1<FPKM<1000, Dart sac:FPKM<1	contig17285	35.036	0	no hit
Mantle:1<FPKM<1000, Dart sac:FPKM<1	contig17287	70.671	0	no hit
Mantle:1<FPKM<1000, Dart sac:FPKM<1	contig17288	36.2654	0	no hit
Mantle:1<FPKM<1000, Dart sac:FPKM<1	contig17289	59.5468	0	no hit
Mantle:1<FPKM<1000, Dart sac:FPKM<1	contig17291	36.385	0	no hit
Mantle:1<FPKM<1000, Dart sac:FPKM<1	contig17300	35.3355	0	no hit
Mantle:1<FPKM<1000, Dart sac:FPKM<1	contig17307	139.449	0	no hit
Mantle:1<FPKM<1000, Dart sac:FPKM<1	contig17308	62.2863	0	no hit
Mantle:1<FPKM<1000, Dart sac:FPKM<1	contig17309	42.5334	0	no hit
Mantle:1<FPKM<1000, Dart sac:FPKM<1	contig17315	12.0885	0	no hit
Mantle:1<FPKM<1000, Dart sac:FPKM<1	contig17318	88.6078	0	no hit
Mantle:1<FPKM<1000, Dart sac:FPKM<1	contig17336	8.91964	0	no hit
Mantle:1<FPKM<1000, Dart sac:FPKM<1	contig17339	17.6677	0	no hit
Mantle:1<FPKM<1000, Dart sac:FPKM<1	contig17349	64.6988	0	no hit
Mantle:1<FPKM<1000, Dart sac:FPKM<1	contig17350	25.0561	0	no hit
Mantle:1<FPKM<1000, Dart sac:FPKM<1	contig17353	24.1769	0	no hit
Mantle:1<FPKM<1000, Dart sac:FPKM<1	contig17366	15.6245	0	no hit
Mantle:1<FPKM<1000, Dart sac:FPKM<1	contig17373	92.6781	0	no hit
Mantle:1<FPKM<1000, Dart sac:FPKM<1	contig17374	38.9289	0	no hit
Mantle:1<FPKM<1000, Dart sac:FPKM<1	contig17381	39.9445	0	no hit
Mantle:1<FPKM<1000, Dart sac:FPKM<1	contig17403	24.9051	0	no hit
Mantle:1<FPKM<1000, Dart sac:FPKM<1	contig17404	13.7808	0	no hit
Mantle:1<FPKM<1000, Dart sac:FPKM<1	contig17411	36.7489	0	no hit
Mantle:1<FPKM<1000, Dart sac:FPKM<1	contig17420	7.72036	0	no hit
Mantle:1<FPKM<1000, Dart sac:FPKM<1	contig17429	17.8393	0	no hit
Mantle:1<FPKM<1000, Dart sac:FPKM<1	contig17430	27.5617	0	no hit
Mantle:1<FPKM<1000, Dart sac:FPKM<1	contig17432	23.9965	0	no hit
Mantle:1<FPKM<1000, Dart sac:FPKM<1	contig17448	69.4832	0	no hit
Mantle:1<FPKM<1000, Dart sac:FPKM<1	contig17449	60.0302	0	no hit
Mantle:1<FPKM<1000, Dart sac:FPKM<1	contig17450	37.2455	0	no hit
Mantle:1<FPKM<1000, Dart sac:FPKM<1	contig17451	17.4	0	no hit
Mantle:1<FPKM<1000, Dart sac:FPKM<1	contig17453	32.8115	0	no hit
Mantle:1<FPKM<1000, Dart sac:FPKM<1	contig17462	42.2725	0	no hit
Mantle:1<FPKM<1000, Dart sac:FPKM<1	contig17465	11.3891	0	no hit
Mantle:1<FPKM<1000, Dart sac:FPKM<1	contig17466	23.1333	0	no hit
Mantle:1<FPKM<1000, Dart sac:FPKM<1	contig17475	27.5617	0	no hit
Mantle:1<FPKM<1000, Dart sac:FPKM<1	contig17477	32.1232	0	no hit
Mantle:1<FPKM<1000, Dart sac:FPKM<1	contig17481	9.24888	0	no hit
Mantle:1<FPKM<1000, Dart sac:FPKM<1	contig17482	37.0453	0	no hit
Mantle:1<FPKM<1000, Dart sac:FPKM<1	contig17483	14.9386	0	no hit
Mantle:1<FPKM<1000, Dart sac:FPKM<1	contig17485	32.3169	0	no hit
Mantle:1<FPKM<1000, Dart sac:FPKM<1	contig17489	14.6293	0	no hit
Mantle:1<FPKM<1000, Dart sac:FPKM<1	contig17498	17.6677	0	no hit
Mantle:1<FPKM<1000, Dart sac:FPKM<1	contig17500	6.85614	0	no hit
Mantle:1<FPKM<1000, Dart sac:FPKM<1	contig17501	20.6919	0	no hit
Mantle:1<FPKM<1000, Dart sac:FPKM<1	contig17505	30.122	0	no hit
Mantle:1<FPKM<1000, Dart sac:FPKM<1	contig17510	35.95	0	no hit
Mantle:1<FPKM<1000, Dart sac:FPKM<1	contig17512	49.438	0	no hit
Mantle:1<FPKM<1000, Dart sac:FPKM<1	contig17514	172.936	0	no hit
Mantle:1<FPKM<1000, Dart sac:FPKM<1	contig17522	48.7201	0	no hit
Mantle:1<FPKM<1000, Dart sac:FPKM<1	contig17535	44.3521	0	no hit
Mantle:1<FPKM<1000, Dart sac:FPKM<1	contig17538	22.7407	0	no hit
Mantle:1<FPKM<1000, Dart sac:FPKM<1	contig17541	10.6828	0	no hit
Mantle:1<FPKM<1000, Dart sac:FPKM<1	contig17542	26.6296	0	no hit
Mantle:1<FPKM<1000, Dart sac:FPKM<1	contig17543	17.6677	0	no hit
Mantle:1<FPKM<1000, Dart sac:FPKM<1	contig17544	40.1941	0	no hit
Mantle:1<FPKM<1000, Dart sac:FPKM<1	contig17546	73.587	0	no hit
Mantle:1<FPKM<1000, Dart sac:FPKM<1	contig17549	13.6444	0	no hit
Mantle:1<FPKM<1000, Dart sac:FPKM<1	contig17557	22.1914	0	no hit
Mantle:1<FPKM<1000, Dart sac:FPKM<1	contig17562	54.6267	0	no hit
Mantle:1<FPKM<1000, Dart sac:FPKM<1	contig17572	23.7601	0	no hit
Mantle:1<FPKM<1000, Dart sac:FPKM<1	contig17577	31.2491	0	no hit
Mantle:1<FPKM<1000, Dart sac:FPKM<1	contig17600	27.4832	0	no hit
Mantle:1<FPKM<1000, Dart sac:FPKM<1	contig17607	32.3494	0	no hit
Mantle:1<FPKM<1000, Dart sac:FPKM<1	contig17610	28.1817	0	no hit
Mantle:1<FPKM<1000, Dart sac:FPKM<1	contig17612	59.5468	0	no hit
Mantle:1<FPKM<1000, Dart sac:FPKM<1	contig17614	15.2106	0	no hit
Mantle:1<FPKM<1000, Dart sac:FPKM<1	contig17617	34.999	0	no hit
Mantle:1<FPKM<1000, Dart sac:FPKM<1	contig17618	69.3999	0	no hit
Mantle:1<FPKM<1000, Dart sac:FPKM<1	contig17625	20.7231	0	no hit
Mantle:1<FPKM<1000, Dart sac:FPKM<1	contig17653	6.90769	0	no hit
Mantle:1<FPKM<1000, Dart sac:FPKM<1	contig17654	20.5684	0	no hit
Mantle:1<FPKM<1000, Dart sac:FPKM<1	contig17666	8.50669	0	no hit
Mantle:1<FPKM<1000, Dart sac:FPKM<1	contig17685	51.5171	0	no hit
Mantle:1<FPKM<1000, Dart sac:FPKM<1	contig17687	43.9095	0	no hit
Mantle:1<FPKM<1000, Dart sac:FPKM<1	contig17688	19.0268	0	no hit
Mantle:1<FPKM<1000, Dart sac:FPKM<1	contig17706	9.42279	0	no hit
Mantle:1<FPKM<1000, Dart sac:FPKM<1	contig17711	86.6009	0	no hit
Mantle:1<FPKM<1000, Dart sac:FPKM<1	contig17726	12.5852	0	no hit
Mantle:1<FPKM<1000, Dart sac:FPKM<1	contig17731	10.208	0	gi|524912387|ref|XP_005111042.1|	PREDICTED: collagen alpha-1(III) chain-like [Aplysia californica]	3e-11
Mantle:1<FPKM<1000, Dart sac:FPKM<1	contig17732	6.85614	0	gi|524912387|ref|XP_005111042.1|	PREDICTED: collagen alpha-1(III) chain-like [Aplysia californica]	3e-13
Mantle:1<FPKM<1000, Dart sac:FPKM<1	contig17735	8.83387	0	no hit
Mantle:1<FPKM<1000, Dart sac:FPKM<1	contig17736	21.0716	0	no hit
Mantle:1<FPKM<1000, Dart sac:FPKM<1	contig17737	50.2426	0	no hit
Mantle:1<FPKM<1000, Dart sac:FPKM<1	contig17738	8.91964	0	no hit
Mantle:1<FPKM<1000, Dart sac:FPKM<1	contig17750	76.5602	0	no hit
Mantle:1<FPKM<1000, Dart sac:FPKM<1	contig17755	41.5085	0	no hit
Mantle:1<FPKM<1000, Dart sac:FPKM<1	contig17798	21.8743	0	no hit
Mantle:1<FPKM<1000, Dart sac:FPKM<1	contig17799	77.9274	0	no hit
Mantle:1<FPKM<1000, Dart sac:FPKM<1	contig17800	69.0769	0	no hit
Mantle:1<FPKM<1000, Dart sac:FPKM<1	contig17805	27.7753	0	no hit
Mantle:1<FPKM<1000, Dart sac:FPKM<1	contig17820	36.0283	0	no hit
Mantle:1<FPKM<1000, Dart sac:FPKM<1	contig17836	45.9361	0	no hit
Mantle:1<FPKM<1000, Dart sac:FPKM<1	contig17837	31.2187	0	no hit
Mantle:1<FPKM<1000, Dart sac:FPKM<1	contig17848	13.6715	0	no hit
Mantle:1<FPKM<1000, Dart sac:FPKM<1	contig17855	34.0268	0	no hit
Mantle:1<FPKM<1000, Dart sac:FPKM<1	contig17861	8.35202	0	no hit
Mantle:1<FPKM<1000, Dart sac:FPKM<1	contig17864	28.7101	0	no hit
Mantle:1<FPKM<1000, Dart sac:FPKM<1	contig17866	130.06	0	no hit
Mantle:1<FPKM<1000, Dart sac:FPKM<1	contig17871	55.2935	0	no hit
Mantle:1<FPKM<1000, Dart sac:FPKM<1	contig17879	49.7641	0	no hit
Mantle:1<FPKM<1000, Dart sac:FPKM<1	contig17888	7.78578	0	no hit
Mantle:1<FPKM<1000, Dart sac:FPKM<1	contig17897	12.9398	0	no hit
Mantle:1<FPKM<1000, Dart sac:FPKM<1	contig17903	29.5304	0	no hit
Mantle:1<FPKM<1000, Dart sac:FPKM<1	contig17913	28.4875	0	gi|405974203|gb|EKC38866.1|	Neprilysin [Crassostrea gigas]	1e-10
Mantle:1<FPKM<1000, Dart sac:FPKM<1	contig17915	55.5679	0	no hit
Mantle:1<FPKM<1000, Dart sac:FPKM<1	contig17916	34.6094	0	no hit
Mantle:1<FPKM<1000, Dart sac:FPKM<1	contig17919	13.5106	0	no hit
Mantle:1<FPKM<1000, Dart sac:FPKM<1	contig17921	9.18722	0	no hit
Mantle:1<FPKM<1000, Dart sac:FPKM<1	contig17924	43.4042	0	no hit
Mantle:1<FPKM<1000, Dart sac:FPKM<1	contig17942	27.9341	0	no hit
Mantle:1<FPKM<1000, Dart sac:FPKM<1	contig17951	21.7449	0	no hit
Mantle:1<FPKM<1000, Dart sac:FPKM<1	contig17952	45.9361	0	no hit
Mantle:1<FPKM<1000, Dart sac:FPKM<1	contig17958	88.3387	0	gi|488528254|ref|XP_004455934.1|	PREDICTED: zinc finger protein 440-like [Dasypus novemcinctus]	3e-08
Mantle:1<FPKM<1000, Dart sac:FPKM<1	contig17959	34.0268	0	no hit
Mantle:1<FPKM<1000, Dart sac:FPKM<1	contig17960	17.3344	0	gi|410931379|ref|XP_003979073.1|	PREDICTED: leucine-rich repeat-containing protein 34-like, partial [Takifugu rubripes]	3e-07
Mantle:1<FPKM<1000, Dart sac:FPKM<1	contig17964	32.8115	0	no hit
Mantle:1<FPKM<1000, Dart sac:FPKM<1	contig17984	12.643	0	no hit
Mantle:1<FPKM<1000, Dart sac:FPKM<1	contig17990	21.4655	0	no hit
Mantle:1<FPKM<1000, Dart sac:FPKM<1	contig18002	41.3839	0	no hit
Mantle:1<FPKM<1000, Dart sac:FPKM<1	contig18005	12.1954	0	no hit
Mantle:1<FPKM<1000, Dart sac:FPKM<1	contig18010	31.3849	0	no hit
Mantle:1<FPKM<1000, Dart sac:FPKM<1	contig18011	38.5478	0	no hit
Mantle:1<FPKM<1000, Dart sac:FPKM<1	contig18024	39.1703	0	no hit
Mantle:1<FPKM<1000, Dart sac:FPKM<1	contig18028	22.5453	0	no hit
Mantle:1<FPKM<1000, Dart sac:FPKM<1	contig18029	17.3344	0	gi|524890066|ref|XP_005101582.1|	PREDICTED: lethal(2) giant larvae protein homolog 1-like [Aplysia californica]	9e-08
Mantle:1<FPKM<1000, Dart sac:FPKM<1	contig18037	11.9833	0	no hit
Mantle:1<FPKM<1000, Dart sac:FPKM<1	contig18038	17.6677	0	no hit
Mantle:1<FPKM<1000, Dart sac:FPKM<1	contig18044	65.623	0	no hit
Mantle:1<FPKM<1000, Dart sac:FPKM<1	contig18059	23.1611	0	no hit
Mantle:1<FPKM<1000, Dart sac:FPKM<1	contig18075	7.2151	0	no hit
Mantle:1<FPKM<1000, Dart sac:FPKM<1	contig18089	6.00472	0	no hit
Mantle:1<FPKM<1000, Dart sac:FPKM<1	contig18093	17.6677	0	no hit
Mantle:1<FPKM<1000, Dart sac:FPKM<1	contig18098	7.59275	0	no hit
Mantle:1<FPKM<1000, Dart sac:FPKM<1	contig18102	21.2667	0	no hit
Mantle:1<FPKM<1000, Dart sac:FPKM<1	contig18112	20.2659	0	no hit
Mantle:1<FPKM<1000, Dart sac:FPKM<1	contig18113	14.1342	0	no hit
Mantle:1<FPKM<1000, Dart sac:FPKM<1	contig18115	13.7533	0	no hit
Mantle:1<FPKM<1000, Dart sac:FPKM<1	contig18116	9.57003	0	no hit
Mantle:1<FPKM<1000, Dart sac:FPKM<1	contig18122	12.1954	0	no hit
Mantle:1<FPKM<1000, Dart sac:FPKM<1	contig18132	7.23404	0	no hit
Mantle:1<FPKM<1000, Dart sac:FPKM<1	contig18155	53.1492	0	no hit
Mantle:1<FPKM<1000, Dart sac:FPKM<1	contig18173	58.2772	0	no hit
Mantle:1<FPKM<1000, Dart sac:FPKM<1	contig18179	40.5319	0	no hit
Mantle:1<FPKM<1000, Dart sac:FPKM<1	contig18181	242.029	0	no hit
Mantle:1<FPKM<1000, Dart sac:FPKM<1	contig18182	208.108	0	no hit
Mantle:1<FPKM<1000, Dart sac:FPKM<1	contig18200	24.9266	0	no hit
Mantle:1<FPKM<1000, Dart sac:FPKM<1	contig18203	9.18722	0	no hit
Mantle:1<FPKM<1000, Dart sac:FPKM<1	contig18204	12.643	0	no hit
Mantle:1<FPKM<1000, Dart sac:FPKM<1	contig18222	20.8801	0	no hit
Mantle:1<FPKM<1000, Dart sac:FPKM<1	contig18228	59.2724	0	no hit
Mantle:1<FPKM<1000, Dart sac:FPKM<1	contig18238	7.53051	0	gi|162949277|gb|ABY21303.1|	cyp-like protein, partial [Mytilus trossulus]	2e-09
Mantle:1<FPKM<1000, Dart sac:FPKM<1	contig18246	44.1693	0	no hit
Mantle:1<FPKM<1000, Dart sac:FPKM<1	contig18255	15.7315	0	no hit
Mantle:1<FPKM<1000, Dart sac:FPKM<1	contig18260	54.5776	0	no hit
Mantle:1<FPKM<1000, Dart sac:FPKM<1	contig18269	46.7147	0	no hit
Mantle:1<FPKM<1000, Dart sac:FPKM<1	contig18270	30.6241	0	no hit
Mantle:1<FPKM<1000, Dart sac:FPKM<1	contig18277	17.6677	0	no hit
Mantle:1<FPKM<1000, Dart sac:FPKM<1	contig18290	19.3009	0	no hit
Mantle:1<FPKM<1000, Dart sac:FPKM<1	contig18302	27.0212	0	no hit
Mantle:1<FPKM<1000, Dart sac:FPKM<1	contig18320	24.9266	0	no hit
Mantle:1<FPKM<1000, Dart sac:FPKM<1	contig18323	12.4152	0	no hit
Mantle:1<FPKM<1000, Dart sac:FPKM<1	contig18334	23.7601	0	no hit
Mantle:1<FPKM<1000, Dart sac:FPKM<1	contig18356	28.2064	0	no hit
Mantle:1<FPKM<1000, Dart sac:FPKM<1	contig18380	30.9185	0	no hit
Mantle:1<FPKM<1000, Dart sac:FPKM<1	contig18408	13.1246	0	no hit
Mantle:1<FPKM<1000, Dart sac:FPKM<1	contig18413	9.18722	0	no hit
Mantle:1<FPKM<1000, Dart sac:FPKM<1	contig18416	28.7101	0	no hit
Mantle:1<FPKM<1000, Dart sac:FPKM<1	contig18437	21.668	0	no hit
Mantle:1<FPKM<1000, Dart sac:FPKM<1	contig18449	28.9687	0	no hit
Mantle:1<FPKM<1000, Dart sac:FPKM<1	contig18451	17.3344	0	no hit
Mantle:1<FPKM<1000, Dart sac:FPKM<1	contig18464	35.3355	0	no hit
Mantle:1<FPKM<1000, Dart sac:FPKM<1	contig18482	44.5982	0	no hit
Mantle:1<FPKM<1000, Dart sac:FPKM<1	contig18516	12.76	0	no hit
Mantle:1<FPKM<1000, Dart sac:FPKM<1	contig18518	50.2426	0	no hit
Mantle:1<FPKM<1000, Dart sac:FPKM<1	contig18533	21.2667	0	no hit
Mantle:1<FPKM<1000, Dart sac:FPKM<1	contig18558	19.6869	0	no hit
Mantle:1<FPKM<1000, Dart sac:FPKM<1	contig18587	19.4645	0	no hit
Mantle:1<FPKM<1000, Dart sac:FPKM<1	contig18634	43.9095	0	no hit
Mantle:1<FPKM<1000, Dart sac:FPKM<1	contig18700	11.2727	0	no hit
Mantle:1<FPKM<1000, Dart sac:FPKM<1	contig18716	16.8573	0	no hit
Mantle:1<FPKM<1000, Dart sac:FPKM<1	contig18725	13.3795	0	no hit
Mantle:1<FPKM<1000, Dart sac:FPKM<1	contig18791	3.96001	0	no hit
Mantle:1<FPKM<1000, Dart sac:FPKM<1	contig18848	16.5536	0	no hit
Mantle:1<FPKM<1000, Dart sac:FPKM<1	contig18965	22.7407	0	no hit
Mantle:1<FPKM<1000, Dart sac:FPKM<1	contig18983	16.5536	0	no hit
Mantle:1<FPKM<1000, Dart sac:FPKM<1	contig19165	16.8059	0	no hit
Mantle:1<FPKM<1000, Dart sac:FPKM<1	contig19344	223.211	0	no hit
Mantle:1<FPKM<1000, Dart sac:FPKM<1	contig19346	214.096	0	gi|524874155|ref|XP_005093817.1|	PREDICTED: cysteine-rich motor neuron 1 protein-like [Aplysia californica]	2e-18
Mantle:1<FPKM<1000, Dart sac:FPKM<1	contig19347	429.418	0	no hit
Mantle:1<FPKM<1000, Dart sac:FPKM<1	contig19349	263.188	0	no hit
Mantle:1<FPKM<1000, Dart sac:FPKM<1	contig19377	40.6514	0	no hit
Mantle:1<FPKM<1000, Dart sac:FPKM<1	contig19392	34.419	0	no hit
Mantle:1<FPKM<1000, Dart sac:FPKM<1	contig19394	47.993	0	no hit
Mantle:1<FPKM<1000, Dart sac:FPKM<1	contig19437	31.6801	0	no hit
Mantle:1<FPKM<1000, Dart sac:FPKM<1	contig19457	908.361	0	no hit
Mantle:1<FPKM<1000, Dart sac:FPKM<1	contig19496	18.6732	0	no hit
Mantle:1<FPKM<1000, Dart sac:FPKM<1	contig19748	62.6676	0	gi|405951774|gb|EKC19658.1|	ATP-binding cassette sub-family G member 2 [Crassostrea gigas]	3e-64
Mantle:1<FPKM<1000, Dart sac:FPKM<1	contig19753	81.5434	0	no hit
Mantle:1<FPKM<1000, Dart sac:FPKM<1	contig19766	94.976	0	gi|546179110|ref|WP_021819847.1|	hypothetical protein [Halomonas sp. BJGMM-B45]	1e-21
Mantle:1<FPKM<1000, Dart sac:FPKM<1	contig19770	52.5986	0	gi|33087166|gb|AAP92780.1|	hepatopancreas kazal-type proteinase inhibitor [Penaeus monodon]	6e-07
Mantle:1<FPKM<1000, Dart sac:FPKM<1	contig19771	237.801	0	gi|219809646|gb|ACL36281.1|	Kazal-type serine proteinase inhibitor 2 [Fenneropenaeus chinensis]	6e-14
Mantle:1<FPKM<1000, Dart sac:FPKM<1	contig19785	27.7002	0	no hit
Mantle:1<FPKM<1000, Dart sac:FPKM<1	contig19807	46.5629	0	no hit
Mantle:1<FPKM<1000, Dart sac:FPKM<1	contig19810	110.801	0	no hit
Mantle:1<FPKM<1000, Dart sac:FPKM<1	contig19811	282.445	0	no hit
Mantle:1<FPKM<1000, Dart sac:FPKM<1	contig19834	39.9445	0	no hit
Mantle:1<FPKM<1000, Dart sac:FPKM<1	contig19835	45.5223	0	no hit
Mantle:1<FPKM<1000, Dart sac:FPKM<1	contig19856	65.1156	0	gi|440904519|gb|ELR55019.1|	hypothetical protein M91_00313, partial [Bos grunniens mutus]	2e-11
Mantle:1<FPKM<1000, Dart sac:FPKM<1	contig19863	178.704	0	no hit
Mantle:1<FPKM<1000, Dart sac:FPKM<1	contig19870	37.1737	0	no hit
Mantle:1<FPKM<1000, Dart sac:FPKM<1	contig19920	44.4543	0	no hit
Mantle:1<FPKM<1000, Dart sac:FPKM<1	contig19921	30.0772	0	no hit
Mantle:1<FPKM<1000, Dart sac:FPKM<1	contig19931	21.2013	0	no hit
Mantle:1<FPKM<1000, Dart sac:FPKM<1	contig19942	39.3228	0	no hit
Mantle:1<FPKM<1000, Dart sac:FPKM<1	contig19943	140.705	0	no hit
Mantle:1<FPKM<1000, Dart sac:FPKM<1	contig19950	45.005	0	no hit
Mantle:1<FPKM<1000, Dart sac:FPKM<1	contig19960	34.8001	0	no hit
Mantle:1<FPKM<1000, Dart sac:FPKM<1	contig19961	64.6988	0	gi|156375754|ref|XP_001630244.1|	predicted protein [Nematostella vectensis]	1e-06
Mantle:1<FPKM<1000, Dart sac:FPKM<1	contig19976	9.77364	0	gi|524881105|ref|XP_005097208.1|	PREDICTED: uridine phosphorylase 1-like [Aplysia californica]	4e-13
Mantle:1<FPKM<1000, Dart sac:FPKM<1	contig19977	15.84	0	gi|524881105|ref|XP_005097208.1|	PREDICTED: uridine phosphorylase 1-like [Aplysia californica]	2e-19
Mantle:1<FPKM<1000, Dart sac:FPKM<1	contig19982	42.6211	0	no hit
Mantle:1<FPKM<1000, Dart sac:FPKM<1	contig19983	98.4345	0	no hit
Mantle:1<FPKM<1000, Dart sac:FPKM<1	contig19985	68.222	0	no hit
Mantle:1<FPKM<1000, Dart sac:FPKM<1	contig19987	26.2492	0	no hit
Mantle:1<FPKM<1000, Dart sac:FPKM<1	contig19995	15.7315	0	no hit
Mantle:1<FPKM<1000, Dart sac:FPKM<1	contig19997	19.1401	0	no hit
Mantle:1<FPKM<1000, Dart sac:FPKM<1	contig20013	29.0123	0	no hit
Mantle:1<FPKM<1000, Dart sac:FPKM<1	contig20018	60.1258	0	no hit
Mantle:1<FPKM<1000, Dart sac:FPKM<1	contig20028	32.6174	0	no hit
Mantle:1<FPKM<1000, Dart sac:FPKM<1	contig20029	19.4096	0	no hit
Mantle:1<FPKM<1000, Dart sac:FPKM<1	contig20032	37.7955	0	no hit
Mantle:1<FPKM<1000, Dart sac:FPKM<1	contig20033	82.4495	0	no hit
Mantle:1<FPKM<1000, Dart sac:FPKM<1	contig20046	36.0283	0	no hit
Mantle:1<FPKM<1000, Dart sac:FPKM<1	contig20054	48.3538	0	no hit
Mantle:1<FPKM<1000, Dart sac:FPKM<1	contig20055	120.885	0	no hit
Mantle:1<FPKM<1000, Dart sac:FPKM<1	contig20060	14.5367	0	no hit
Mantle:1<FPKM<1000, Dart sac:FPKM<1	contig20061	31.6801	0	no hit
Mantle:1<FPKM<1000, Dart sac:FPKM<1	contig20066	12.7096	0	no hit
Mantle:1<FPKM<1000, Dart sac:FPKM<1	contig20086	48.5504	0	no hit
Mantle:1<FPKM<1000, Dart sac:FPKM<1	contig20087	90.2317	0	no hit
Mantle:1<FPKM<1000, Dart sac:FPKM<1	contig20094	21.4655	0	no hit
Mantle:1<FPKM<1000, Dart sac:FPKM<1	contig20096	63.0496	0	no hit
Mantle:1<FPKM<1000, Dart sac:FPKM<1	contig20099	33.6118	0	no hit
Mantle:1<FPKM<1000, Dart sac:FPKM<1	contig20101	50.6235	0	no hit
Mantle:1<FPKM<1000, Dart sac:FPKM<1	contig20115	55.4933	0	no hit
Mantle:1<FPKM<1000, Dart sac:FPKM<1	contig20124	16.1584	0	no hit
Mantle:1<FPKM<1000, Dart sac:FPKM<1	contig20133	34.8001	0	no hit
Mantle:1<FPKM<1000, Dart sac:FPKM<1	contig20136	42.5898	0	no hit
Mantle:1<FPKM<1000, Dart sac:FPKM<1	contig20153	39.9445	0	no hit
Mantle:1<FPKM<1000, Dart sac:FPKM<1	contig20158	21.7021	0	no hit
Mantle:1<FPKM<1000, Dart sac:FPKM<1	contig20165	22.6845	0	no hit
Mantle:1<FPKM<1000, Dart sac:FPKM<1	contig20201	21.7265	0	no hit
Mantle:1<FPKM<1000, Dart sac:FPKM<1	contig20203	21.8743	0	no hit
Mantle:1<FPKM<1000, Dart sac:FPKM<1	contig20204	71.4562	0	no hit
Mantle:1<FPKM<1000, Dart sac:FPKM<1	contig20205	199.057	0	no hit
Mantle:1<FPKM<1000, Dart sac:FPKM<1	contig20212	102.08	0	no hit
Mantle:1<FPKM<1000, Dart sac:FPKM<1	contig20215	20.0692	0	no hit
Mantle:1<FPKM<1000, Dart sac:FPKM<1	contig20223	21.668	0	no hit
Mantle:1<FPKM<1000, Dart sac:FPKM<1	contig20232	28.1242	0	no hit
Mantle:1<FPKM<1000, Dart sac:FPKM<1	contig20240	8.50669	0	no hit
Mantle:1<FPKM<1000, Dart sac:FPKM<1	contig20242	7.23404	0	gi|242805359|ref|XP_002484510.1|	hypothetical protein TSTA_040370 [Talaromyces stipitatus ATCC 10500]	3e-08
Mantle:1<FPKM<1000, Dart sac:FPKM<1	contig20246	22.4079	0	no hit
Mantle:1<FPKM<1000, Dart sac:FPKM<1	contig20256	36.0927	0	no hit
Mantle:1<FPKM<1000, Dart sac:FPKM<1	contig20259	31.9001	0	no hit
Mantle:1<FPKM<1000, Dart sac:FPKM<1	contig20291	23.557	0	no hit
Mantle:1<FPKM<1000, Dart sac:FPKM<1	contig20297	32.0485	0	no hit
Mantle:1<FPKM<1000, Dart sac:FPKM<1	contig20312	47.1776	0	no hit
Mantle:1<FPKM<1000, Dart sac:FPKM<1	contig20314	28.9361	0	no hit
Mantle:1<FPKM<1000, Dart sac:FPKM<1	contig20315	76.5602	0	no hit
Mantle:1<FPKM<1000, Dart sac:FPKM<1	contig20333	10.208	0	no hit
Mantle:1<FPKM<1000, Dart sac:FPKM<1	contig20337	22.1761	0	no hit
Mantle:1<FPKM<1000, Dart sac:FPKM<1	contig20341	13.412	0	no hit
Mantle:1<FPKM<1000, Dart sac:FPKM<1	contig20344	59.6573	0	no hit
Mantle:1<FPKM<1000, Dart sac:FPKM<1	contig20346	8.58619	0	no hit
Mantle:1<FPKM<1000, Dart sac:FPKM<1	contig20351	88.6487	0	no hit
Mantle:1<FPKM<1000, Dart sac:FPKM<1	contig20352	248.821	0	no hit
Mantle:1<FPKM<1000, Dart sac:FPKM<1	contig20357	15.84	0	no hit
Mantle:1<FPKM<1000, Dart sac:FPKM<1	contig20360	46.5569	0	no hit
Mantle:1<FPKM<1000, Dart sac:FPKM<1	contig20389	17.1724	0	no hit
Mantle:1<FPKM<1000, Dart sac:FPKM<1	contig20394	29.6362	0	no hit
Mantle:1<FPKM<1000, Dart sac:FPKM<1	contig20417	48.1588	0	no hit
Mantle:1<FPKM<1000, Dart sac:FPKM<1	contig20421	17.1403	0	no hit
Mantle:1<FPKM<1000, Dart sac:FPKM<1	contig20429	36.7489	0	no hit
Mantle:1<FPKM<1000, Dart sac:FPKM<1	contig20440	127.6	0	no hit
Mantle:1<FPKM<1000, Dart sac:FPKM<1	contig20445	43.336	0	no hit
Mantle:1<FPKM<1000, Dart sac:FPKM<1	contig20454	71.9894	0	no hit
Mantle:1<FPKM<1000, Dart sac:FPKM<1	contig20465	22.2721	0	no hit
Mantle:1<FPKM<1000, Dart sac:FPKM<1	contig20471	20.8801	0	no hit
Mantle:1<FPKM<1000, Dart sac:FPKM<1	contig20473	22.2272	0	no hit
Mantle:1<FPKM<1000, Dart sac:FPKM<1	contig20479	44.3243	0	no hit
Mantle:1<FPKM<1000, Dart sac:FPKM<1	contig20488	33.6118	0	no hit
Mantle:1<FPKM<1000, Dart sac:FPKM<1	contig20491	35.95	0	no hit
Mantle:1<FPKM<1000, Dart sac:FPKM<1	contig20495	51.0401	0	no hit
Mantle:1<FPKM<1000, Dart sac:FPKM<1	contig20504	22.8254	0	no hit
Mantle:1<FPKM<1000, Dart sac:FPKM<1	contig20507	22.5453	0	no hit
Mantle:1<FPKM<1000, Dart sac:FPKM<1	contig20508	23.1611	0	no hit
Mantle:1<FPKM<1000, Dart sac:FPKM<1	contig20518	34.8481	0	no hit
Mantle:1<FPKM<1000, Dart sac:FPKM<1	contig20520	38.2801	0	no hit
Mantle:1<FPKM<1000, Dart sac:FPKM<1	contig20524	60.0703	0	no hit
Mantle:1<FPKM<1000, Dart sac:FPKM<1	contig20554	40.6238	0	no hit
Mantle:1<FPKM<1000, Dart sac:FPKM<1	contig20556	84.2865	0	no hit
Mantle:1<FPKM<1000, Dart sac:FPKM<1	contig20563	80.0721	0	no hit
Mantle:1<FPKM<1000, Dart sac:FPKM<1	contig20587	28.1242	0	no hit
Mantle:1<FPKM<1000, Dart sac:FPKM<1	contig20589	24.6086	0	no hit
Mantle:1<FPKM<1000, Dart sac:FPKM<1	contig20597	60.354	0	no hit
Mantle:1<FPKM<1000, Dart sac:FPKM<1	contig20611	45.4813	0	no hit
Mantle:1<FPKM<1000, Dart sac:FPKM<1	contig20621	33.074	0	no hit
Mantle:1<FPKM<1000, Dart sac:FPKM<1	contig20639	62.8186	0	no hit
Mantle:1<FPKM<1000, Dart sac:FPKM<1	contig20653	33.0476	0	no hit
Mantle:1<FPKM<1000, Dart sac:FPKM<1	contig20654	70.0721	0	no hit
Mantle:1<FPKM<1000, Dart sac:FPKM<1	contig20663	15.312	0	no hit
Mantle:1<FPKM<1000, Dart sac:FPKM<1	contig20673	113.176	0	no hit
Mantle:1<FPKM<1000, Dart sac:FPKM<1	contig20675	24.6086	0	no hit
Mantle:1<FPKM<1000, Dart sac:FPKM<1	contig20685	34.6688	0	no hit
Mantle:1<FPKM<1000, Dart sac:FPKM<1	contig20695	32.1553	0	no hit
Mantle:1<FPKM<1000, Dart sac:FPKM<1	contig20706	73.6711	0	no hit
Mantle:1<FPKM<1000, Dart sac:FPKM<1	contig20713	21.0716	0	no hit
Mantle:1<FPKM<1000, Dart sac:FPKM<1	contig20729	41.0144	0	no hit
Mantle:1<FPKM<1000, Dart sac:FPKM<1	contig20733	84.8052	0	no hit
Mantle:1<FPKM<1000, Dart sac:FPKM<1	contig20751	13.7808	0	no hit
Mantle:1<FPKM<1000, Dart sac:FPKM<1	contig20753	57.4202	0	no hit
Mantle:1<FPKM<1000, Dart sac:FPKM<1	contig20757	102.96	0	no hit
Mantle:1<FPKM<1000, Dart sac:FPKM<1	contig20771	54.8491	0	no hit
Mantle:1<FPKM<1000, Dart sac:FPKM<1	contig20778	43.9389	0	no hit
Mantle:1<FPKM<1000, Dart sac:FPKM<1	contig20789	22.2991	0	no hit
Mantle:1<FPKM<1000, Dart sac:FPKM<1	contig20795	46.7147	0	no hit
Mantle:1<FPKM<1000, Dart sac:FPKM<1	contig20798	26.0016	0	no hit
Mantle:1<FPKM<1000, Dart sac:FPKM<1	contig20803	71.3571	0	no hit
Mantle:1<FPKM<1000, Dart sac:FPKM<1	contig20835	42.1432	0	no hit
Mantle:1<FPKM<1000, Dart sac:FPKM<1	contig20844	23.557	0	no hit
Mantle:1<FPKM<1000, Dart sac:FPKM<1	contig20847	41.7601	0	no hit
Mantle:1<FPKM<1000, Dart sac:FPKM<1	contig20869	93.6562	0	no hit
Mantle:1<FPKM<1000, Dart sac:FPKM<1	contig20872	25.7586	0	no hit
Mantle:1<FPKM<1000, Dart sac:FPKM<1	contig20937	81.0702	0	gi|524871601|ref|XP_005092572.1|	PREDICTED: uncharacterized protein LOC101846058 [Aplysia californica]	1e-81
Mantle:1<FPKM<1000, Dart sac:FPKM<1	contig20941	280.114	0.391678	gi|524901611|ref|XP_005107211.1|	PREDICTED: uncharacterized protein LOC101854116, partial [Aplysia californica]	1e-26
Mantle:1<FPKM<1000, Dart sac:FPKM<1	contig20969	185.528	0	gi|524910699|ref|XP_005110224.1|	PREDICTED: peroxidasin-like [Aplysia californica]	2e-131
Mantle:1<FPKM<1000, Dart sac:FPKM<1	contig20975	73.4139	0	gi|322796408|gb|EFZ18942.1|	hypothetical protein SINV_07596 [Solenopsis invicta]	3e-93
Mantle:1<FPKM<1000, Dart sac:FPKM<1	contig20976	146.385	0	no hit
Mantle:1<FPKM<1000, Dart sac:FPKM<1	contig20977	660.302	0	no hit
Mantle:1<FPKM<1000, Dart sac:FPKM<1	contig20982	195.349	0	gi|524915771|ref|XP_005112676.1|	PREDICTED: uncharacterized protein LOC101860468 [Aplysia californica]	2e-12
Mantle:1<FPKM<1000, Dart sac:FPKM<1	contig20987	231.691	0	gi|405966755|gb|EKC31998.1|	Protein flp [Crassostrea gigas]	1e-41
Mantle:1<FPKM<1000, Dart sac:FPKM<1	contig20996	324.689	0.406284	no hit
Mantle:1<FPKM<1000, Dart sac:FPKM<1	contig21005	124.336	0	gi|346987840|gb|AEO51766.1|	hemocyanin beta-subunit [Helix lucorum]	2e-55
Mantle:1<FPKM<1000, Dart sac:FPKM<1	contig21006	35.2304	0	gi|443688746|gb|ELT91345.1|	hypothetical protein CAPTEDRAFT_157066 [Capitella teleta]	3e-134
Mantle:1<FPKM<1000, Dart sac:FPKM<1	contig21007	972.393	0	gi|386800513|ref|YP_006303186.1|	NADH dehydrogenase subunit 5 (mitochondrion) [Cylindrus obtusus]	3e-92
Mantle:1<FPKM<1000, Dart sac:FPKM<1	contig21019	124.19	0	gi|524910699|ref|XP_005110224.1|	PREDICTED: peroxidasin-like [Aplysia californica]	1e-69
Mantle:1<FPKM<1000, Dart sac:FPKM<1	contig21020	361.625	0	gi|443706402|gb|ELU02469.1|	hypothetical protein CAPTEDRAFT_220779 [Capitella teleta]	3e-26
Mantle:1<FPKM<1000, Dart sac:FPKM<1	contig21024	455.574	0	no hit
Mantle:1<FPKM<1000, Dart sac:FPKM<1	contig21027	76.6581	0	gi|524902802|ref|XP_005107625.1|	PREDICTED: SCO-spondin-like [Aplysia californica]	1e-47
Mantle:1<FPKM<1000, Dart sac:FPKM<1	contig21033	39.3654	0.456284	no hit
Mantle:1<FPKM<1000, Dart sac:FPKM<1	contig21056	72.4496	0	gi|325297112|ref|NP_001191564.1|	adenosine deaminase AGSA precursor [Aplysia californica]	4e-135
Mantle:1<FPKM<1000, Dart sac:FPKM<1	contig21060	406.251	0	no hit
Mantle:1<FPKM<1000, Dart sac:FPKM<1	contig21063	191.478	0	gi|150251392|gb|ABR68008.1|	matrilin-like 85 kDa protein [Lehmannia valentiana]	2e-86
Mantle:1<FPKM<1000, Dart sac:FPKM<1	contig21087	68.9871	0.511302	gi|504136054|ref|XP_004580499.1|	PREDICTED: elongation of very long chain fatty acids protein 4 [Ochotona princeps]	3e-42
Mantle:1<FPKM<1000, Dart sac:FPKM<1	contig21099	93.2486	0	no hit
Mantle:1<FPKM<1000, Dart sac:FPKM<1	contig21104	57.4202	0	no hit
Mantle:1<FPKM<1000, Dart sac:FPKM<1	contig21124	32.2484	0.552382	gi|74179504|dbj|BAE44110.1|	thioester-containing protein [Euphaedusa tau]	9e-145
Mantle:1<FPKM<1000, Dart sac:FPKM<1	contig21133	71.9349	0.56292	gi|524914440|ref|XP_005112035.1|	PREDICTED: uncharacterized protein LOC101847164 [Aplysia californica]	3e-83
Mantle:1<FPKM<1000, Dart sac:FPKM<1	contig21136	112.729	0	gi|55979206|gb|AAV69062.1|	alkaline phosphatase [Pinctada fucata]	1e-100
Mantle:1<FPKM<1000, Dart sac:FPKM<1	contig21139	53.3713	0	gi|346987842|gb|AEO51767.1|	hemocyanin alphaD-subunit [Helix lucorum]	5e-133
Mantle:1<FPKM<1000, Dart sac:FPKM<1	contig21141	416.656	0.572476	no hit
Mantle:1<FPKM<1000, Dart sac:FPKM<1	contig21149	70.0086	0	gi|524893945|ref|XP_005103480.1|	PREDICTED: serpin B3-like [Aplysia californica]	3e-48
Mantle:1<FPKM<1000, Dart sac:FPKM<1	contig21150	175.209	0	gi|291239111|ref|XP_002739468.1|	PREDICTED: hypothetical protein [Saccoglossus kowalevskii]	3e-48
Mantle:1<FPKM<1000, Dart sac:FPKM<1	contig21174	72.109	0	no hit
Mantle:1<FPKM<1000, Dart sac:FPKM<1	contig21195	943.31	0	gi|443711509|gb|ELU05258.1|	hypothetical protein CAPTEDRAFT_127115, partial [Capitella teleta]	2e-06
Mantle:1<FPKM<1000, Dart sac:FPKM<1	contig21197	149.45	0.606295	no hit
Mantle:1<FPKM<1000, Dart sac:FPKM<1	contig21204	251.882	0	no hit
Mantle:1<FPKM<1000, Dart sac:FPKM<1	contig21213	179.302	0	gi|524868141|ref|XP_005090876.1|	PREDICTED: uncharacterized protein LOC101860784 [Aplysia californica]	3e-53
Mantle:1<FPKM<1000, Dart sac:FPKM<1	contig21225	140.294	0	gi|524890516|ref|XP_005101804.1|	PREDICTED: uncharacterized protein LOC101856816 isoform X3 [Aplysia californica]	1e-14
Mantle:1<FPKM<1000, Dart sac:FPKM<1	contig21230	437.545	0.622826	no hit
Mantle:1<FPKM<1000, Dart sac:FPKM<1	contig21231	51.8046	0	no hit
Mantle:1<FPKM<1000, Dart sac:FPKM<1	contig21247	52.7812	0	gi|340369906|ref|XP_003383488.1|	PREDICTED: sushi, von Willebrand factor type A, EGF and pentraxin domain-containing protein 1-like [Amphimedon queenslandica]	2e-08
Mantle:1<FPKM<1000, Dart sac:FPKM<1	contig21253	541.182	0	no hit
Mantle:1<FPKM<1000, Dart sac:FPKM<1	contig21258	108.159	0	gi|219809644|gb|ACL36280.1|	Kazal-type serine proteinase inhibitor 1 [Fenneropenaeus chinensis]	2e-29
Mantle:1<FPKM<1000, Dart sac:FPKM<1	contig21269	247.903	0	no hit
Mantle:1<FPKM<1000, Dart sac:FPKM<1	contig21298	63.3303	0.6687	gi|524893945|ref|XP_005103480.1|	PREDICTED: serpin B3-like [Aplysia californica]	5e-45
Mantle:1<FPKM<1000, Dart sac:FPKM<1	contig21313	133.616	0	gi|524887341|ref|XP_005100258.1|	PREDICTED: latent-transforming growth factor beta-binding protein 4-like [Aplysia californica]	1e-10
Mantle:1<FPKM<1000, Dart sac:FPKM<1	contig21314	42.9555	0.675719	no hit
Mantle:1<FPKM<1000, Dart sac:FPKM<1	contig21320	57.2002	0	gi|6685493|sp|P56823.1|HCYG_HELPO	RecName: Full=Hemocyanin, beta-C chain unit G	1e-85
Mantle:1<FPKM<1000, Dart sac:FPKM<1	contig21321	353.862	0	no hit
Mantle:1<FPKM<1000, Dart sac:FPKM<1	contig21340	28.4599	0.685531	no hit
Mantle:1<FPKM<1000, Dart sac:FPKM<1	contig21344	17.822	0	gi|524893079|ref|XP_005103060.1|	PREDICTED: protocadherin Fat 4-like [Aplysia californica]	1e-50
Mantle:1<FPKM<1000, Dart sac:FPKM<1	contig21346	286.599	0	gi|524890195|ref|XP_005101646.1|	PREDICTED: zinc metalloproteinase-disintegrin batroxstatin-3-like [Aplysia californica]	5e-22
Mantle:1<FPKM<1000, Dart sac:FPKM<1	contig21347	74.9249	0	gi|524903209|ref|XP_005107814.1|	PREDICTED: neuroglian-like isoform X1 [Aplysia californica]	1e-52
Mantle:1<FPKM<1000, Dart sac:FPKM<1	contig21349	289.675	0	no hit
Mantle:1<FPKM<1000, Dart sac:FPKM<1	contig21352	243.587	0.691556	gi|512883568|ref|XP_002934190.2|	PREDICTED: putative ferric-chelate reductase 1-like [Xenopus (Silurana) tropicalis]	9e-07
Mantle:1<FPKM<1000, Dart sac:FPKM<1	contig21355	243.43	0	no hit
Mantle:1<FPKM<1000, Dart sac:FPKM<1	contig21356	644.369	0	no hit
Mantle:1<FPKM<1000, Dart sac:FPKM<1	contig21407	33.2463	0	gi|405974284|gb|EKC38940.1|	Allene oxide synthase-lipoxygenase protein [Crassostrea gigas]	2e-44
Mantle:1<FPKM<1000, Dart sac:FPKM<1	contig21409	35.1552	0	gi|524875213|ref|XP_005094337.1|	PREDICTED: alpha-(1,3)-fucosyltransferase C-like [Aplysia californica]	4e-35
Mantle:1<FPKM<1000, Dart sac:FPKM<1	contig21423	88.7402	0	gi|524874155|ref|XP_005093817.1|	PREDICTED: cysteine-rich motor neuron 1 protein-like [Aplysia californica]	2e-22
Mantle:1<FPKM<1000, Dart sac:FPKM<1	contig21433	157.891	0	no hit
Mantle:1<FPKM<1000, Dart sac:FPKM<1	contig21448	67.893	0	gi|524884923|ref|XP_005099074.1|	PREDICTED: chorion peroxidase-like [Aplysia californica]	1e-57
Mantle:1<FPKM<1000, Dart sac:FPKM<1	contig21451	153.603	0	no hit
Mantle:1<FPKM<1000, Dart sac:FPKM<1	contig21457	98.8499	0	no hit
Mantle:1<FPKM<1000, Dart sac:FPKM<1	contig21465	32.1504	0.750958	gi|54873678|gb|AAV41057.1|	LFRFa precursor [Lymnaea stagnalis]	1e-31
Mantle:1<FPKM<1000, Dart sac:FPKM<1	contig21472	27.8549	0	no hit
Mantle:1<FPKM<1000, Dart sac:FPKM<1	contig21480	51.1494	0	gi|524884640|ref|XP_005098939.1|	PREDICTED: fibrillin-1-like [Aplysia californica]	3e-43
Mantle:1<FPKM<1000, Dart sac:FPKM<1	contig21509	48.1427	0	gi|524875396|ref|XP_005094426.1|	PREDICTED: uncharacterized protein LOC101848648 [Aplysia californica]	5e-27
Mantle:1<FPKM<1000, Dart sac:FPKM<1	contig21514	29.4911	0	no hit
Mantle:1<FPKM<1000, Dart sac:FPKM<1	contig21527	21.342	0	gi|524912037|ref|XP_005110872.1|	PREDICTED: mucin-19-like [Aplysia californica]	4e-43
Mantle:1<FPKM<1000, Dart sac:FPKM<1	contig21541	30.1472	0	no hit
Mantle:1<FPKM<1000, Dart sac:FPKM<1	contig21557	89.4059	0	no hit
Mantle:1<FPKM<1000, Dart sac:FPKM<1	contig21579	113.93	0	no hit
Mantle:1<FPKM<1000, Dart sac:FPKM<1	contig21586	58.4642	0	no hit
Mantle:1<FPKM<1000, Dart sac:FPKM<1	contig21603	142.959	0	gi|440898924|gb|ELR50321.1|	Heterogeneous nuclear ribonucleoprotein M, partial [Bos grunniens mutus]	2e-28
Mantle:1<FPKM<1000, Dart sac:FPKM<1	contig21608	64.1948	0	gi|71726729|gb|AAZ39528.1|	intermediate filament protein [Biomphalaria glabrata]	1e-110
Mantle:1<FPKM<1000, Dart sac:FPKM<1	contig21614	47.6296	0	gi|242010783|ref|XP_002426138.1|	conserved hypothetical protein [Pediculus humanus corporis]	1e-22
Mantle:1<FPKM<1000, Dart sac:FPKM<1	contig21617	193.165	0.815845	no hit
Mantle:1<FPKM<1000, Dart sac:FPKM<1	contig21620	236.046	0	gi|405973509|gb|EKC38217.1|	hypothetical protein CGI_10025713 [Crassostrea gigas]	1e-12
Mantle:1<FPKM<1000, Dart sac:FPKM<1	contig21627	71.3261	0	gi|524901859|ref|XP_005107333.1|	PREDICTED: uncharacterized protein LOC101862893 [Aplysia californica]	2e-39
Mantle:1<FPKM<1000, Dart sac:FPKM<1	contig21637	27.8726	0.826316	gi|348531426|ref|XP_003453210.1|	PREDICTED: quinone oxidoreductase-like isoform X1 [Oreochromis niloticus]	2e-59
Mantle:1<FPKM<1000, Dart sac:FPKM<1	contig21639	79.3296	0	gi|524874739|ref|XP_005094104.1|	PREDICTED: uncharacterized protein LOC101857236 [Aplysia californica]	4e-23
Mantle:1<FPKM<1000, Dart sac:FPKM<1	contig21643	56.7509	0	no hit
Mantle:1<FPKM<1000, Dart sac:FPKM<1	contig21650	20.6332	0	gi|156538993|ref|XP_001600396.1|	PREDICTED: nucleobindin-2 [Nasonia vitripennis]	4e-25
Mantle:1<FPKM<1000, Dart sac:FPKM<1	contig21653	38.8193	0	gi|524892650|ref|XP_005102851.1|	PREDICTED: P granule abnormality protein 1-like [Aplysia californica]	5e-10
Mantle:1<FPKM<1000, Dart sac:FPKM<1	contig21654	241.313	0	gi|524895429|ref|XP_005104197.1|	PREDICTED: basic phospholipase A2 73-like [Aplysia californica]	1e-22
Mantle:1<FPKM<1000, Dart sac:FPKM<1	contig21655	43.3871	0.836072	gi|524905730|ref|XP_005108228.1|	PREDICTED: elongation factor 2-like [Aplysia californica]	4e-102
Mantle:1<FPKM<1000, Dart sac:FPKM<1	contig21668	44.0856	0.839044	gi|524887964|ref|XP_005100561.1|	PREDICTED: dolichyl-diphosphooligosaccharide--protein glycosyltransferase subunit 1-like [Aplysia californica]	3e-114
Mantle:1<FPKM<1000, Dart sac:FPKM<1	contig21677	23.487	0	gi|241556129|ref|XP_002399605.1|	acireductone dioxygenase, putative [Ixodes scapularis]	2e-27
Mantle:1<FPKM<1000, Dart sac:FPKM<1	contig21678	61.0302	0	no hit
Mantle:1<FPKM<1000, Dart sac:FPKM<1	contig21679	314.242	0	no hit
Mantle:1<FPKM<1000, Dart sac:FPKM<1	contig21683	67.8913	0	gi|126697410|gb|ABO26662.1|	sialic acid binding lectin [Haliotis discus discus]	5e-08
Mantle:1<FPKM<1000, Dart sac:FPKM<1	contig21752	222.451	0.857328	no hit
Mantle:1<FPKM<1000, Dart sac:FPKM<1	contig21763	143.937	0	no hit
Mantle:1<FPKM<1000, Dart sac:FPKM<1	contig21766	104.836	0	gi|260802965|ref|XP_002596362.1|	hypothetical protein BRAFLDRAFT_76171 [Branchiostoma floridae]	3e-11
Mantle:1<FPKM<1000, Dart sac:FPKM<1	contig21776	16.9506	0	gi|405958968|gb|EKC25046.1|	Endothelin-converting enzyme 1 [Crassostrea gigas]	3e-34
Mantle:1<FPKM<1000, Dart sac:FPKM<1	contig21784	73.9987	0	no hit
Mantle:1<FPKM<1000, Dart sac:FPKM<1	contig21786	46.5607	0.875344	gi|524903209|ref|XP_005107814.1|	PREDICTED: neuroglian-like isoform X1 [Aplysia californica]	1e-31
Mantle:1<FPKM<1000, Dart sac:FPKM<1	contig21787	95.0599	0	no hit
Mantle:1<FPKM<1000, Dart sac:FPKM<1	contig21814	193.838	0	gi|524912682|ref|XP_005111183.1|	PREDICTED: proline-rich transmembrane protein 1-like [Aplysia californica]	8e-07
Mantle:1<FPKM<1000, Dart sac:FPKM<1	contig21832	48.6587	0	gi|524910699|ref|XP_005110224.1|	PREDICTED: peroxidasin-like [Aplysia californica]	1e-62
Mantle:1<FPKM<1000, Dart sac:FPKM<1	contig21840	41.0764	0	no hit
Mantle:1<FPKM<1000, Dart sac:FPKM<1	contig21846	43.6102	0	no hit
Mantle:1<FPKM<1000, Dart sac:FPKM<1	contig21852	119.656	0	gi|524915771|ref|XP_005112676.1|	PREDICTED: uncharacterized protein LOC101860468 [Aplysia californica]	2e-11
Mantle:1<FPKM<1000, Dart sac:FPKM<1	contig21868	48.416	0	gi|524879821|ref|XP_005096582.1|	PREDICTED: peptidyl-prolyl cis-trans isomerase B-like [Aplysia californica]	4e-25
Mantle:1<FPKM<1000, Dart sac:FPKM<1	contig21878	86.056	0	gi|449676184|ref|XP_002158680.2|	PREDICTED: von Willebrand factor D and EGF domain-containing protein-like [Hydra magnipapillata]	5e-18
Mantle:1<FPKM<1000, Dart sac:FPKM<1	contig21879	19.1401	0	no hit
Mantle:1<FPKM<1000, Dart sac:FPKM<1	contig21885	19.0903	0	gi|524890227|ref|XP_005101661.1|	PREDICTED: uncharacterized protein LOC101864074 isoform X4 [Aplysia californica]	7e-64
Mantle:1<FPKM<1000, Dart sac:FPKM<1	contig21886	84.2756	0	no hit
Mantle:1<FPKM<1000, Dart sac:FPKM<1	contig21892	24.3331	0.914926	no hit
Mantle:1<FPKM<1000, Dart sac:FPKM<1	contig21894	39.425	0	gi|524889355|ref|XP_005101236.1|	PREDICTED: cartilage matrix protein-like [Aplysia californica]	3e-51
Mantle:1<FPKM<1000, Dart sac:FPKM<1	contig21895	46.5932	0	no hit
Mantle:1<FPKM<1000, Dart sac:FPKM<1	contig21910	85.1116	0	no hit
Mantle:1<FPKM<1000, Dart sac:FPKM<1	contig21911	21.617	0	gi|524884664|ref|XP_005098951.1|	PREDICTED: uncharacterized protein LOC101863586 isoform X1 [Aplysia californica]	1e-18
Mantle:1<FPKM<1000, Dart sac:FPKM<1	contig21913	54.4697	0	no hit
Mantle:1<FPKM<1000, Dart sac:FPKM<1	contig21929	72.1161	0	gi|524910568|ref|XP_005110160.1|	PREDICTED: prolyl 4-hydroxylase subunit alpha-2-like [Aplysia californica]	5e-72
Mantle:1<FPKM<1000, Dart sac:FPKM<1	contig21940	49.4134	0	gi|346987842|gb|AEO51767.1|	hemocyanin alphaD-subunit [Helix lucorum]	5e-140
Mantle:1<FPKM<1000, Dart sac:FPKM<1	contig21958	516.478	0.93671	no hit
Mantle:1<FPKM<1000, Dart sac:FPKM<1	contig21965	69.6749	0	no hit
Mantle:1<FPKM<1000, Dart sac:FPKM<1	contig21975	239.559	0.951819	no hit
Mantle:1<FPKM<1000, Dart sac:FPKM<1	contig21982	290.515	0	no hit
Mantle:1<FPKM<1000, Dart sac:FPKM<1	contig21989	18.6732	0	gi|524895735|ref|XP_005104349.1|	PREDICTED: ER lumen protein retaining receptor 2-like isoform X2 [Aplysia californica]	3e-67
Mantle:1<FPKM<1000, Dart sac:FPKM<1	contig22005	68.2158	0	no hit
Mantle:1<FPKM<1000, Dart sac:FPKM<1	contig22027	38.4904	0.972738	gi|346721864|gb|AEO50747.1|	fibrinogen-related protein 3.3 [Biomphalaria glabrata]	4e-49
Mantle:1<FPKM<1000, Dart sac:FPKM<1	contig22034	18.9038	0	no hit
Mantle:1<FPKM<1000, Dart sac:FPKM<1	contig22036	62.554	0	no hit
Mantle:1<FPKM<1000, Dart sac:FPKM<1	contig22038	102.361	0	gi|213512312|ref|NP_001133727.1|	adipocyte plasma membrane-associated protein [Salmo salar]	6e-41
Mantle:1<FPKM<1000, Dart sac:FPKM<1	contig22074	27.3581	0	gi|62909770|emb|CAG28309.1|	hemocyanin 1 [Megathura crenulata]	2e-64
Mantle:1<FPKM<1000, Dart sac:FPKM<1	contig22077	149.957	0	no hit
Mantle:1<FPKM<1000, Dart sac:FPKM<1	contig22086	27.4722	0	no hit
Mantle:1<FPKM<1000, Dart sac:FPKM<1	contig22095	65.8056	0	gi|524887341|ref|XP_005100258.1|	PREDICTED: latent-transforming growth factor beta-binding protein 4-like [Aplysia californica]	1e-27
Mantle:1<FPKM<1000, Dart sac:FPKM<1	contig22097	37.1072	0	gi|524884919|ref|XP_005099072.1|	PREDICTED: uncharacterized protein LOC101853790 [Aplysia californica]	2e-38
Mantle:1<FPKM<1000, Dart sac:FPKM<1	contig22108	70.0285	0	no hit
Mantle:1<FPKM<1000, Dart sac:FPKM<1	contig22112	23.1611	0	gi|63003150|dbj|BAD97852.1|	Dermatopontin3 [Lymnaea stagnalis]	5e-24
Mantle:1<FPKM<1000, Dart sac:FPKM<1	contig22118	66.2664	0	no hit
Mantle:1<FPKM<1000, Dart sac:FPKM<1	contig22135	54.8395	0	no hit
Mantle:1<FPKM<1000, Dart sac:FPKM<1	contig22141	52.904	0	no hit
Mantle:1<FPKM<1000, Dart sac:FPKM<1	contig22143	47.3635	0	no hit
Mantle:1<FPKM<1000, Dart sac:FPKM<1	contig22144	33.6434	0.997399	gi|405950221|gb|EKC18221.1|	V-type proton ATPase catalytic subunit A [Crassostrea gigas]	4e-89
Mantle:1<FPKM<1000, Dart sac:FPKM<1	contig22151	162.394	0	gi|524884923|ref|XP_005099074.1|	PREDICTED: chorion peroxidase-like [Aplysia californica]	7e-48
Mantle:1<FPKM<1000, Dart sac:FPKM<1	contig22179	153.99	0	no hit
Mantle:1<FPKM<1000, Dart sac:FPKM<1	contig22183	28.2988	0	gi|405974416|gb|EKC39061.1|	hypothetical protein CGI_10018541 [Crassostrea gigas]	4e-23
Mantle:1<FPKM<1000, Dart sac:FPKM<1	contig22192	109.776	0	gi|150251392|gb|ABR68008.1|	matrilin-like 85 kDa protein [Lehmannia valentiana]	7e-30
Mantle:1<FPKM<1000, Dart sac:FPKM<1	contig22199	19.1126	0	no hit
Mantle:1<FPKM<1000, Dart sac:FPKM<1	contig22209	24.4201	0	no hit
Mantle:1<FPKM<1000, Dart sac:FPKM<1	contig22215	25.8142	0	gi|504152434|ref|XP_004588444.1|	PREDICTED: collagen alpha-5(VI) chain [Ochotona princeps]	2e-13
Mantle:1<FPKM<1000, Dart sac:FPKM<1	contig22216	22.4723	0	gi|405963886|gb|EKC29418.1|	Protein roadkill [Crassostrea gigas]	2e-32
Mantle:1<FPKM<1000, Dart sac:FPKM<1	contig22233	195.914	0	no hit
Mantle:1<FPKM<1000, Dart sac:FPKM<1	contig22288	104.461	0	gi|2073144|dbj|BAA19862.1|	Incilarin B [Incilaria fruhstorferi]	1e-22
Mantle:1<FPKM<1000, Dart sac:FPKM<1	contig22289	42.3096	0	no hit
Mantle:1<FPKM<1000, Dart sac:FPKM<1	contig22296	158.031	0	gi|350646623|emb|CCD58743.1|	unnamed protein product [Schistosoma mansoni]	1e-13
Mantle:1<FPKM<1000, Dart sac:FPKM<1	contig22303	40.2948	0	no hit
Mantle:1<FPKM<1000, Dart sac:FPKM<1	contig22308	26.307	0	gi|524916601|ref|XP_005113074.1|	PREDICTED: uncharacterized protein LOC101849429 isoform X1 [Aplysia californica]	5e-100
Mantle:1<FPKM<1000, Dart sac:FPKM<1	contig22315	31.1202	0	gi|524888315|ref|XP_005100730.1|	PREDICTED: microtubule-associated protein futsch-like [Aplysia californica]	3e-14
Mantle:1<FPKM<1000, Dart sac:FPKM<1	contig22329	140.19	0	gi|405972816|gb|EKC37564.1|	Complement C1q-like protein 4 [Crassostrea gigas]	1e-13
Mantle:1<FPKM<1000, Dart sac:FPKM<1	contig22330	255.579	0	no hit
Mantle:1<FPKM<1000, Dart sac:FPKM<1	contig22333	50.2851	0	gi|443700968|gb|ELT99673.1|	hypothetical protein CAPTEDRAFT_198261 [Capitella teleta]	8e-30
Mantle:1<FPKM<1000, Dart sac:FPKM<1	contig22373	63.5507	0	no hit
Mantle:1<FPKM<1000, Dart sac:FPKM<1	contig22374	20.0022	0	gi|348571225|ref|XP_003471396.1|	PREDICTED: alkaline phosphatase, tissue-nonspecific isozyme isoform 1 [Cavia porcellus]	1e-44
Mantle:1<FPKM<1000, Dart sac:FPKM<1	contig22377	51.7299	0	no hit
Mantle:1<FPKM<1000, Dart sac:FPKM<1	contig22379	42.9569	0	no hit
Mantle:1<FPKM<1000, Dart sac:FPKM<1	contig22421	148.024	0	gi|405950419|gb|EKC18410.1|	C-type mannose receptor 2 [Crassostrea gigas]	8e-16
Mantle:1<FPKM<1000, Dart sac:FPKM<1	contig22429	15.4289	0	gi|524900358|ref|XP_005106599.1|	PREDICTED: xanthine dehydrogenase 1-like isoform X1 [Aplysia californica]	3e-57
Mantle:1<FPKM<1000, Dart sac:FPKM<1	contig22439	63.1183	0	gi|325504381|emb|CBX41690.1|	putative C1q domain containing protein MgC1q41 [Mytilus galloprovincialis]	5e-17
Mantle:1<FPKM<1000, Dart sac:FPKM<1	contig22442	35.1194	0	no hit
Mantle:1<FPKM<1000, Dart sac:FPKM<1	contig22466	115.368	0	gi|524915771|ref|XP_005112676.1|	PREDICTED: uncharacterized protein LOC101860468 [Aplysia californica]	1e-28
Mantle:1<FPKM<1000, Dart sac:FPKM<1	contig22481	39.5149	0	gi|67625701|tpe|CAJ00236.1|	TPA: endonuclease-reverse transcriptase [Schistosoma mansoni]	6e-21
Mantle:1<FPKM<1000, Dart sac:FPKM<1	contig22487	81.3968	0	gi|405977955|gb|EKC42376.1|	Mesenchyme-specific cell surface glycoprotein [Crassostrea gigas]	2e-22
Mantle:1<FPKM<1000, Dart sac:FPKM<1	contig22501	22.0437	0	gi|524913925|ref|XP_005111784.1|	PREDICTED: retinoid isomerohydrolase-like isoform X2 [Aplysia californica]	4e-08
Mantle:1<FPKM<1000, Dart sac:FPKM<1	contig22511	71.4403	0	gi|2073142|dbj|BAA19861.1|	Incilarin A [Incilaria fruhstorferi]	9e-19
Mantle:1<FPKM<1000, Dart sac:FPKM<1	contig22526	44.2242	0	gi|405956446|gb|EKC23049.1|	hypothetical protein CGI_10000765 [Crassostrea gigas]	4e-09
Mantle:1<FPKM<1000, Dart sac:FPKM<1	contig22529	153.12	0	no hit
Mantle:1<FPKM<1000, Dart sac:FPKM<1	contig22539	47.7166	0	gi|405965074|gb|EKC30499.1|	hypothetical protein CGI_10012670 [Crassostrea gigas]	2e-09
Mantle:1<FPKM<1000, Dart sac:FPKM<1	contig22545	35.391	0	no hit
Mantle:1<FPKM<1000, Dart sac:FPKM<1	contig22570	22.4255	0	no hit
Mantle:1<FPKM<1000, Dart sac:FPKM<1	contig22572	23.1125	0	no hit
Mantle:1<FPKM<1000, Dart sac:FPKM<1	contig22577	34.7781	0	gi|524867906|ref|XP_005090760.1|	PREDICTED: uncharacterized protein LOC101856075 [Aplysia californica]	2e-17
Mantle:1<FPKM<1000, Dart sac:FPKM<1	contig22578	42.8157	0	no hit
Mantle:1<FPKM<1000, Dart sac:FPKM<1	contig22594	135.49	0	no hit
Mantle:1<FPKM<1000, Dart sac:FPKM<1	contig22596	170	0	no hit
Mantle:1<FPKM<1000, Dart sac:FPKM<1	contig22606	50.311	0	no hit
Mantle:1<FPKM<1000, Dart sac:FPKM<1	contig22611	47.6212	0	gi|405977910|gb|EKC42337.1|	Adipocyte plasma membrane-associated protein [Crassostrea gigas]	2e-27
Mantle:1<FPKM<1000, Dart sac:FPKM<1	contig22612	39.3114	0	no hit
Mantle:1<FPKM<1000, Dart sac:FPKM<1	contig22614	40.9621	0	no hit
Mantle:1<FPKM<1000, Dart sac:FPKM<1	contig22628	34.8331	0	gi|46395320|dbj|BAD16597.1|	DEC-1 [Lymnaea stagnalis]	3e-17
Mantle:1<FPKM<1000, Dart sac:FPKM<1	contig22632	26.4169	0	gi|346987842|gb|AEO51767.1|	hemocyanin alphaD-subunit [Helix lucorum]	5e-70
Mantle:1<FPKM<1000, Dart sac:FPKM<1	contig22639	59.4381	0	no hit
Mantle:1<FPKM<1000, Dart sac:FPKM<1	contig22644	183.303	0	no hit
Mantle:1<FPKM<1000, Dart sac:FPKM<1	contig22647	24.9493	0	no hit
Mantle:1<FPKM<1000, Dart sac:FPKM<1	contig22667	14.7942	0	no hit
Mantle:1<FPKM<1000, Dart sac:FPKM<1	contig22683	60.7542	0	gi|2073142|dbj|BAA19861.1|	Incilarin A [Incilaria fruhstorferi]	1e-15
Mantle:1<FPKM<1000, Dart sac:FPKM<1	contig22688	20.1017	0	gi|524893081|ref|XP_005103061.1|	PREDICTED: protocadherin Fat 4-like [Aplysia californica]	2e-47
Mantle:1<FPKM<1000, Dart sac:FPKM<1	contig22689	101.668	0	no hit
Mantle:1<FPKM<1000, Dart sac:FPKM<1	contig22702	91.4263	0	no hit
Mantle:1<FPKM<1000, Dart sac:FPKM<1	contig22708	89.7774	0	gi|260836891|ref|XP_002613439.1|	hypothetical protein BRAFLDRAFT_84575 [Branchiostoma floridae]	8e-18
Mantle:1<FPKM<1000, Dart sac:FPKM<1	contig22719	110.726	0	no hit
Mantle:1<FPKM<1000, Dart sac:FPKM<1	contig22744	27.0212	0	gi|524874934|ref|XP_005094199.1|	PREDICTED: uncharacterized protein LOC101858547 [Aplysia californica]	1e-14
Mantle:1<FPKM<1000, Dart sac:FPKM<1	contig22748	62.1974	0	gi|126697408|gb|ABO26661.1|	incilarin A [Haliotis discus discus]	1e-18
Mantle:1<FPKM<1000, Dart sac:FPKM<1	contig22770	371.864	0	gi|2073142|dbj|BAA19861.1|	Incilarin A [Incilaria fruhstorferi]	9e-22
Mantle:1<FPKM<1000, Dart sac:FPKM<1	contig22771	27.9545	0	no hit
Mantle:1<FPKM<1000, Dart sac:FPKM<1	contig22777	33.1887	0	no hit
Mantle:1<FPKM<1000, Dart sac:FPKM<1	contig22796	37.8387	0	gi|62858001|ref|NP_001016557.1|	scavenger receptor class B, member 2 [Xenopus (Silurana) tropicalis]	3e-39
Mantle:1<FPKM<1000, Dart sac:FPKM<1	contig22797	29.5141	0	no hit
Mantle:1<FPKM<1000, Dart sac:FPKM<1	contig22802	21.9826	0	no hit
Mantle:1<FPKM<1000, Dart sac:FPKM<1	contig22805	25.0561	0	no hit
Mantle:1<FPKM<1000, Dart sac:FPKM<1	contig22815	26.8408	0	gi|198414848|ref|XP_002119371.1|	PREDICTED: B(0,+)-type amino acid transporter 1-like [Ciona intestinalis]	4e-26
Mantle:1<FPKM<1000, Dart sac:FPKM<1	contig22828	27.7933	0	gi|405974297|gb|EKC38953.1|	Translocon-associated protein subunit beta [Crassostrea gigas]	4e-17
Mantle:1<FPKM<1000, Dart sac:FPKM<1	contig22829	198.171	0	no hit
Mantle:1<FPKM<1000, Dart sac:FPKM<1	contig22831	50.6141	0	no hit
Mantle:1<FPKM<1000, Dart sac:FPKM<1	contig22845	27.6077	0	gi|524912361|ref|XP_005111030.1|	PREDICTED: blastula protease 10-like [Aplysia californica]	5e-32
Mantle:1<FPKM<1000, Dart sac:FPKM<1	contig22846	36.9336	0	no hit
Mantle:1<FPKM<1000, Dart sac:FPKM<1	contig22847	24.4993	0	no hit
Mantle:1<FPKM<1000, Dart sac:FPKM<1	contig22854	86.0826	0	no hit
Mantle:1<FPKM<1000, Dart sac:FPKM<1	contig22857	45.2459	0	no hit
Mantle:1<FPKM<1000, Dart sac:FPKM<1	contig22870	18.5289	0	gi|524893055|ref|XP_005103048.1|	PREDICTED: protocadherin Fat 4-like [Aplysia californica]	3e-15
Mantle:1<FPKM<1000, Dart sac:FPKM<1	contig22889	23.9734	0	gi|524886685|ref|XP_005099935.1|	PREDICTED: uncharacterized protein LOC101859645 [Aplysia californica]	2e-97
Mantle:1<FPKM<1000, Dart sac:FPKM<1	contig22899	907.103	0	no hit
Mantle:1<FPKM<1000, Dart sac:FPKM<1	contig22942	195.639	0	no hit
Mantle:1<FPKM<1000, Dart sac:FPKM<1	contig22955	15.0221	0	gi|321452279|gb|EFX63703.1|	hypothetical protein DAPPUDRAFT_306608 [Daphnia pulex]	4e-40
Mantle:1<FPKM<1000, Dart sac:FPKM<1	contig22963	26.7895	0	gi|524886685|ref|XP_005099935.1|	PREDICTED: uncharacterized protein LOC101859645 [Aplysia californica]	1e-37
Mantle:1<FPKM<1000, Dart sac:FPKM<1	contig22996	38.8081	0	gi|405971566|gb|EKC36397.1|	Eosinophil peroxidase [Crassostrea gigas]	9e-21
Mantle:1<FPKM<1000, Dart sac:FPKM<1	contig22999	114.643	0	no hit
Mantle:1<FPKM<1000, Dart sac:FPKM<1	contig23003	111.289	0	gi|2073142|dbj|BAA19861.1|	Incilarin A [Incilaria fruhstorferi]	9e-35
Mantle:1<FPKM<1000, Dart sac:FPKM<1	contig23004	102.783	0	no hit
Mantle:1<FPKM<1000, Dart sac:FPKM<1	contig23017	27.1622	0	gi|524909144|ref|XP_005109623.1|	PREDICTED: placenta-specific gene 8 protein-like, partial [Aplysia californica]	6e-14
Mantle:1<FPKM<1000, Dart sac:FPKM<1	contig23029	33.3792	0	no hit
Mantle:1<FPKM<1000, Dart sac:FPKM<1	contig23045	161.893	0	gi|443713256|gb|ELU06206.1|	hypothetical protein CAPTEDRAFT_206852, partial [Capitella teleta]	2e-18
Mantle:1<FPKM<1000, Dart sac:FPKM<1	contig23060	29.5589	0	gi|346987842|gb|AEO51767.1|	hemocyanin alphaD-subunit [Helix lucorum]	3e-61
Mantle:1<FPKM<1000, Dart sac:FPKM<1	contig23072	204.785	0	no hit
Mantle:1<FPKM<1000, Dart sac:FPKM<1	contig23076	86.5812	0	no hit
Mantle:1<FPKM<1000, Dart sac:FPKM<1	contig23085	30.6241	0	no hit
Mantle:1<FPKM<1000, Dart sac:FPKM<1	contig23090	135.867	0	gi|524915771|ref|XP_005112676.1|	PREDICTED: uncharacterized protein LOC101860468 [Aplysia californica]	4e-18
Mantle:1<FPKM<1000, Dart sac:FPKM<1	contig23095	30.6241	0	gi|334311130|ref|XP_003339582.1|	PREDICTED: tigger transposable element-derived protein 6-like [Monodelphis domestica]	2e-14
Mantle:1<FPKM<1000, Dart sac:FPKM<1	contig23101	41.9066	0	no hit
Mantle:1<FPKM<1000, Dart sac:FPKM<1	contig23104	37.0063	0	gi|328787509|ref|XP_393860.4|	PREDICTED: neprilysin 2 [Apis mellifera]	2e-24
Mantle:1<FPKM<1000, Dart sac:FPKM<1	contig23107	372.171	0	no hit
Mantle:1<FPKM<1000, Dart sac:FPKM<1	contig23124	73.5948	0	no hit
Mantle:1<FPKM<1000, Dart sac:FPKM<1	contig23131	53.4706	0	gi|524896097|ref|XP_005104526.1|	PREDICTED: UPF0462 protein C4orf33 homolog isoform X4 [Aplysia californica]	2e-51
Mantle:1<FPKM<1000, Dart sac:FPKM<1	contig23147	57.3178	0	gi|2073144|dbj|BAA19862.1|	Incilarin B [Incilaria fruhstorferi]	7e-22
Mantle:1<FPKM<1000, Dart sac:FPKM<1	contig23148	16.3474	0	gi|524876712|ref|XP_005095067.1|	PREDICTED: prolyl endopeptidase-like [Aplysia californica]	3e-99
Mantle:1<FPKM<1000, Dart sac:FPKM<1	contig23149	26.1558	0	no hit
Mantle:1<FPKM<1000, Dart sac:FPKM<1	contig23199	18.2089	0	no hit
Mantle:1<FPKM<1000, Dart sac:FPKM<1	contig23215	48.833	0	no hit
Mantle:1<FPKM<1000, Dart sac:FPKM<1	contig23236	15.8688	0	no hit
Mantle:1<FPKM<1000, Dart sac:FPKM<1	contig23240	81.1124	0	no hit
Mantle:1<FPKM<1000, Dart sac:FPKM<1	contig23265	30.122	0	no hit
Mantle:1<FPKM<1000, Dart sac:FPKM<1	contig23274	67.8983	0	no hit
Mantle:1<FPKM<1000, Dart sac:FPKM<1	contig23278	30.9025	0	no hit
Mantle:1<FPKM<1000, Dart sac:FPKM<1	contig23281	67.1826	0	no hit
Mantle:1<FPKM<1000, Dart sac:FPKM<1	contig23291	218.783	0	no hit
Mantle:1<FPKM<1000, Dart sac:FPKM<1	contig23293	168.488	0	no hit
Mantle:1<FPKM<1000, Dart sac:FPKM<1	contig23295	23.5139	0	no hit
Mantle:1<FPKM<1000, Dart sac:FPKM<1	contig23313	26.824	0	no hit
Mantle:1<FPKM<1000, Dart sac:FPKM<1	contig23316	47.0278	0	no hit
Mantle:1<FPKM<1000, Dart sac:FPKM<1	contig23325	11.9094	0	gi|524870848|ref|XP_005092204.1|	PREDICTED: glycine--tRNA ligase-like [Aplysia californica]	8e-77
Mantle:1<FPKM<1000, Dart sac:FPKM<1	contig23333	34.5575	0	no hit
Mantle:1<FPKM<1000, Dart sac:FPKM<1	contig23365	46.4428	0	gi|524887964|ref|XP_005100561.1|	PREDICTED: dolichyl-diphosphooligosaccharide--protein glycosyltransferase subunit 1-like [Aplysia californica]	8e-55
Mantle:1<FPKM<1000, Dart sac:FPKM<1	contig23385	26.3707	0	no hit
Mantle:1<FPKM<1000, Dart sac:FPKM<1	contig23388	476.375	0	no hit
Mantle:1<FPKM<1000, Dart sac:FPKM<1	contig23392	328.358	0	gi|1173441|sp|P42579.1|SIS_LYMST	RecName: Full=Sodium-influx-stimulating peptide; Flags: Precursor	2e-13
Mantle:1<FPKM<1000, Dart sac:FPKM<1	contig23401	20.3783	0	no hit
Mantle:1<FPKM<1000, Dart sac:FPKM<1	contig23402	16.253	0	no hit
Mantle:1<FPKM<1000, Dart sac:FPKM<1	contig23404	21.4655	0	gi|150251392|gb|ABR68008.1|	matrilin-like 85 kDa protein [Lehmannia valentiana]	7e-39
Mantle:1<FPKM<1000, Dart sac:FPKM<1	contig23409	40.0556	0	no hit
Mantle:1<FPKM<1000, Dart sac:FPKM<1	contig23425	41.0602	0	gi|405959435|gb|EKC25476.1|	Complement C1q tumor necrosis factor-related protein 4 [Crassostrea gigas]	2e-17
Mantle:1<FPKM<1000, Dart sac:FPKM<1	contig23435	31.8284	0	gi|346987842|gb|AEO51767.1|	hemocyanin alphaD-subunit [Helix lucorum]	4e-74
Mantle:1<FPKM<1000, Dart sac:FPKM<1	contig23451	49.7999	0	gi|829207|emb|CAA39415.1|	non-neuronal intermediate filament protein B [Helix aspersa]	5e-105
Mantle:1<FPKM<1000, Dart sac:FPKM<1	contig23466	18.9605	0	no hit
Mantle:1<FPKM<1000, Dart sac:FPKM<1	contig23469	32.8733	0	gi|524874093|ref|XP_005093787.1|	PREDICTED: uncharacterized protein C167.05-like isoform X1 [Aplysia californica]	4e-33
Mantle:1<FPKM<1000, Dart sac:FPKM<1	contig23481	26.1496	0	gi|159486356|ref|XP_001701207.1|	hypothetical protein CHLREDRAFT_153390 [Chlamydomonas reinhardtii]	7e-06
Mantle:1<FPKM<1000, Dart sac:FPKM<1	contig23482	29.413	0	no hit
Mantle:1<FPKM<1000, Dart sac:FPKM<1	contig23489	70.2043	0	no hit
Mantle:1<FPKM<1000, Dart sac:FPKM<1	contig23491	25.1349	0	gi|524885927|ref|XP_005099564.1|	PREDICTED: fibrillin-1-like [Aplysia californica]	2e-33
Mantle:1<FPKM<1000, Dart sac:FPKM<1	contig23505	20.0101	0	gi|405968528|gb|EKC33592.1|	hypothetical protein CGI_10017744 [Crassostrea gigas]	3e-24
Mantle:1<FPKM<1000, Dart sac:FPKM<1	contig23535	20.9197	0	no hit
Mantle:1<FPKM<1000, Dart sac:FPKM<1	contig23538	96.0641	0	gi|405950902|gb|EKC18858.1|	Epididymal secretory protein E1 [Crassostrea gigas]	2e-15
Mantle:1<FPKM<1000, Dart sac:FPKM<1	contig23539	30.5659	0	gi|524908257|ref|XP_005109232.1|	PREDICTED: V-type proton ATPase 116 kDa subunit a isoform 1-like isoform X3 [Aplysia californica]	1e-58
Mantle:1<FPKM<1000, Dart sac:FPKM<1	contig23552	17.5329	0	gi|524873868|ref|XP_005093676.1|	PREDICTED: heparan sulfate glucosamine 3-O-sulfotransferase 2-like [Aplysia californica]	7e-10
Mantle:1<FPKM<1000, Dart sac:FPKM<1	contig23570	242.368	0	no hit
Mantle:1<FPKM<1000, Dart sac:FPKM<1	contig23571	11.462	0	no hit
Mantle:1<FPKM<1000, Dart sac:FPKM<1	contig23584	34.3201	0	no hit
Mantle:1<FPKM<1000, Dart sac:FPKM<1	contig23600	38.9439	0	no hit
Mantle:1<FPKM<1000, Dart sac:FPKM<1	contig23613	20.2789	0	gi|524874991|ref|XP_005094227.1|	PREDICTED: sodium-dependent multivitamin transporter-like [Aplysia californica]	2e-78
Mantle:1<FPKM<1000, Dart sac:FPKM<1	contig23617	41.3601	0	no hit
Mantle:1<FPKM<1000, Dart sac:FPKM<1	contig23619	361.305	0	no hit
Mantle:1<FPKM<1000, Dart sac:FPKM<1	contig23624	54.1993	0	gi|432114788|gb|ELK36543.1|	Adipocyte plasma membrane-associated protein [Myotis davidii]	1e-13
Mantle:1<FPKM<1000, Dart sac:FPKM<1	contig23637	19.5473	0	no hit
Mantle:1<FPKM<1000, Dart sac:FPKM<1	contig23649	133.02	0	no hit
Mantle:1<FPKM<1000, Dart sac:FPKM<1	contig23651	20.3963	0	gi|524884664|ref|XP_005098951.1|	PREDICTED: uncharacterized protein LOC101863586 isoform X1 [Aplysia californica]	2e-30
Mantle:1<FPKM<1000, Dart sac:FPKM<1	contig23656	23.9899	0	no hit
Mantle:1<FPKM<1000, Dart sac:FPKM<1	contig23660	130.359	0	no hit
Mantle:1<FPKM<1000, Dart sac:FPKM<1	contig23676	33.0669	0	gi|356984565|gb|AET43971.1|	peroxiredoxin 6, partial [Reishia clavigera]	4e-64
Mantle:1<FPKM<1000, Dart sac:FPKM<1	contig23689	17.0134	0	no hit
Mantle:1<FPKM<1000, Dart sac:FPKM<1	contig23691	51.6336	0	gi|281345873|gb|EFB21457.1|	hypothetical protein PANDA_003362 [Ailuropoda melanoleuca]	3e-06
Mantle:1<FPKM<1000, Dart sac:FPKM<1	contig23697	278.644	0	gi|432095444|gb|ELK26643.1|	Protein AMBP [Myotis davidii]	1e-07
Mantle:1<FPKM<1000, Dart sac:FPKM<1	contig23698	179.088	0	no hit
Mantle:1<FPKM<1000, Dart sac:FPKM<1	contig23699	80.4329	0	gi|526481148|gb|AGR88240.1|	tyrosinase-like protein tyr-1 [Pinctada martensi]	2e-07
Mantle:1<FPKM<1000, Dart sac:FPKM<1	contig23702	33.9606	0	gi|524878178|ref|XP_005095778.1|	PREDICTED: allene oxide synthase-lipoxygenase protein-like [Aplysia californica]	5e-49
Mantle:1<FPKM<1000, Dart sac:FPKM<1	contig23711	39.4764	0	no hit
Mantle:1<FPKM<1000, Dart sac:FPKM<1	contig23749	30.6241	0	no hit
Mantle:1<FPKM<1000, Dart sac:FPKM<1	contig23767	34.4294	0	no hit
Mantle:1<FPKM<1000, Dart sac:FPKM<1	contig23782	150.106	0	no hit
Mantle:1<FPKM<1000, Dart sac:FPKM<1	contig23809	15.4636	0	gi|291239123|ref|XP_002739473.1|	PREDICTED: hypothetical protein [Saccoglossus kowalevskii]	8e-14
Mantle:1<FPKM<1000, Dart sac:FPKM<1	contig23814	16.3087	0	gi|524890263|ref|XP_005101679.1|	PREDICTED: uncharacterized protein LOC101848981 [Aplysia californica]	2e-41
Mantle:1<FPKM<1000, Dart sac:FPKM<1	contig23817	26.4315	0	no hit
Mantle:1<FPKM<1000, Dart sac:FPKM<1	contig23819	17.6677	0	gi|524910568|ref|XP_005110160.1|	PREDICTED: prolyl 4-hydroxylase subunit alpha-2-like [Aplysia californica]	2e-43
Mantle:1<FPKM<1000, Dart sac:FPKM<1	contig23828	31.9001	0	no hit
Mantle:1<FPKM<1000, Dart sac:FPKM<1	contig23846	20.0913	0	gi|524891478|ref|XP_005102272.1|	PREDICTED: angiopoietin-related protein 6-like [Aplysia californica]	2e-27
Mantle:1<FPKM<1000, Dart sac:FPKM<1	contig23865	17.3862	0	no hit
Mantle:1<FPKM<1000, Dart sac:FPKM<1	contig23866	32.0911	0	gi|524886263|ref|XP_005099728.1|	PREDICTED: collagen alpha-5(VI) chain-like [Aplysia californica]	3e-22
Mantle:1<FPKM<1000, Dart sac:FPKM<1	contig23879	12.8621	0	gi|524881000|ref|XP_005097156.1|	PREDICTED: temptin-like [Aplysia californica]	2e-16
Mantle:1<FPKM<1000, Dart sac:FPKM<1	contig23881	60.5147	0	gi|2073146|dbj|BAA19863.1|	Incilarin C [Incilaria fruhstorferi]	7e-06
Mantle:1<FPKM<1000, Dart sac:FPKM<1	contig23903	47.043	0	no hit
Mantle:1<FPKM<1000, Dart sac:FPKM<1	contig23910	44.3649	0	gi|524867549|ref|XP_005090585.1|	PREDICTED: carbonic anhydrase 1-like [Aplysia californica]	5e-18
Mantle:1<FPKM<1000, Dart sac:FPKM<1	contig23915	44.2758	0	no hit
Mantle:1<FPKM<1000, Dart sac:FPKM<1	contig23918	57.3046	0	no hit
Mantle:1<FPKM<1000, Dart sac:FPKM<1	contig23927	67.2236	0	no hit
Mantle:1<FPKM<1000, Dart sac:FPKM<1	contig23930	18.6732	0	gi|524915138|ref|XP_005112375.1|	PREDICTED: bactericidal permeability-increasing protein-like isoform X1 [Aplysia californica]	1e-06
Mantle:1<FPKM<1000, Dart sac:FPKM<1	contig23939	14.8781	0	no hit
Mantle:1<FPKM<1000, Dart sac:FPKM<1	contig23940	834.783	0	no hit
Mantle:1<FPKM<1000, Dart sac:FPKM<1	contig23944	17.7757	0	gi|524893081|ref|XP_005103061.1|	PREDICTED: protocadherin Fat 4-like [Aplysia californica]	4e-25
Mantle:1<FPKM<1000, Dart sac:FPKM<1	contig23950	21.5179	0	no hit
Mantle:1<FPKM<1000, Dart sac:FPKM<1	contig23952	73.4606	0	gi|405968748|gb|EKC33788.1|	Aggrecan core protein [Crassostrea gigas]	4e-27
Mantle:1<FPKM<1000, Dart sac:FPKM<1	contig23959	50.4177	0	gi|524884919|ref|XP_005099072.1|	PREDICTED: uncharacterized protein LOC101853790 [Aplysia californica]	2e-46
Mantle:1<FPKM<1000, Dart sac:FPKM<1	contig23970	41.8446	0	gi|449675356|ref|XP_002166370.2|	PREDICTED: uncharacterized protein LOC100200878 [Hydra magnipapillata]	2e-09
Mantle:1<FPKM<1000, Dart sac:FPKM<1	contig23982	336.865	0	no hit
Mantle:1<FPKM<1000, Dart sac:FPKM<1	contig23984	68.8112	0	no hit
Mantle:1<FPKM<1000, Dart sac:FPKM<1	contig23994	106.936	0	no hit
Mantle:1<FPKM<1000, Dart sac:FPKM<1	contig23997	40.066	0	no hit
Mantle:1<FPKM<1000, Dart sac:FPKM<1	contig24009	11.2497	0	gi|512829707|ref|XP_002938128.2|	PREDICTED: LOW QUALITY PROTEIN: stabilin-2 [Xenopus (Silurana) tropicalis]	6e-15
Mantle:1<FPKM<1000, Dart sac:FPKM<1	contig24010	24.2259	0	no hit
Mantle:1<FPKM<1000, Dart sac:FPKM<1	contig24020	45.9361	0	gi|405950419|gb|EKC18410.1|	C-type mannose receptor 2 [Crassostrea gigas]	5e-14
Mantle:1<FPKM<1000, Dart sac:FPKM<1	contig24025	19.6468	0	no hit
Mantle:1<FPKM<1000, Dart sac:FPKM<1	contig24039	119.059	0	no hit
Mantle:1<FPKM<1000, Dart sac:FPKM<1	contig24044	15.937	0	gi|543758|sp|P35903.1|ACHC_ACHFU	RecName: Full=Achacin; Flags: Precursor	3e-25
Mantle:1<FPKM<1000, Dart sac:FPKM<1	contig24047	13.0979	0	gi|328786818|ref|XP_391909.3|	PREDICTED: MAGUK p55 subfamily member 6 [Apis mellifera]	3e-23
Mantle:1<FPKM<1000, Dart sac:FPKM<1	contig24053	22.7782	0	no hit
Mantle:1<FPKM<1000, Dart sac:FPKM<1	contig24068	27.2423	0	no hit
Mantle:1<FPKM<1000, Dart sac:FPKM<1	contig24090	28.5909	0	no hit
Mantle:1<FPKM<1000, Dart sac:FPKM<1	contig24093	27.5807	0	gi|524868221|ref|XP_005090915.1|	PREDICTED: protocadherin Fat 4-like [Aplysia californica]	2e-14
Mantle:1<FPKM<1000, Dart sac:FPKM<1	contig24099	28.4141	0	no hit
Mantle:1<FPKM<1000, Dart sac:FPKM<1	contig24113	77.0357	0	no hit
Mantle:1<FPKM<1000, Dart sac:FPKM<1	contig24115	7.62425	0	no hit
Mantle:1<FPKM<1000, Dart sac:FPKM<1	contig24118	83.348	0	no hit
Mantle:1<FPKM<1000, Dart sac:FPKM<1	contig24129	22.8254	0	no hit
Mantle:1<FPKM<1000, Dart sac:FPKM<1	contig24151	39.9445	0	no hit
Mantle:1<FPKM<1000, Dart sac:FPKM<1	contig24159	24.8821	0	no hit
Mantle:1<FPKM<1000, Dart sac:FPKM<1	contig24163	25.8391	0	gi|524878178|ref|XP_005095778.1|	PREDICTED: allene oxide synthase-lipoxygenase protein-like [Aplysia californica]	1e-58
Mantle:1<FPKM<1000, Dart sac:FPKM<1	contig24195	26.9082	0	gi|524911974|ref|XP_005110843.1|	PREDICTED: spore coat protein SP96-like [Aplysia californica]	6e-11
Mantle:1<FPKM<1000, Dart sac:FPKM<1	contig24196	26.9646	0	no hit
Mantle:1<FPKM<1000, Dart sac:FPKM<1	contig24201	13.4541	0	no hit
Mantle:1<FPKM<1000, Dart sac:FPKM<1	contig24205	62.7699	0	no hit
Mantle:1<FPKM<1000, Dart sac:FPKM<1	contig24210	32.6742	0	gi|524886950|ref|XP_005100065.1|	PREDICTED: AB hydrolase superfamily protein C1039.03-like [Aplysia californica]	2e-48
Mantle:1<FPKM<1000, Dart sac:FPKM<1	contig24244	26.9646	0	no hit
Mantle:1<FPKM<1000, Dart sac:FPKM<1	contig24251	21.1865	0	gi|524882892|ref|XP_005098082.1|	PREDICTED: uncharacterized protein LOC101862727 [Aplysia californica]	7e-21
Mantle:1<FPKM<1000, Dart sac:FPKM<1	contig24278	25.0386	0	no hit
Mantle:1<FPKM<1000, Dart sac:FPKM<1	contig24279	15.3761	0	no hit
Mantle:1<FPKM<1000, Dart sac:FPKM<1	contig24280	24.2791	0	no hit
Mantle:1<FPKM<1000, Dart sac:FPKM<1	contig24283	22.3368	0	no hit
Mantle:1<FPKM<1000, Dart sac:FPKM<1	contig24284	24.2279	0	no hit
Mantle:1<FPKM<1000, Dart sac:FPKM<1	contig24288	216.68	0	gi|524915771|ref|XP_005112676.1|	PREDICTED: uncharacterized protein LOC101860468 [Aplysia californica]	8e-26
Mantle:1<FPKM<1000, Dart sac:FPKM<1	contig24289	32.95	0	no hit
Mantle:1<FPKM<1000, Dart sac:FPKM<1	contig24298	16.475	0	gi|524877628|ref|XP_005095513.1|	PREDICTED: hemocyte protein-glutamine gamma-glutamyltransferase-like [Aplysia californica]	1e-32
Mantle:1<FPKM<1000, Dart sac:FPKM<1	contig24301	26.0016	0	no hit
Mantle:1<FPKM<1000, Dart sac:FPKM<1	contig24311	43.6102	0	no hit
Mantle:1<FPKM<1000, Dart sac:FPKM<1	contig24330	31.9808	0	no hit
Mantle:1<FPKM<1000, Dart sac:FPKM<1	contig24336	109.742	0	no hit
Mantle:1<FPKM<1000, Dart sac:FPKM<1	contig24356	19.5473	0	no hit
Mantle:1<FPKM<1000, Dart sac:FPKM<1	contig24358	34.1351	0	gi|524868221|ref|XP_005090915.1|	PREDICTED: protocadherin Fat 4-like [Aplysia californica]	8e-23
Mantle:1<FPKM<1000, Dart sac:FPKM<1	contig24359	43.795	0	no hit
Mantle:1<FPKM<1000, Dart sac:FPKM<1	contig24361	14.7231	0	no hit
Mantle:1<FPKM<1000, Dart sac:FPKM<1	contig24364	64.0969	0	no hit
Mantle:1<FPKM<1000, Dart sac:FPKM<1	contig24376	31.2757	0	no hit
Mantle:1<FPKM<1000, Dart sac:FPKM<1	contig24391	27.2502	0	gi|524884382|ref|XP_005098811.1|	PREDICTED: glutamine--fructose-6-phosphate aminotransferase [isomerizing] 2-like isoform X8 [Aplysia californica]	1e-74
Mantle:1<FPKM<1000, Dart sac:FPKM<1	contig24411	57.7874	0	no hit
Mantle:1<FPKM<1000, Dart sac:FPKM<1	contig24412	19.6729	0	no hit
Mantle:1<FPKM<1000, Dart sac:FPKM<1	contig24418	54.8491	0	no hit
Mantle:1<FPKM<1000, Dart sac:FPKM<1	contig24420	13.7123	0	gi|524913549|ref|XP_005111604.1|	PREDICTED: zinc transporter ZIP14-like [Aplysia californica]	1e-22
Mantle:1<FPKM<1000, Dart sac:FPKM<1	contig24422	32.3909	0	gi|524874934|ref|XP_005094199.1|	PREDICTED: uncharacterized protein LOC101858547 [Aplysia californica]	3e-26
Mantle:1<FPKM<1000, Dart sac:FPKM<1	contig24427	27.4832	0	no hit
Mantle:1<FPKM<1000, Dart sac:FPKM<1	contig24440	34.5014	0	gi|524901659|ref|XP_005107234.1|	PREDICTED: nuclear protein 1-like isoform X2 [Aplysia californica]	1e-10
Mantle:1<FPKM<1000, Dart sac:FPKM<1	contig24442	17.7056	0	gi|524916700|ref|XP_005113121.1|	PREDICTED: serine/threonine-protein kinase WNK1-like isoform X3 [Aplysia californica]	2e-28
Mantle:1<FPKM<1000, Dart sac:FPKM<1	contig24451	19.6729	0	no hit
[truncated: 57,619 more rows]

## Sheet: Table_S4
Supplementary Table S4. Summary of transcriptome data
FPKM category	Blast hit genes name
Mantle:FPKM>1000, Dart sac:FPKM>1000	Ferritin
Mantle:FPKM>1000, Dart sac:1<FPKM<1000	Epiphragmin
	Hemocyanin
	Matrilin
	Collagen
Mantle:FPKM>1000, Dart sac:FPKM<1	Tyrosinase
	Epiphragmin
	Matrilin-like
	Sialic acid binding lectin
Mantle:1<FPKM<1000, Dart sac:FPKM<1	Adipocyte plasma membrane-associated protein
	Alkaline phosphatase
	C1q-like
	Cadherin
	Calmodulin
	Carbonic anhydrase
	Cathepsin
	Chitin synthase
	Chitinase
	Collagen alpha-6(VI) chain
	Dermatopontin
	Fibrillin
	Frizzled
	Hemocyanin
	Incilarin A
	kazal-type proteinase inhibitor
	Matrilin-like
	Perlucin
	Peroxidasin
	Protocadhelin
	Serpin
	Sialic acid binding lectin
	Sushi, von Willebrand factor type A
	TGF-beta type 1 receptor
	Tyrosinase
Mantle:1<FPKM<1000, Dart sac:FPKM>1000	Calmodulin
Mantle:FPKM<1, Dart sac:1<FPKM<1000	Collagen
	Calmoduln
	Hedgehog
	T-box transcription factor (TBX)
	Twist related protein (transcription factor)
	Wnt inhibitory factor
Mantle:1<FPKM<1000, Dart sac:1<FPKM<1000	Alkaline phosphatase
	Beta-catenin
	BMPR2
	C1q containing protein
	Calcineurin
	Calmodulin
	Carbonic anhydrase
	Collagen alpha
	Dermatopontin
	EF-hand calcium-binding domain-containing protein
	Frizzled5
	Haemocyanin
	Hes (Hairy)
	Kazal proteinase inhibitor
	MAP kinase
	Matrilin-like
	Notchless
	Perlucin
	Peroxidasin
	Sialic acid binding lectin
	TBX20
	TGF beta-inducible nuclear protein
	Transcription factor 7-like 2
	Transcription factor A, mitochondrial
	Transcription factor BTF3 homolog 4
	Tyrosinase
	von Willebrand factor A domain-containing protein
	Wnt5

## Sheet: Table_S5
Supplementary Table S5. Raw peptide sequences data
Confidence Level	Sequence	OrfName	Comment	# Proteins	# Protein Groups	Modifications	Activation Type	ΔScore	Rank	XCorr	Probability	Charge	m/z [Da]	MH+ [Da]	ΔM [ppm]	RT [min]	First Scan	Last Scan	MS Order	Ions Matched	Spectrum File
High	VAPEEHPVLLTEAPLNPK	contig02505_fr2/contig09762_fr1	length=364 numreads=4047 gene=isogroup00006 status=it_thresh / length=656 numreads=1491 gene=isogroup00198 status=isotig	2	1		CID	1	1	2.89899		3	652.029	1954.07	3.30372	61.7624	4263	4263	MS2	19/68	Shell_IS01
High	ILLWNNVEALcDTR	contig06182_fr3/contig73168_fr3	length=173 numreads=25 gene=isogroup00037 status=it_thresh / length=66 numreads=64 gene=isogroup55613 status=isotig	2	1	C11(Carbamidomethyl)	CID	1	1	3.47455		2	858.945	1716.88	5.10848	87.1671	6534	6534	MS2	19/26	Shell_IS01
High	TPDTNVcAWLK	contig06217_fr2	length=238 numreads=142 gene=isogroup00037 status=it_thresh	1	1	C7(Carbamidomethyl)	CID	1	1	3.27742		2	652.822	1304.64	5.53069	67.4135	4772	4772	MS2	16/20	Shell_IS01
High	DLPTSFDAVYDFR	contig08603_fr1	length=57 numreads=75 gene=isogroup00118 status=isotig	1	1		CID	1	1	2.50039		2	773.368	1545.73	4.60124	88.0918	6619	6619	MS2	16/24	Shell_IS01
High	GGFGGYGGGIGGFGGGFGGR	contig10378_fr1/contig27275_fr1	length=206 numreads=2459 gene=isogroup00259 status=isotig / length=364 numreads=26 gene=isogroup09720 status=isotig	2	1		CID	1	1	3.92758		2	845.893	1690.78	3.72531	78.2731	5718	5718	MS2	20/38	Shell_IS01
High	TGADDTEVETWLESLIK	contig10628_fr3	length=918 numreads=4424 gene=isogroup00287 status=isotig	1	1		CID	1	1	4.67551		2	953.973	1906.94	5.5833	113.937	8853	8853	MS2	22/32	Shell_IS01
High	cPAGNFWNQDK	contig10634_fr2	length=1474 numreads=8758 gene=isogroup00287 status=isotig	1	1	C1(Carbamidomethyl)	CID	1	1	2.89953		2	668.794	1336.58	4.70791	48.2506	3087	3087	MS2	18/20	Shell_IS01
High	DSVDFYAETK	contig10634_fr2	length=1474 numreads=8758 gene=isogroup00287 status=isotig	1	1		CID	1	1	2.80933		2	587.769	1174.53	4.46173	48.457	3106	3106	MS2	15/18	Shell_IS01
High	FYGALPTSVDIR	contig10634_fr2	length=1474 numreads=8758 gene=isogroup00287 status=isotig	1	1		CID	1	1	2.54479		2	669.86	1338.71	5.26369	70.6253	5046	5046	MS2	15/22	Shell_IS01
High	MAcPATVGYNELTcR	contig10634_fr2	length=1474 numreads=8758 gene=isogroup00287 status=isotig	1	1	C3(Carbamidomethyl); C14(Carbamidomethyl)	CID	1	1	2.6275		2	871.891	1742.77	5.16455	61.0313	4195	4195	MS2	16/28	Shell_IS01
High	STLILNFDNNDATDSSTNK	contig10634_fr2	length=1474 numreads=8758 gene=isogroup00287 status=isotig	1	1		CID	1	1	2.54353		2	1035.49	2069.97	3.86534	68.9379	4897	4897	MS2	16/36	Shell_IS01
High	VTVPSDVGVWQNAVYALDNGNLVGTVGTNTIVQPVK	contig10634_fr2	length=1474 numreads=8758 gene=isogroup00287 status=isotig	1	1		CID	1	1	2.9367		3	1242.33	3724.98	5.74931	108.832	8428	8428	MS2	27/140	Shell_IS01
High	EETATEFSTVLGLAALTGNR	contig10941_fr1	length=628 numreads=198 gene=isogroup00326 status=isotig	1	1		CID	1	1	3.69208		2	1040.54	2080.06	3.60024	99.2624	7609	7609	MS2	18/38	Shell_IS01
High	ISPAGTTSLVGQFFIAVTR	contig11259_fr2	length=1297 numreads=4195 gene=isogroup00369 status=isotig	1	1		CID	1	1	4.3259		2	983.049	1965.09	5.34768	111.167	8621	8621	MS2	22/36	Shell_IS01
High	ISPAGTTSLVGQFFIAVTR	contig11259_fr2	length=1297 numreads=4195 gene=isogroup00369 status=isotig	1	1		CID	1	1	4.35862		3	655.701	1965.09	3.94316	111.391	8641	8641	MS2	35/72	Shell_IS01
High	NQQNmGQPAGYIQDPILISQGGNVYSGVVR	contig11259_fr2	length=1297 numreads=4195 gene=isogroup00369 status=isotig	1	1	M5(Oxidation)	CID	1	1	5.08389		3	1073.87	3219.6	4.63615	83.2754	6177	6177	MS2	39/116	Shell_IS01
High	TDGScAGLGGILQNDDTIFGNSNDPFTNNPYLQALR	contig11259_fr2	length=1297 numreads=4195 gene=isogroup00369 status=isotig	1	1	C5(Carbamidomethyl)	CID	1	1	5.21879		3	1285.94	3855.81	5.32484	112.495	8733	8733	MS2	38/140	Shell_IS01
High	VDLVTATNIR	contig11340_fr3	length=1939 numreads=11572 gene=isogroup00381 status=isotig	1	1		CID	1	1	2.86964		2	551.319	1101.63	3.62674	54.8523	3657	3657	MS2	17/18	Shell_IS01
High	TPTVLLSVSLLDVIK	contig12121_fr1/contig32273_fr1	length=578 numreads=328 gene=isogroup00503 status=isotig / length=289 numreads=22 gene=isogroup14718 status=isotig	1	1		CID	1	1	3.4332		2	799.496	1597.99	4.90484	108.706	8416	8416	MS2	19/28	Shell_IS01
High	mIVNAFTSFLPVcAQQHR	contig12236_fr2	length=402 numreads=1525 gene=isogroup00522 status=isotig	1	1	M1(Oxidation); C13(Carbamidomethyl)	CID	1	1	2.56851		3	712.359	2135.06	4.72395	84.8099	6318	6318	MS2	23/68	Shell_IS01
High	QDISLLFEQVYEK	contig12236_fr2	length=402 numreads=1525 gene=isogroup00522 status=isotig	1	1		CID	1	1	3.03094		2	806.421	1611.83	5.18984	88.3993	6648	6648	MS2	19/24	Shell_IS01
High	RVDFGADVMK	contig12236_fr2	length=402 numreads=1525 gene=isogroup00522 status=isotig	1	1		CID	1	1	2.73579		2	569.292	1137.58	4.08634	46.9751	2971	2971	MS2	13/18	Shell_IS01
High	TNIPAWYFSSLR	contig12236_fr2	length=402 numreads=1525 gene=isogroup00522 status=isotig	1	1		CID	1	1	2.37549		2	727.879	1454.75	5.28786	84.1075	6254	6254	MS2	18/22	Shell_IS01
High	GGYGSWYPWWR	contig12409_fr1	length=626 numreads=799 gene=isogroup00551 status=isotig	1	1		CID	1	1	2.63839		2	707.824	1414.64	5.67167	87.7038	6584	6584	MS2	15/20	Shell_IS01
High	cLAGFYVNPANTR	contig14131_fr3	length=320 numreads=934 gene=isogroup00932 status=isotig	1	1	C1(Carbamidomethyl)	CID	1	1	3.12691		2	741.864	1482.72	3.70655	62.4572	4325	4325	MS2	16/24	Shell_IS01
High	TcIPVQGcPVPNR	contig14131_fr3	length=320 numreads=934 gene=isogroup00932 status=isotig	1	1	C2(Carbamidomethyl); C8(Carbamidomethyl)	CID	1	1	2.90697		2	749.372	1497.74	3.99422	45.4524	2831	2831	MS2	15/24	Shell_IS01
High	DLFNIESGGRPHVHDTVIVFTDGR	contig14133_fr1	length=992 numreads=1921 gene=isogroup00932 status=isotig	1	1		CID	1	1	4.95036		3	894.457	2681.36	4.85314	77.1132	5612	5612	MS2	35/92	Shell_IS01
High	FGALLFSDAVQLLFGLDDYK	contig14133_fr1	length=992 numreads=1921 gene=isogroup00932 status=isotig	1	1		CID	1	1	6.43125		2	1116.59	2232.17	6.64388	131.507	10164	10164	MS2	27/38	Shell_IS01
High	FGALLFSDAVQLLFGLDDYK	contig14133_fr1	length=992 numreads=1921 gene=isogroup00932 status=isotig	1	1		CID	1	1	3.64145		3	744.728	2232.17	4.88788	131.447	10159	10159	MS2	32/76	Shell_IS01
High	FGALLFSDAVQLLFGLDDYKTSER	contig14133_fr1	length=992 numreads=1921 gene=isogroup00932 status=isotig	1	1		CID	1	1	3.74106		3	902.471	2705.4	5.59686	127.297	9851	9851	MS2	30/92	Shell_IS01
High	RTDGFGDYGK	contig14346_fr1	length=228 numreads=594 gene=isogroup00985 status=isotig	1	1		CID	1	1	3.14849		2	558.263	1115.52	5.67506	36.9216	2074	2074	MS2	16/18	Shell_IS01
High	RTDGFGDYGK	contig14346_fr1	length=228 numreads=594 gene=isogroup00985 status=isotig	1	1		CID	1	1	2.66108		2	558.262	1115.52	3.70534	32.7618	1714	1714	MS2	13/18	Shell_IS01
High	RTDGFGDYGK	contig14346_fr1	length=228 numreads=594 gene=isogroup00985 status=isotig	1	1		CID	1	1	2.6495		2	558.261	1115.52	3.37706	34.9337	1903	1903	MS2	14/18	Shell_IS01
High	RTDGFGDYGKR	contig14346_fr1	length=228 numreads=594 gene=isogroup00985 status=isotig	1	1		CID	1	1	3.13795		3	424.544	1271.62	3.82788	32.5526	1696	1696	MS2	18/40	Shell_IS01
High	RTDGFGDYGKR	contig14346_fr1	length=228 numreads=594 gene=isogroup00985 status=isotig	1	1		CID	1	1	2.93704		3	424.544	1271.62	3.68389	29.6474	1447	1447	MS2	22/40	Shell_IS01
High	YDGVLVDPTIELGR	contig16069_fr2	length=341 numreads=69 gene=isogroup01515 status=isotig	1	1		CID	1	1	2.53116		2	773.914	1546.82	5.75029	79.7358	5851	5851	MS2	13/26	Shell_IS01
High	VWHQAAAScISHGAYLAEIETAEENNWLVDTLK	contig16352_fr3	length=121 numreads=25 gene=isogroup01609 status=isotig	1	1	C9(Carbamidomethyl)	CID	1	1	4.31658		3	1242.94	3726.81	5.2151	94.3637	7190	7190	MS2	33/128	Shell_IS01
High	VWHQAAAScISHGAYLAEIETAEENNWLVDTLK	contig16352_fr3	length=121 numreads=25 gene=isogroup01609 status=isotig	1	1	C9(Carbamidomethyl)	CID	1	1	2.97302		4	932.457	3726.81	5.75194	94.0103	7161	7161	MS2	39/192	Shell_IS01
High	STTDVLNSLIDLVTSAVQSIPVLTR	contig16637_fr3	length=101 numreads=11 gene=isogroup01704 status=isotig	1	1		CID	1	1	4.25781		2	1321.74	2642.47	4.26056	135.965	10525	10525	MS2	24/48	Shell_IS01
High	ALQcLNTFSQFK	contig20937_fr1	length=4210 numreads=743 gene=isogroup03382 status=isotig	1	1	C4(Carbamidomethyl)	CID	1	1	2.445		2	728.869	1456.73	3.78743	70.1308	5002	5002	MS2	15/22	Shell_IS01
High	KVVIDDAAAMQGAHVLAYLSPEVFDKLEFTK	contig20937_fr1	length=4210 numreads=743 gene=isogroup03382 status=isotig	1	1		CID	1	1	5.8179		4	852.204	3405.79	4.81711	102.689	7904	7904	MS2	57/180	Shell_IS01
High	LAPDVIDDDVLEDLSEELFK	contig20937_fr1	length=4210 numreads=743 gene=isogroup03382 status=isotig	1	1		CID	1	1	4.69845		2	1138.07	2275.13	2.45009	121.055	9384	9384	MS2	26/38	Shell_IS01
High	NIGPGLLSLSLTQIQTLNVK	contig20937_fr1	length=4210 numreads=743 gene=isogroup03382 status=isotig	1	1		CID	1	1	4.59593		2	1055.12	2109.24	5.53671	104.046	8017	8017	MS2	21/38	Shell_IS01
High	NIGPGLLSLSLTQIQTLNVK	contig20937_fr1	length=4210 numreads=743 gene=isogroup03382 status=isotig	1	1		CID	1	1	2.72837		3	703.751	2109.24	5.32778	104.185	8030	8030	MS2	20/76	Shell_IS01
High	NRLDDLDLSK	contig20937_fr1	length=4210 numreads=743 gene=isogroup03382 status=isotig	1	1		CID	1	1	3.06403		2	594.817	1188.63	4.14542	45.7167	2855	2855	MS2	15/18	Shell_IS01
High	RPEVPDFDLDFKDLFK	contig20937_fr1	length=4210 numreads=743 gene=isogroup03382 status=isotig	1	1		CID	1	1	5.11994		3	661.011	1981.02	5.46634	92.1612	6995	6995	MS2	30/60	Shell_IS01
High	SKRPEVPDFDLDFKDLFK	contig20937_fr1	length=4210 numreads=743 gene=isogroup03382 status=isotig	1	1		CID	1	1	3.97391		4	549.791	2196.14	4.34757	87.1558	6533	6533	MS2	38/102	Shell_IS01
High	cDVNILAR	contig20937_fr2	length=4210 numreads=743 gene=isogroup03382 status=isotig	1	1	C1(Carbamidomethyl)	CID	1	1	3.18908		2	480.752	960.497	4.35894	46.9967	2973	2973	MS2	13/14	Shell_IS01
High	EGQLSVLLAVVK	contig20937_fr2	length=4210 numreads=743 gene=isogroup03382 status=isotig	1	1		CID	1	1	2.87332		2	628.388	1255.77	5.09562	88.2214	6631	6631	MS2	17/22	Shell_IS01
High	LDEGFTKEDDDDTDDIGEK	contig20937_fr2	length=4210 numreads=743 gene=isogroup03382 status=isotig	1	1		CID	1	1	5.10749		3	719.641	2156.91	4.91946	46.384	2916	2916	MS2	38/72	Shell_IS01
High	LDEGFTKEDDDDTDDIGEKR	contig20937_fr2	length=4210 numreads=743 gene=isogroup03382 status=isotig	1	1		CID	1	1	5.91004		3	771.675	2313.01	4.80515	43.6098	2663	2663	MS2	40/76	Shell_IS01
High	LDEGFTKEDDDDTDDIGEKR	contig20937_fr2	length=4210 numreads=743 gene=isogroup03382 status=isotig	1	1		CID	1	1	3.14501		4	579.008	2313.01	4.19242	43.6548	2667	2667	MS2	39/114	Shell_IS01
High	VALGLLPDDLDDIIK	contig20937_fr3	length=4210 numreads=743 gene=isogroup03382 status=isotig	1	1		CID	1	1	2.44526		2	805.46	1609.91	4.79025	102.247	7865	7865	MS2	17/28	Shell_IS01
High	GNPYGSSYDGAANK	contig20976_fr2	length=1955 numreads=623 gene=isogroup03421 status=isotig	1	1		CID	1	1	3.2319		2	700.81	1400.61	3.55359	32.4071	1683	1683	MS2	18/26	Shell_IS01
High	GNPYGSSYDGATSK	contig20976_fr2	length=1955 numreads=623 gene=isogroup03421 status=isotig	1	1		CID	1	1	3.16951		2	702.31	1403.61	3.26641	32.5892	1699	1699	MS2	18/26	Shell_IS01
High	ITDAQSVGcR	contig20976_fr2	length=1955 numreads=623 gene=isogroup03421 status=isotig	1	1	C9(Carbamidomethyl)	CID	1	1	2.58733		2	553.768	1106.53	2.97064	29.0921	1400	1400	MS2	13/18	Shell_IS01
High	LPSEAMASLVMYSDcR	contig20976_fr2	length=1955 numreads=623 gene=isogroup03421 status=isotig	1	1	C15(Carbamidomethyl)	CID	1	1	3.85236		2	915.419	1829.83	3.8815	80.9913	5967	5967	MS2	24/30	Shell_IS01
High	LPSEAMASLVmYSDcR	contig20976_fr2	length=1955 numreads=623 gene=isogroup03421 status=isotig	1	1	M11(Oxidation); C15(Carbamidomethyl)	CID	1	1	4.48858		2	923.417	1845.83	4.42034	76.4488	5551	5551	MS2	23/30	Shell_IS01
High	LPSEAmASLVMYSDcR	contig20976_fr2	length=1955 numreads=623 gene=isogroup03421 status=isotig	1	1	M6(Oxidation); C15(Carbamidomethyl)	CID	1	1	3.58289		2	923.417	1845.83	4.88327	65.4448	4596	4596	MS2	20/30	Shell_IS01
High	LPSEAmASLVmYSDcR	contig20976_fr2	length=1955 numreads=623 gene=isogroup03421 status=isotig	1	1	M6(Oxidation); M11(Oxidation); C15(Carbamidomethyl)	CID	1	1	4.79246		2	931.414	1861.82	4.29426	60.2551	4124	4124	MS2	24/30	Shell_IS01
High	NPASFAPVPIPAHATR	contig20976_fr2	length=1955 numreads=623 gene=isogroup03421 status=isotig	1	1		CID	1	1	3.95268		2	823.447	1645.89	3.66319	55.6288	3723	3723	MS2	25/30	Shell_IS01
High	NPASFAPVPIPAHATR	contig20976_fr2	length=1955 numreads=623 gene=isogroup03421 status=isotig	1	1		CID	1	1	2.90509		2	823.447	1645.89	3.36652	56.2232	3774	3774	MS2	14/30	Shell_IS01
High	NPASFAPVPIPAHATR	contig20976_fr2	length=1955 numreads=623 gene=isogroup03421 status=isotig	1	1		CID	1	1	4.85794		3	549.302	1645.89	5.47209	55.6877	3728	3728	MS2	34/60	Shell_IS01
High	NPASFAPVPIPAHATR	contig20976_fr2	length=1955 numreads=623 gene=isogroup03421 status=isotig	1	1		CID	1	1	3.98088		3	549.301	1645.89	3.6921	56.2123	3773	3773	MS2	27/60	Shell_IS01
High	NPASFAPVPIPAHATR	contig20976_fr2	length=1955 numreads=623 gene=isogroup03421 status=isotig	1	1		CID	1	1	3.13883		3	549.301	1645.89	4.3596	53.6555	3555	3555	MS2	20/60	Shell_IS01
High	THLYPHQQQQQR	contig20976_fr3	length=1955 numreads=623 gene=isogroup03421 status=isotig	1	1		CID	1	1	2.78725		3	521.932	1563.78	2.99171	23.0715	957	957	MS2	25/44	Shell_IS01
High	YMAYLTSQQQR	contig20976_fr3	length=1955 numreads=623 gene=isogroup03421 status=isotig	1	1		CID	1	1	3.29096		2	694.838	1388.67	4.32606	46.1562	2895	2895	MS2	17/20	Shell_IS01
High	YmAYLTSQQQR	contig20976_fr3	length=1955 numreads=623 gene=isogroup03421 status=isotig	1	1	M2(Oxidation)	CID	1	1	3.57064		2	702.835	1404.66	3.11719	39.1556	2268	2268	MS2	16/20	Shell_IS01
High	GMALcLDAmcQRPTTTccTIAK	contig20977_fr2	length=1950 numreads=2803 gene=isogroup03422 status=isotig	1	1	C5(Carbamidomethyl); M9(Oxidation); C10(Carbamidomethyl); C17(Carbamidomethyl); C18(Carbamidomethyl)	CID	1	1	2.43354		3	859.05	2575.14	3.52251	57.1966	3858	3858	MS2	19/84	Shell_IS01
High	ISGYYVPAGSAGR	contig20977_fr2	length=1950 numreads=2803 gene=isogroup03422 status=isotig	1	1		CID	1	1	3.02413		2	649.333	1297.66	4.45268	45.2376	2812	2812	MS2	15/24	Shell_IS01
High	LRGELSIVLFK	contig20982_fr1	length=1900 numreads=808 gene=isogroup03427 status=isotig	1	1		CID	1	1	2.89192		3	425.602	1274.79	5.47773	75.6239	5477	5477	MS2	18/40	Shell_IS01
High	THINIVVIGHVDSGK	contig20990_fr2	length=1812 numreads=9500 gene=isogroup03435 status=isotig	1	1		CID	1	1	3.72348		3	530.301	1588.89	4.16007	49.9974	3242	3242	MS2	28/56	Shell_IS01
High	YLALISKPGTGTATTSDQLLQVYK	contig20996_fr3	length=1743 numreads=1233 gene=isogroup03441 status=isotig	1	1		CID	1	1	4.33151		3	856.806	2568.4	4.26606	78.6282	5750	5750	MS2	36/92	Shell_IS01
High	LTISSLIDGK	contig21047_fr1	length=1515 numreads=2040 gene=isogroup03492 status=isotig	1	1		CID	1	1	2.3786		2	523.81	1046.61	3.54605	76.1836	5527	5527	MS2	14/18	Shell_IS01
High	VNNQSHIGLGYTQTLR	contig21047_fr1	length=1515 numreads=2040 gene=isogroup03492 status=isotig	1	1		CID	1	1	4.94818		3	600.986	1800.94	5.14165	47.9367	3058	3058	MS2	30/60	Shell_IS01
High	WSEYGLTFTEK	contig21047_fr1	length=1515 numreads=2040 gene=isogroup03492 status=isotig	1	1		CID	1	1	2.88121		2	680.828	1360.65	5.12408	70.9684	5077	5077	MS2	15/20	Shell_IS01
High	FTWDHDLGTGETVSER	contig21122_fr1	length=1283 numreads=243 gene=isogroup03567 status=isotig	1	1		CID	1	1	3.2039		3	617.287	1849.85	5.45923	60.9641	4189	4189	MS2	25/60	Shell_IS01
High	EcVAGHENFLFcPLVLNIFDFAAcTINPTAAQGADALIR	contig21141_fr1	length=1237 numreads=1123 gene=isogroup03586 status=isotig	1	1	C2(Carbamidomethyl); C12(Carbamidomethyl); C24(Carbamidomethyl)	CID	1	1	6.13327		3	1446.05	4336.12	5.31584	130.085	10049	10049	MS2	43/152	Shell_IS01
High	VYLESTYELNAPLK	contig21298_fr1	length=1059 numreads=147 gene=isogroup03743 status=isotig	1	1		CID	1	1	3.91714		2	820.436	1639.86	3.73683	70.6794	5051	5051	MS2	18/26	Shell_IS01
High	SAQGPLYYISPVGITDTFK	contig21347_fr1	length=1030 numreads=168 gene=isogroup03792 status=isotig	1	1		CID	1	1	3.35319		2	1029.04	2057.07	3.59859	94.0329	7163	7163	MS2	20/36	Shell_IS01
High	IFGDVQYDVLR	contig21466_fr2	length=945 numreads=2648 gene=isogroup03911 status=isotig	1	1		CID	1	1	2.65271		2	662.852	1324.7	4.87751	76.2156	5530	5530	MS2	16/20	Shell_IS01
High	KPLWPFTLDYPIPSDR	contig21466_fr2	length=945 numreads=2648 gene=isogroup03911 status=isotig	1	1		CID	1	1	3.44003		3	649.015	1945.03	4.13879	90.259	6820	6820	MS2	24/60	Shell_IS01
High	LAMDTMSYVNK	contig21579_fr3	length=883 numreads=219 gene=isogroup04024 status=isotig	1	1		CID	1	1	2.6238		2	636.804	1272.6	3.76435	54.4075	3620	3620	MS2	15/20	Shell_IS01
High	LAmDTMSYVNK	contig21579_fr3	length=883 numreads=219 gene=isogroup04024 status=isotig	1	1	M3(Oxidation)	CID	1	1	3.24972		2	644.802	1288.6	4.15872	42.9804	2606	2606	MS2	16/20	Shell_IS01
High	LAmDTmSYVNK	contig21579_fr3	length=883 numreads=219 gene=isogroup04024 status=isotig	1	1	M3(Oxidation); M6(Oxidation)	CID	1	1	2.69022		2	652.799	1304.59	3.79487	34.7593	1888	1888	MS2	14/20	Shell_IS01
High	LAMDTmSYVNK	contig21579_fr3	length=883 numreads=219 gene=isogroup04024 status=isotig	1	1	M6(Oxidation)	CID	1	1	2.8175		2	644.802	1288.6	3.96926	45.0786	2798	2798	MS2	15/20	Shell_IS01
High	IVcQWTPPDYQLGR	contig21627_fr1	length=863 numreads=134 gene=isogroup04072 status=isotig	1	1	C3(Carbamidomethyl)	CID	1	1	2.2129		2	866.931	1732.85	4.06644	69.2865	4927	4927	MS2	12/26	Shell_IS01
High	ILFENVQTSDR	contig21786_fr1	length=809 numreads=83 gene=isogroup04231 status=isotig	1	1		CID	1	1	2.50361		2	661.344	1321.68	4.17051	55.8861	3745	3745	MS2	13/20	Shell_IS01
High	VYLQPQVSYVPTQVVYR	contig21787_fr2	length=807 numreads=167 gene=isogroup04232 status=isotig	1	1		CID	1	1	5.22241		2	1020.06	2039.11	4.98624	76.9879	5600	5600	MS2	24/32	Shell_IS01
High	VYLQPQVSYVPTQVVYR	contig21787_fr2	length=807 numreads=167 gene=isogroup04232 status=isotig	1	1		CID	1	1	3.11829		2	1020.06	2039.11	4.50732	79.5921	5838	5838	MS2	15/32	Shell_IS01
High	VYLQPQVSYVPTQVVYR	contig21787_fr2	length=807 numreads=167 gene=isogroup04232 status=isotig	1	1		CID	1	1	2.43312		2	1020.06	2039.1	3.90868	89.8774	6784	6784	MS2	14/32	Shell_IS01
High	VYLQPQVSYVPTQVVYR	contig21787_fr2	length=807 numreads=167 gene=isogroup04232 status=isotig	1	1		CID	1	1	2.426		2	1020.06	2039.11	4.50732	74.9548	5419	5419	MS2	15/32	Shell_IS01
High	VYLQPQVSYVPTQVVYR	contig21787_fr2	length=807 numreads=167 gene=isogroup04232 status=isotig	1	1		CID	1	1	3.48127		3	680.374	2039.11	5.06944	76.8801	5590	5590	MS2	31/64	Shell_IS01
High	LNYGDTVcVK	contig22322_fr2	length=679 numreads=1539 gene=isogroup04767 status=isotig	1	1	C8(Carbamidomethyl)	CID	1	1	2.5311		2	584.79	1168.57	4.364	44.9018	2782	2782	MS2	15/18	Shell_IS01
High	VLALGLYHNHK	contig22322_fr2	length=679 numreads=1539 gene=isogroup04767 status=isotig	1	1		CID	1	1	3.15827		2	632.864	1264.72	3.57973	43.0126	2609	2609	MS2	17/20	Shell_IS01
High	YVLSVYASSSK	contig22322_fr2	length=679 numreads=1539 gene=isogroup04767 status=isotig	1	1		CID	1	1	2.64243		2	602.319	1203.63	4.30664	51.3429	3355	3355	MS2	14/20	Shell_IS01
High	GIYVFHFNTLANINSHcDMGLYR	contig22329_fr1	length=675 numreads=206 gene=isogroup04774 status=isotig	1	1	C17(Carbamidomethyl)	CID	1	1	5.838		3	914.774	2742.31	5.95528	83.9978	6244	6244	MS2	39/88	Shell_IS01
High	GIYVFHFNTLANINSHcDMGLYR	contig22329_fr1	length=675 numreads=206 gene=isogroup04774 status=isotig	1	1	C17(Carbamidomethyl)	CID	1	1	3.20104		4	686.332	2742.31	5.5275	83.965	6241	6241	MS2	37/132	Shell_IS01
High	GIYVFHFNTLANINSHcDmGLYR	contig22329_fr1	length=675 numreads=206 gene=isogroup04774 status=isotig	1	1	C17(Carbamidomethyl); M19(Oxidation)	CID	1	1	3.7123		3	920.105	2758.3	4.88766	80.8967	5958	5958	MS2	29/88	Shell_IS01
High	LGQSFLLSR	contig22594_fr1	length=634 numreads=187 gene=isogroup05039 status=isotig	1	1		CID	1	1	3.07132		2	510.798	1020.59	3.97204	72.1013	5174	5174	MS2	14/16	Shell_IS01
High	LGQSFLLSR	contig22594_fr1	length=634 numreads=187 gene=isogroup05039 status=isotig	1	1		CID	1	1	2.9936		2	510.798	1020.59	4.51028	60.8009	4174	4174	MS2	15/16	Shell_IS01
High	LGQSFLLSR	contig22594_fr1	length=634 numreads=187 gene=isogroup05039 status=isotig	1	1		CID	1	1	2.98553		2	510.798	1020.59	4.15145	62.8272	4358	4358	MS2	15/16	Shell_IS01
High	LGQSFLLSR	contig22594_fr1	length=634 numreads=187 gene=isogroup05039 status=isotig	1	1		CID	1	1	2.86223		2	510.797	1020.59	3.73283	65.0024	4555	4555	MS2	15/16	Shell_IS01
High	LGQSFLLSR	contig22594_fr1	length=634 numreads=187 gene=isogroup05039 status=isotig	1	1		CID	1	1	2.65452		2	510.798	1020.59	5.04851	122.9	9527	9527	MS2	14/16	Shell_IS01
High	LGQSFLLSR	contig22594_fr1	length=634 numreads=187 gene=isogroup05039 status=isotig	1	1		CID	1	1	2.49203		2	510.798	1020.59	4.8691	134.38	10408	10408	MS2	14/16	Shell_IS01
High	LGQSFLLSR	contig22594_fr1	length=634 numreads=187 gene=isogroup05039 status=isotig	1	1		CID	1	1	2.42614		2	510.799	1020.59	6.12497	132.264	10228	10228	MS2	12/16	Shell_IS01
High	LGQSFLLSR	contig22594_fr1	length=634 numreads=187 gene=isogroup05039 status=isotig	1	1		CID	1	1	2.37979		2	510.797	1020.59	3.73283	76.1734	5526	5526	MS2	14/16	Shell_IS01
High	LGQSFLLSR	contig22594_fr1	length=634 numreads=187 gene=isogroup05039 status=isotig	1	1		CID	1	1	2.33908		2	510.798	1020.59	4.62988	92.4088	7018	7018	MS2	13/16	Shell_IS01
High	LGQSFLLSR	contig22594_fr1	length=634 numreads=187 gene=isogroup05039 status=isotig	1	1		CID	1	1	2.31454		2	510.798	1020.59	4.09165	67.5432	4783	4783	MS2	12/16	Shell_IS01
High	LGQSFLLSR	contig22594_fr1	length=634 numreads=187 gene=isogroup05039 status=isotig	1	1		CID	1	1	2.2661		2	510.798	1020.59	4.33086	85.5446	6386	6386	MS2	14/16	Shell_IS01
High	LGQSFLLSR	contig22594_fr1	length=634 numreads=187 gene=isogroup05039 status=isotig	1	1		CID	1	1	2.21538		2	510.797	1020.59	3.49361	101.054	7761	7761	MS2	13/16	Shell_IS01
High	AMMASMMGSGGGR	contig22596_fr2	length=635 numreads=235 gene=isogroup05041 status=isotig	1	1		CID	1	1	3.39778		2	622.259	1243.51	4.24787	46.6577	2941	2941	MS2	19/24	Shell_IS01
High	AmMASMMGSGGGR	contig22596_fr2	length=635 numreads=235 gene=isogroup05041 status=isotig	1	1	M2(Oxidation)	CID	1	1	3.34332		2	630.255	1259.5	2.80375	39.5018	2298	2298	MS2	18/24	Shell_IS01
High	TITLEVEPSDTIENVK	contig22616_fr3/contig32691_fr2	length=631 numreads=1172 gene=isogroup05061 status=isotig / length=279 numreads=252 gene=isogroup15136 status=isotig	2	1		CID	1	1	2.47306		2	894.472	1787.94	5.48123	69.8345	4975	4975	MS2	13/30	Shell_IS01
High	AEcSGYTPGSLccDGILNPLPPGGLAQWGccHK	contig22639_fr3	length=626 numreads=81 gene=isogroup05084 status=isotig	1	1	C3(Carbamidomethyl); C12(Carbamidomethyl); C13(Carbamidomethyl); C30(Carbamidomethyl); C31(Carbamidomethyl)	CID	1	1	5.07574		3	1211.54	3632.6	4.17042	86.3134	6455	6455	MS2	37/128	Shell_IS01
High	HSGIPNSLDMFSNNPAAR	contig22744_fr2	length=612 numreads=36 gene=isogroup05189 status=isotig	1	1		CID	1	1	3.59272		2	964.461	1927.91	3.29005	65.6579	4616	4616	MS2	21/34	Shell_IS01
High	HSGIPNSLDMFSNNPAAR	contig22744_fr2	length=612 numreads=36 gene=isogroup05189 status=isotig	1	1		CID	1	1	3.71475		3	643.31	1927.92	4.61273	65.8583	4634	4634	MS2	27/68	Shell_IS01
High	HSGIPNSLDmFSNNPAAR	contig22744_fr2	length=612 numreads=36 gene=isogroup05189 status=isotig	1	1	M10(Oxidation)	CID	1	1	3.79049		3	648.642	1943.91	3.76825	55.191	3686	3686	MS2	30/68	Shell_IS01
High	IVGSLHDPTGQVYSAISEAAENQGLLYVASPSNFFTGR	contig22744_fr2	length=612 numreads=36 gene=isogroup05189 status=isotig	1	1		CID	1	1	5.85995		3	1332.67	3995.99	4.33055	109.125	8452	8452	MS2	42/148	Shell_IS01
High	IVGSLHDPTGQVYSAISEAAENQGLLYVASPSNFFTGR	contig22744_fr2	length=612 numreads=36 gene=isogroup05189 status=isotig	1	1		CID	1	1	4.26284		4	999.753	3995.99	3.39547	109.136	8453	8453	MS2	44/222	Shell_IS01
High	TVTTVSQNTIK	contig22744_fr2	length=612 numreads=36 gene=isogroup05189 status=isotig	1	1		CID	1	1	2.32557		2	596.334	1191.66	3.09433	35.2162	1927	1927	MS2	14/20	Shell_IS01
High	VVTLDSVIQVMR	contig22744_fr2	length=612 numreads=36 gene=isogroup05189 status=isotig	1	1		CID	1	1	3.22275		2	680.391	1359.77	5.65993	88.3586	6644	6644	MS2	17/22	Shell_IS01
High	VVTLDSVIQVmR	contig22744_fr2	length=612 numreads=36 gene=isogroup05189 status=isotig	1	1	M11(Oxidation)	CID	1	1	2.64177		2	688.388	1375.77	4.76507	71.4283	5116	5116	MS2	16/22	Shell_IS01
High	YGLLVELDANGR	contig22744_fr2	length=612 numreads=36 gene=isogroup05189 status=isotig	1	1		CID	1	1	2.59456		2	660.354	1319.7	4.74081	75.8427	5496	5496	MS2	14/22	Shell_IS01
High	AEDSVGAFEDR	contig22829_fr3	length=605 numreads=261 gene=isogroup05274 status=isotig	1	1		CID	1	1	3.15453		2	598.268	1195.53	4.68792	42.4338	2557	2557	MS2	17/20	Shell_IS01
High	AEDSVGAFEDR	contig22829_fr3	length=605 numreads=261 gene=isogroup05274 status=isotig	1	1		CID	1	1	2.92978		2	598.268	1195.53	4.48371	45.4188	2828	2828	MS2	17/20	Shell_IS01
High	SRAEDSVGAFEDR	contig22829_fr3	length=605 numreads=261 gene=isogroup05274 status=isotig	1	1		CID	1	1	2.89354		3	480.225	1438.66	4.20325	39.7668	2321	2321	MS2	21/48	Shell_IS01
High	FTKPLVYDPYSK	contig22899_fr3	length=593 numreads=1171 gene=isogroup05344 status=isotig	1	1		CID	1	1	2.53642		2	729.391	1457.77	5.08902	51.8288	3397	3397	MS2	13/22	Shell_IS01
High	FTKPLVYDPYSK	contig22899_fr3	length=593 numreads=1171 gene=isogroup05344 status=isotig	1	1		CID	1	1	2.43756		3	486.596	1457.77	4.89139	51.8764	3401	3401	MS2	20/44	Shell_IS01
High	KDcPLGWFK	contig22899_fr3	length=593 numreads=1171 gene=isogroup05344 status=isotig	1	1	C3(Carbamidomethyl)	CID	1	1	2.33664		2	575.792	1150.58	4.58245	61.6651	4254	4254	MS2	9/16	Shell_IS01
High	KYDDFIER	contig22899_fr3	length=593 numreads=1171 gene=isogroup05344 status=isotig	1	1		CID	1	1	3.06617		2	543.269	1085.53	3.64584	42.4788	2561	2561	MS2	13/14	Shell_IS01
High	YcLQGSQVcPR	contig22899_fr3	length=593 numreads=1171 gene=isogroup05344 status=isotig	1	1	C2(Carbamidomethyl); C9(Carbamidomethyl)	CID	1	1	3.31686		2	684.316	1367.63	4.04957	41.7449	2496	2496	MS2	15/20	Shell_IS01
High	WGSETcAPYGTScVTYPccQYYQR	contig23433_fr2	length=535 numreads=1241 gene=isogroup05878 status=isotig	1	1	C6(Carbamidomethyl); C13(Carbamidomethyl); C18(Carbamidomethyl); C19(Carbamidomethyl)	CID	1	1	3.1271		3	998.739	2994.2	2.90969	66.0604	4652	4652	MS2	26/92	Shell_IS01
High	GPIDcFSGQcLQAQcGYPGQQcGSGIGEccYHK	contig23501_fr1	length=529 numreads=1178 gene=isogroup05946 status=isotig	1	1	C5(Carbamidomethyl); C10(Carbamidomethyl); C15(Carbamidomethyl); C22(Carbamidomethyl); C29(Carbamidomethyl); C30(Carbamidomethyl)	CID	1	1	4.94822		3	1260.52	3779.54	3.89127	65.3575	4588	4588	MS2	38/128	Shell_IS01
High	GPIDcFSGQcLQAQcGYPGQQcGSGIGEccYHK	contig23501_fr1	length=529 numreads=1178 gene=isogroup05946 status=isotig	1	1	C5(Carbamidomethyl); C10(Carbamidomethyl); C15(Carbamidomethyl); C22(Carbamidomethyl); C29(Carbamidomethyl); C30(Carbamidomethyl)	CID	1	1	3.91389		4	945.64	3779.54	4.6467	65.4771	4599	4599	MS2	42/192	Shell_IS01
High	ScVNYPccQYENR	contig23501_fr1	length=529 numreads=1178 gene=isogroup05946 status=isotig	1	1	C2(Carbamidomethyl); C7(Carbamidomethyl); C8(Carbamidomethyl)	CID	1	1	2.24884		2	875.347	1749.69	4.7903	41.0894	2438	2438	MS2	12/24	Shell_IS01
High	VTQQYTRPGNYGDAVR	contig24662_fr1	length=455 numreads=68 gene=isogroup07107 status=isotig	1	1		CID	1	1	2.84109		3	608.973	1824.9	3.13596	38.7753	2235	2235	MS2	27/60	Shell_IS01
High	NTEIALPITFSLEMPSYVMIAGHR	contig25121_fr1	length=435 numreads=87 gene=isogroup07566 status=isotig	1	1		CID	1	1	3.43903		2	1345.69	2690.38	4.63932	108.645	8411	8411	MS2	16/46	Shell_IS01
High	NTEIALPITFSLEmPSYVMIAGHR	contig25121_fr1	length=435 numreads=87 gene=isogroup07566 status=isotig	1	1	M14(Oxidation)	CID	1	1	2.45387		3	902.797	2706.38	4.72674	97.6304	7477	7477	MS2	23/92	Shell_IS01
High	LPVSSHLLDPTGQLQTEFPSSK	contig25288_fr3	length=427 numreads=18 gene=isogroup07733 status=isotig	1	1		CID	1	1	4.06385		3	794.42	2381.24	4.21413	78.3291	5723	5723	MS2	30/84	Shell_IS01
High	YHEFcATPPGEMK	contig25494_fr3	length=419 numreads=20 gene=isogroup07939 status=isotig	1	1	C5(Carbamidomethyl)	CID	1	1	3.2488		2	783.843	1566.68	4.39726	43.3819	2643	2643	MS2	19/24	Shell_IS01
High	YHEFcATPPGEmK	contig25494_fr3	length=419 numreads=20 gene=isogroup07939 status=isotig	1	1	C5(Carbamidomethyl); M12(Oxidation)	CID	1	1	2.88496		2	791.839	1582.67	3.01512	38.214	2186	2186	MS2	16/24	Shell_IS01
High	GGFGPSQAPNPLQLLMYR	contig25690_fr1	length=412 numreads=107 gene=isogroup08135 status=isotig	1	1		CID	1	1	4.90695		2	973.505	1946	4.22216	101.236	7775	7775	MS2	23/34	Shell_IS01
High	GGFGPSQAPNPLQLLMYR	contig25690_fr1	length=412 numreads=107 gene=isogroup08135 status=isotig	1	1		CID	1	1	3.55588		3	649.341	1946.01	6.06574	101.343	7785	7785	MS2	27/68	Shell_IS01
High	GGFGPSQAPNPLQLLmYR	contig25690_fr1	length=412 numreads=107 gene=isogroup08135 status=isotig	1	1	M16(Oxidation)	CID	1	1	4.25321		2	981.503	1962	4.29079	92.792	7053	7053	MS2	22/34	Shell_IS01
High	GYPVPLQQQQPQQQQGQR	contig25968_fr3	length=402 numreads=51 gene=isogroup08413 status=isotig	1	1		CID	1	1	3.69236		2	1054.54	2108.07	3.49274	45.8383	2866	2866	MS2	23/34	Shell_IS01
High	GYPVPLQQQQPQQQQGQR	contig25968_fr3	length=402 numreads=51 gene=isogroup08413 status=isotig	1	1		CID	1	1	2.69172		3	703.362	2108.07	4.41285	46.1014	2890	2890	MS2	21/68	Shell_IS01
High	GTSHGTFWVGLSLIR	contig26376_fr2	length=388 numreads=34 gene=isogroup08821 status=isotig	1	1		CID	1	1	3.42638		2	815.942	1630.88	4.32374	85.3916	6372	6372	MS2	18/28	Shell_IS01
High	GTSHGTFWVGLSLIR	contig26376_fr2	length=388 numreads=34 gene=isogroup08821 status=isotig	1	1		CID	1	1	2.89075		3	544.297	1630.88	4.57747	85.2502	6359	6359	MS2	20/56	Shell_IS01
High	IANSMDQYSNNPAAR	contig26376_fr2	length=388 numreads=34 gene=isogroup08821 status=isotig	1	1		CID	1	1	3.15337		2	826.382	1651.76	4.48018	40.8515	2417	2417	MS2	16/28	Shell_IS01
High	IANSmDQYSNNPAAR	contig26376_fr2	length=388 numreads=34 gene=isogroup08821 status=isotig	1	1	M5(Oxidation)	CID	1	1	3.3296		2	834.379	1667.75	3.31414	32.6365	1703	1703	MS2	16/28	Shell_IS01
High	NQVSVLWWPTK	contig26417_fr1	length=388 numreads=137 gene=isogroup08862 status=isotig	1	1		CID	1	1	3.96605		2	679.371	1357.73	5.49515	83.1803	6168	6168	MS2	17/20	Shell_IS01
High	VNRPVDQWANTESMLAQYQAMQNNMR	contig26417_fr1	length=388 numreads=137 gene=isogroup08862 status=isotig	1	1		CID	1	1	6.57905		3	1032.48	3095.44	4.76277	85.3367	6367	6367	MS2	39/100	Shell_IS01
High	VNRPVDQWANTESmLAQYQAMQNNMR	contig26417_fr1	length=388 numreads=137 gene=isogroup08862 status=isotig	1	1	M14(Oxidation)	CID	1	1	4.30992		3	1037.82	3111.43	4.88174	77.5369	5651	5651	MS2	32/100	Shell_IS01
High	VNRPVDQWANTESmLAQYQAmQNNMR	contig26417_fr1	length=388 numreads=137 gene=isogroup08862 status=isotig	1	1	M14(Oxidation); M21(Oxidation)	CID	1	1	5.24124		3	1043.15	3127.43	4.17981	70.7791	5060	5060	MS2	40/100	Shell_IS01
High	VNRPVDQWANTESmLAQYQAMQNNmR	contig26417_fr1	length=388 numreads=137 gene=isogroup08862 status=isotig	1	1	M14(Oxidation); M25(Oxidation)	CID	1	1	5.49274		3	1043.15	3127.43	3.47723	71.1017	5089	5089	MS2	37/100	Shell_IS01
High	VNRPVDQWANTESMLAQYQAmQNNMR	contig26417_fr1	length=388 numreads=137 gene=isogroup08862 status=isotig	1	1	M21(Oxidation)	CID	1	1	5.73562		3	1037.82	3111.44	5.58792	79.5587	5835	5835	MS2	35/100	Shell_IS01
High	NPSISRPNDIFGGMFGGTMGGNLAGAYFMK	contig27661_fr2	length=357 numreads=27 gene=isogroup10106 status=isotig	1	1		CID	1	1	3.15995		3	1036.49	3107.47	4.89014	101.506	7800	7800	MS2	28/116	Shell_IS01
High	GPNPIQLNQFLAQPTSPK	contig27903_fr1	length=350 numreads=47 gene=isogroup10348 status=isotig	1	1		CID	1	1	4.72082		2	975.53	1950.05	4.16221	79.8669	5863	5863	MS2	21/34	Shell_IS01
High	GPNPIQLNQFLAQPTSPK	contig27903_fr1	length=350 numreads=47 gene=isogroup10348 status=isotig	1	1		CID	1	1	4.19742		3	650.689	1950.05	3.87363	80.04	5879	5879	MS2	30/68	Shell_IS01
High	NVVLLLVEGLDSHTMSVAR	contig29238_fr1	length=326 numreads=15 gene=isogroup11683 status=isotig	1	1		CID	1	1	5.96112		2	1027.07	2053.12	5.70304	103.475	7972	7972	MS2	26/36	Shell_IS01
High	NVVLLLVEGLDSHTMSVAR	contig29238_fr1	length=326 numreads=15 gene=isogroup11683 status=isotig	1	1		CID	1	1	3.21962		3	685.046	2053.12	5.48839	103.442	7969	7969	MS2	25/72	Shell_IS01
High	QLQQQHEEEmDQELQSRK	contig30308_fr3	length=311 numreads=10 gene=isogroup12753 status=isotig	1	1	M10(Oxidation)	CID	1	1	2.56198		2	1150.54	2300.08	8.98759	100.042	7673	7673	MS2	12/34	Shell_IS01
High	LRRPGLTPGSNR	contig31574_fr1	length=296 numreads=36 gene=isogroup14019 status=isotig	1	1		CID	1	1	2.55117		3	441.927	1323.77	4.04183	28.7055	1368	1368	MS2	18/44	Shell_IS01
High	YINLDYIDLHR	contig31607_fr2	length=293 numreads=36 gene=isogroup14052 status=isotig	1	1		CID	1	1	3.33721		3	478.92	1434.75	5.67375	70.8694	5068	5068	MS2	22/40	Shell_IS01
High	GIDYANQIAGNALR	contig31647_fr2	length=294 numreads=7 gene=isogroup14092 status=isotig	1	1		CID	1	1	3.3732		2	738.387	1475.77	3.8037	64.7222	4529	4529	MS2	19/26	Shell_IS01
High	LQTITIPNQSGSQGSK	contig31647_fr2	length=294 numreads=7 gene=isogroup14092 status=isotig	1	1		CID	1	1	2.92155		2	829.943	1658.88	4.81077	47.8799	3053	3053	MS2	18/30	Shell_IS01
High	LALQGLVQLLETK	contig33095_fr3	length=279 numreads=17 gene=isogroup15540 status=isotig	1	1		CID	1	1	2.57028		2	713.44	1425.87	4.01671	106.715	8253	8253	MS2	16/24	Shell_IS01
High	VQPSVQTISISQPTK	contig33722_fr3	length=275 numreads=11 gene=isogroup16167 status=isotig	1	1		CID	1	1	2.77937		2	806.953	1612.9	4.86189	51.9445	3407	3407	MS2	15/28	Shell_IS01
High	ASLVLIIDEVTK	contig38601_fr2	length=241 numreads=21 gene=isogroup21046 status=isotig	1	1		CID	1	1	2.91236		2	650.893	1300.78	5.31305	94.4212	7195	7195	MS2	15/22	Shell_IS01
High	LAALPGGLSFLLGK	contig40888_fr2	length=229 numreads=13 gene=isogroup23333 status=isotig	1	1		CID	1	1	2.2373		2	678.92	1356.83	5.19412	100.373	7702	7702	MS2	14/26	Shell_IS01
High	NTNFGFGSFPLPPPQAAPPR	contig40889_fr2	length=229 numreads=25 gene=isogroup23334 status=isotig	1	1		CID	1	1	2.85795		2	1056.54	2112.07	3.79961	87.6501	6579	6579	MS2	18/38	Shell_IS01
High	NTNFGFGSFPLPPPQAAPPR	contig40889_fr2	length=229 numreads=25 gene=isogroup23334 status=isotig	1	1		CID	1	1	2.64701		2	1056.54	2112.08	4.26197	85.5334	6385	6385	MS2	15/38	Shell_IS01
High	NTNFGFGSFPLPPPQAAPPR	contig40889_fr2	length=229 numreads=25 gene=isogroup23334 status=isotig	1	1		CID	1	1	2.71328		3	704.697	2112.08	5.29594	85.9692	6425	6425	MS2	28/76	Shell_IS01
High	GTLLVVDGYR	contig40981_fr1	length=225 numreads=8 gene=isogroup23426 status=isotig	1	1		CID	1	1	2.95883		2	546.808	1092.61	4.20214	61.1183	4203	4203	MS2	16/18	Shell_IS01
High	VVGAQIAVLVNYLIGAR	contig41058_fr3	length=228 numreads=18 gene=isogroup23503 status=isotig	1	1		CID	1	1	3.50389		2	878.534	1756.06	7.76841	120.59	9347	9347	MS2	21/32	Shell_IS01
High	VVGAQIAVLVNYLIGAR	contig41058_fr3	length=228 numreads=18 gene=isogroup23503 status=isotig	1	1		CID	1	1	2.93574		3	586.024	1756.06	4.91071	120.713	9357	9357	MS2	24/64	Shell_IS01
High	ASEYITLAER	contig42080_fr1	length=221 numreads=6 gene=isogroup24525 status=isotig	1	1		CID	1	1	2.31591		2	576.798	1152.59	-0.35778	47.4832	3017	3017	MS2	12/18	Shell_IS01
High	LcScLLcRLcLLLRVHFGT	contig42997_fr2	length=219 numreads=8 gene=isogroup25442 status=isotig	1	1	C2(Carbamidomethyl); C4(Carbamidomethyl); C7(Carbamidomethyl); C10(Carbamidomethyl)	CID	1	1	2.44313		3	797.747	2391.23	-0.0743861	94.7743	7225	7225	MS2	22/72	Shell_IS01
High	HQDKPSWGENLYR	contig43540_fr1	length=215 numreads=8 gene=isogroup25985 status=isotig	1	1		CID	1	1	3.55316		3	543.933	1629.78	3.93734	44.1049	2708	2708	MS2	27/48	Shell_IS01
High	ScVFYGccQYPNR	contig44831_fr2	length=210 numreads=24 gene=isogroup27276 status=isotig	1	1	C2(Carbamidomethyl); C7(Carbamidomethyl); C8(Carbamidomethyl)	CID	1	1	3.5045		2	855.849	1710.69	4.70561	48.5585	3115	3115	MS2	19/24	Shell_IS01
High	LSSAVLDSLLNR	contig46819_fr3	length=202 numreads=20 gene=isogroup29264 status=isotig	1	1		CID	1	1	2.6675		2	644.37	1287.73	4.25091	83.0613	6157	6157	MS2	17/22	Shell_IS01
High	APVIVHVDNSR	contig50082_fr3	length=187 numreads=15 gene=isogroup32527 status=isotig	1	1		CID	1	1	2.60818		2	603.836	1206.66	3.93033	35.6113	1961	1961	MS2	13/20	Shell_IS01
High	QMQPDRDcLIcFTIFDLEScAR	contig64923_fr2	length=133 numreads=10 gene=isogroup47368 status=isotig	1	1	C8(Carbamidomethyl); C11(Carbamidomethyl); C20(Carbamidomethyl)	CID	1	1	3.44916		3	925.754	2775.25	4.6627	98.0945	7518	7518	MS2	27/84	Shell_IS01
High	SYELPDGQVITIGNER	Equ04504/contig02555_fr3//contig09762_fr1	length=364 numreads=3723 gene=isogroup00006 status=it_thresh / length=592 numreads=7942 gene=isogroup00015 status=it_thresh / length=656 numreads=1491 gene=isogroup00198 status=isotig	4	1		CID	1	1	3.19387		2	895.954	1790.9	4.92106	78.0003	5693	5693	MS2	19/30	Shell_IS01
High	GYSFTTTAER	Equ04504/contig02555_fr3//contig09762_fr1	length=364 numreads=3723 gene=isogroup00006 status=it_thresh / length=592 numreads=7942 gene=isogroup00015 status=it_thresh / length=656 numreads=1491 gene=isogroup00198 status=isotig	4	1		CID	1	1	2.65344		2	566.77	1132.53	4.69113	42.9373	2602	2602	MS2	15/18	Shell_IS01
High	TTGIVLDSGDGVTHTVPIYEGYALPHAIMR	Equ04504/contig09762_fr1	length=656 numreads=1491 gene=isogroup00198 status=isotig	2	1		CID	1	1	4.69411		3	1061.88	3183.63	3.80658	83.2441	6174	6174	MS2	30/116	Shell_IS01
High	TTGIVLDSGDGVTHTVPIYEGYALPHAIMR	Equ04504/contig09762_fr1	length=656 numreads=1491 gene=isogroup00198 status=isotig	2	1		CID	1	1	2.726		4	796.663	3183.63	5.12519	83.2866	6178	6178	MS2	34/174	Shell_IS01
High	VPTPNDGIFMDMPNAGGGAYGAGAPYGGGAPYGGGPYMGPPVMR	Equ16217-21060		1	1		CID	1	1	4.90928		3	1414.64	4241.91	3.2615	93.3818	7105	7105	MS2	48/172	Shell_IS01
High	VPTPNDGIFmDMPNAGGGAYGAGAPYGGGAPYGGGPYMGPPVMR	Equ16217-21060		1	1	M10(Oxidation)	CID	1	1	4.45741		3	1419.97	4257.91	3.35407	87.9513	6606	6606	MS2	42/172	Shell_IS01
High	VPTPNDGIFmDmPNAGGGAYGAGAPYGGGAPYGGGPYmGPPVmR	Equ16217-21060		1	1	M10(Oxidation); M12(Oxidation); M38(Oxidation); M43(Oxidation)	CID	1	1	3.09741		3	1435.97	4305.89	3.28746	77.9005	5684	5684	MS2	27/172	Shell_IS01
High	VPTPNDGIFmDmPNAGGGAYGAGAPYGGGAPYGGGPYMGPPVmR	Equ16217-21060		1	1	M10(Oxidation); M12(Oxidation); M43(Oxidation)	CID	1	1	4.53227		3	1430.64	4289.9	3.19568	81.6995	6031	6031	MS2	39/172	Shell_IS01
High	VPTPNDGIFMDmPNAGGGAYGAGAPYGGGAPYGGGPYMGPPVmR	Equ16217-21060		1	1	M12(Oxidation); M43(Oxidation)	CID	1	1	3.0728		3	1425.31	4273.91	4.64554	83.887	6234	6234	MS2	33/172	Shell_IS01
High	VPTPNDGIFMDmPNAGGGAYGAGAPYGGGAPYGGGPYMGPPVmR	Equ16217-21060		1	1	M12(Oxidation); M43(Oxidation)	CID	1	1	2.72368		3	1425.31	4273.9	3.53163	86.6584	6487	6487	MS2	29/172	Shell_IS01
High	QSPFLPPPMPMPMAPPGPPR	Equ16217-21060	length=206 numreads=207 gene=isogroup01564 status=isotig	2	1		CID	1	1	2.90768		2	1071.54	2142.08	3.88468	87.0914	6527	6527	MS2	19/38	Shell_IS01
High	QSPFLPPPMPMPMAPPGPPR	Equ16217-21060	length=206 numreads=207 gene=isogroup01564 status=isotig	2	1		CID	1	1	2.97273		3	714.698	2142.08	4.90417	87.2205	6539	6539	MS2	23/76	Shell_IS01
High	QSPFLPPPMPmPMAPPGPPR	Equ16217-21060	length=206 numreads=207 gene=isogroup01564 status=isotig	2	1	M11(Oxidation)	CID	1	1	2.43881		2	1079.54	2158.07	4.06271	81.1094	5978	5978	MS2	18/38	Shell_IS01
High	QSPFLPPPMPMPmAPPGPPR	Equ16217-21060	length=206 numreads=207 gene=isogroup01564 status=isotig	2	1	M13(Oxidation)	CID	1	1	2.95609		3	720.029	2158.07	4.14133	82.8215	6135	6135	MS2	26/76	Shell_IS01
High	QSPFLPPPmPMPMAPPGPPR	Equ16217-21060	length=206 numreads=207 gene=isogroup01564 status=isotig	2	1	M9(Oxidation)	CID	1	1	2.59399		2	1079.54	2158.07	4.51522	78.4744	5736	5736	MS2	14/38	Shell_IS01
High	QSPFLPPPmPmPmAPPGPPR	Equ16217-21060	length=206 numreads=207 gene=isogroup01564 status=isotig	2	1	M9(Oxidation); M11(Oxidation); M13(Oxidation)	CID	1	1	2.22355		2	1095.54	2190.06	3.85358	65.1007	4564	4564	MS2	12/38	Shell_IS01
High	QSPFLPPPmPmPmAPPGPPR	Equ16217-21060	length=206 numreads=207 gene=isogroup01564 status=isotig	2	1	M9(Oxidation); M11(Oxidation); M13(Oxidation)	CID	1	1	2.64426		3	730.694	2190.07	5.49171	64.3956	4498	4498	MS2	19/76	Shell_IS01
High	QSPFLPPPmPMPmAPPGPPR	Equ16217-21060	length=206 numreads=207 gene=isogroup01564 status=isotig	2	1	M9(Oxidation); M13(Oxidation)	CID	1	1	2.7935		3	725.362	2174.07	5.07415	71.0106	5081	5081	MS2	25/76	Shell_IS01
High	EWELMSLLGDPK	Equ16217-21060	length=1479 numreads=1308 gene=isogroup03505 status=isotig	2	2		CID	1	1	2.97575		2	709.359	1417.71	4.75925	100.419	7706	7706	MS2	16/22	Shell_IS01
High	EWELMSLLGDPK	Equ16217-21060	length=1479 numreads=1308 gene=isogroup03505 status=isotig	2	2		CID	1	1	2.84888		2	709.359	1417.71	5.62028	91.883	6970	6970	MS2	17/22	Shell_IS01
High	EWELMSLLGDPK	Equ16217-21060	length=1479 numreads=1308 gene=isogroup03505 status=isotig	2	2		CID	1	1	2.62174		2	709.359	1417.71	5.36197	113.786	8839	8839	MS2	16/22	Shell_IS01
High	EWELMSLLGDPK	Equ16217-21060	length=1479 numreads=1308 gene=isogroup03505 status=isotig	2	2		CID	1	1	2.6098		2	709.36	1417.71	6.73963	113.829	8843	8843	MS2	15/22	Shell_IS01
High	EWELMSLLGDPK	Equ16217-21060	length=1479 numreads=1308 gene=isogroup03505 status=isotig	2	2		CID	1	1	2.41811		2	709.359	1417.71	5.01756	104.62	8070	8070	MS2	13/22	Shell_IS01
High	EWELMSLLGDPK	Equ16217-21060	length=1479 numreads=1308 gene=isogroup03505 status=isotig	2	2		CID	1	1	2.30538		2	709.359	1417.71	5.01756	102.439	7882	7882	MS2	15/22	Shell_IS01
High	EWELMSLLGDPK	Equ16217-21060	length=1479 numreads=1308 gene=isogroup03505 status=isotig	2	2		CID	1	1	2.26683		2	709.361	1417.72	8.46168	107.071	8284	8284	MS2	13/22	Shell_IS01
High	EWELmSLLGDPK	Equ16217-21060	length=1479 numreads=1308 gene=isogroup03505 status=isotig	2	2	M5(Oxidation)	CID	1	1	2.65529		2	717.356	1433.7	4.67689	96.7701	7401	7401	MS2	15/22	Shell_IS01
High	EWELmSLLGDPK	Equ16217-21060	length=1479 numreads=1308 gene=isogroup03505 status=isotig	2	2	M5(Oxidation)	CID	1	1	2.41875		2	717.356	1433.71	5.01746	82.8439	6137	6137	MS2	14/22	Shell_IS01
High	EWELmSLLGDPK	Equ16217-21060	length=1479 numreads=1308 gene=isogroup03505 status=isotig	2	2	M5(Oxidation)	CID	1	1	2.41572		2	717.356	1433.71	4.84718	89.434	6744	6744	MS2	12/22	Shell_IS01
High	EWELmSLLGDPK	Equ16217-21060	length=1479 numreads=1308 gene=isogroup03505 status=isotig	2	2	M5(Oxidation)	CID	1	1	2.39679		2	717.356	1433.71	5.18775	87.0298	6521	6521	MS2	14/22	Shell_IS01
High	LQEALYFPDGTPR	Equ16217-21060	length=1479 numreads=1308 gene=isogroup03505 status=isotig	2	2		CID	1	1	4.33897		2	753.887	1506.77	5.8698	67.1902	4752	4752	MS2	21/24	Shell_IS01
High	LQEALYFPDGTPR	Equ16217-21060	length=1479 numreads=1308 gene=isogroup03505 status=isotig	2	2		CID	1	1	3.51135		2	753.887	1506.77	5.38371	137.913	10690	10690	MS2	17/24	Shell_IS01
High	LQEALYFPDGTPR	Equ16217-21060	length=1479 numreads=1308 gene=isogroup03505 status=isotig	2	2		CID	1	1	3.32869		2	753.887	1506.77	5.05966	80.8403	5953	5953	MS2	17/24	Shell_IS01
High	LQEALYFPDGTPR	Equ16217-21060	length=1479 numreads=1308 gene=isogroup03505 status=isotig	2	2		CID	1	1	3.27274		2	753.886	1506.77	4.1685	104.511	8060	8060	MS2	18/24	Shell_IS01
High	LQEALYFPDGTPR	Equ16217-21060	length=1479 numreads=1308 gene=isogroup03505 status=isotig	2	2		CID	1	1	3.18021		2	753.887	1506.77	4.81661	110.952	8601	8601	MS2	17/24	Shell_IS01
High	LQEALYFPDGTPR	Equ16217-21060	length=1479 numreads=1308 gene=isogroup03505 status=isotig	2	2		CID	1	1	3.17759		2	753.886	1506.76	3.52038	65.1545	4569	4569	MS2	19/24	Shell_IS01
High	LQEALYFPDGTPR	Equ16217-21060	length=1479 numreads=1308 gene=isogroup03505 status=isotig	2	2		CID	1	1	3.06301		2	753.886	1506.77	4.41154	122.365	9489	9489	MS2	15/24	Shell_IS01
High	LQEALYFPDGTPR	Equ16217-21060	length=1479 numreads=1308 gene=isogroup03505 status=isotig	2	2		CID	1	1	2.98571		2	753.885	1506.76	3.19632	69.2057	4920	4920	MS2	17/24	Shell_IS01
High	LQEALYFPDGTPR	Equ16217-21060	length=1479 numreads=1308 gene=isogroup03505 status=isotig	2	2		CID	1	1	2.98373		2	753.887	1506.77	5.8698	106.769	8258	8258	MS2	15/24	Shell_IS01
High	LQEALYFPDGTPR	Equ16217-21060	length=1479 numreads=1308 gene=isogroup03505 status=isotig	2	2		CID	1	1	2.97106		2	753.887	1506.77	4.97864	97.3774	7457	7457	MS2	18/24	Shell_IS01
High	LQEALYFPDGTPR	Equ16217-21060	length=1479 numreads=1308 gene=isogroup03505 status=isotig	2	2		CID	1	1	2.76447		2	753.886	1506.77	4.49256	93.3041	7098	7098	MS2	17/24	Shell_IS01
High	LQEALYFPDGTPR	Equ16217-21060	length=1479 numreads=1308 gene=isogroup03505 status=isotig	2	2		CID	1	1	2.73986		2	753.886	1506.77	4.57357	76.3947	5546	5546	MS2	17/24	Shell_IS01
High	LQEALYFPDGTPR	Equ16217-21060	length=1479 numreads=1308 gene=isogroup03505 status=isotig	2	2		CID	1	1	2.71197		2	753.886	1506.77	4.49256	91.2526	6912	6912	MS2	16/24	Shell_IS01
High	LQEALYFPDGTPR	Equ16217-21060	length=1479 numreads=1308 gene=isogroup03505 status=isotig	2	2		CID	1	1	2.67784		2	753.887	1506.77	5.8698	135.319	10476	10476	MS2	16/24	Shell_IS01
High	LQEALYFPDGTPR	Equ16217-21060	length=1479 numreads=1308 gene=isogroup03505 status=isotig	2	2		CID	1	1	2.65648		2	753.887	1506.77	5.62676	83.1903	6169	6169	MS2	15/24	Shell_IS01
High	LQEALYFPDGTPR	Equ16217-21060	length=1479 numreads=1308 gene=isogroup03505 status=isotig	2	2		CID	1	1	2.62806		2	753.887	1506.77	4.89763	89.1552	6719	6719	MS2	16/24	Shell_IS01
High	LQEALYFPDGTPR	Equ16217-21060	length=1479 numreads=1308 gene=isogroup03505 status=isotig	2	2		CID	1	1	2.60577		2	753.886	1506.76	3.84444	113.078	8781	8781	MS2	15/24	Shell_IS01
High	LQEALYFPDGTPR	Equ16217-21060	length=1479 numreads=1308 gene=isogroup03505 status=isotig	2	2		CID	1	1	2.49226		2	753.887	1506.77	4.65458	133.274	10311	10311	MS2	14/24	Shell_IS01
High	LQEALYFPDGTPR	Equ16217-21060	length=1479 numreads=1308 gene=isogroup03505 status=isotig	2	2		CID	1	1	2.4798		2	753.887	1506.77	5.22169	74.3678	5369	5369	MS2	17/24	Shell_IS01
High	LQEALYFPDGTPR	Equ16217-21060	length=1479 numreads=1308 gene=isogroup03505 status=isotig	2	2		CID	1	1	2.44011		2	753.887	1506.77	5.54574	116.952	9073	9073	MS2	15/24	Shell_IS01
High	LQEALYFPDGTPR	Equ16217-21060	length=1479 numreads=1308 gene=isogroup03505 status=isotig	2	2		CID	1	1	2.38762		2	753.887	1506.77	5.46473	72.2478	5187	5187	MS2	19/24	Shell_IS01
High	LQEALYFPDGTPR	Equ16217-21060	length=1479 numreads=1308 gene=isogroup03505 status=isotig	2	2		CID	1	1	2.36367		2	753.886	1506.76	3.52038	99.7921	7651	7651	MS2	15/24	Shell_IS01
High	LQEALYFPDGTPR	Equ16217-21060	length=1479 numreads=1308 gene=isogroup03505 status=isotig	2	2		CID	1	1	2.33162		2	753.888	1506.77	6.11284	120.377	9331	9331	MS2	14/24	Shell_IS01
High	LQEALYFPDGTPR	Equ16217-21060	length=1479 numreads=1308 gene=isogroup03505 status=isotig	2	2		CID	1	1	2.28818		2	753.886	1506.77	4.57357	100.957	7754	7754	MS2	15/24	Shell_IS01
High	LQEALYFPDGTPR	Equ16217-21060	length=1479 numreads=1308 gene=isogroup03505 status=isotig	2	2		CID	1	1	2.20493		2	753.887	1506.77	4.89763	78.6499	5752	5752	MS2	16/24	Shell_IS01
High	LQEALYFPDGTPR	Equ16217-21060	length=1479 numreads=1308 gene=isogroup03505 status=isotig	2	2		CID	1	1	2.19581		2	753.888	1506.77	5.95081	124.42	9637	9637	MS2	14/24	Shell_IS01
High	SYHYcPPGPTTADHcK	Equ16217-21060	length=1479 numreads=1308 gene=isogroup03505 status=isotig	2	2	C5(Carbamidomethyl); C15(Carbamidomethyl)	CID	1	1	3.23533		2	945.903	1890.8	4.72517	33.62	1788	1788	MS2	16/30	Shell_IS01
High	SYHYcPPGPTTADHcK	Equ16217-21060	length=1479 numreads=1308 gene=isogroup03505 status=isotig	2	2	C5(Carbamidomethyl); C15(Carbamidomethyl)	CID	1	1	4.50314		3	630.937	1890.8	3.13634	37.5373	2128	2128	MS2	29/60	Shell_IS01
High	SYHYcPPGPTTADHcK	Equ16217-21060	length=1479 numreads=1308 gene=isogroup03505 status=isotig	2	2	C5(Carbamidomethyl); C15(Carbamidomethyl)	CID	1	1	3.78863		3	630.938	1890.8	4.39526	33.4457	1773	1773	MS2	28/60	Shell_IS01
High	SYHYcPPGPTTADHcK	Equ16217-21060	length=1479 numreads=1308 gene=isogroup03505 status=isotig	2	2	C5(Carbamidomethyl); C15(Carbamidomethyl)	CID	1	1	3.70507		3	630.937	1890.8	3.81422	35.474	1949	1949	MS2	28/60	Shell_IS01
High	SYHYcPPGPTTADHcK	Equ16217-21060	length=1479 numreads=1308 gene=isogroup03505 status=isotig	2	2	C5(Carbamidomethyl); C15(Carbamidomethyl)	CID	1	1	2.95618		3	630.938	1890.8	4.29842	41.7763	2499	2499	MS2	26/60	Shell_IS01
High	SYHYcPPGPTTADHcK	Equ16217-21060	length=1479 numreads=1308 gene=isogroup03505 status=isotig	2	2	C5(Carbamidomethyl); C15(Carbamidomethyl)	CID	1	1	2.87033		3	630.937	1890.8	4.10474	57.5692	3890	3890	MS2	18/60	Shell_IS01
High	SYHYcPPGPTTADHcK	Equ16217-21060	length=1479 numreads=1308 gene=isogroup03505 status=isotig	2	2	C5(Carbamidomethyl); C15(Carbamidomethyl)	CID	1	1	2.79889		3	630.938	1890.8	4.68578	52.7905	3480	3480	MS2	20/60	Shell_IS01
High	SYHYcPPGPTTADHcK	Equ16217-21060	length=1479 numreads=1308 gene=isogroup03505 status=isotig	2	2	C5(Carbamidomethyl); C15(Carbamidomethyl)	CID	1	1	2.54623		3	630.938	1890.8	5.36366	39.743	2319	2319	MS2	20/60	Shell_IS01
High	SYHYcPPGPTTADHcKDQK	Equ16217-21060	length=1479 numreads=1308 gene=isogroup03505 status=isotig	2	2	C5(Carbamidomethyl); C15(Carbamidomethyl)	CID	1	1	3.14889		3	754.664	2261.98	3.31482	31.3826	1594	1594	MS2	26/72	Shell_IS01
High	TPTPKEWELMSLLGDPK	Equ16217-21060	length=1479 numreads=1308 gene=isogroup03505 status=isotig	2	2		CID	1	1	3.07767		3	648.008	1942.01	4.73923	86.1196	6439	6439	MS2	21/64	Shell_IS01
High	TPTPKEWELmSLLGDPK	Equ16217-21060	length=1479 numreads=1308 gene=isogroup03505 status=isotig	2	2	M10(Oxidation)	CID	1	1	2.71245		3	653.339	1958	4.74144	78.0112	5694	5694	MS2	24/64	Shell_IS01
High	GTTVTYTSDIHDVGSR	Equ15222-15223	length=830 numreads=108 gene=isogroup01333 status=isotig	2	2		CID	1	1	3.87035		2	854.914	1708.82	4.17076	43.4953	2653	2653	MS2	20/30	Shell_IS01
High	LNIDVNSSSATSLASLIGAK	Equ15222-15223	length=830 numreads=108 gene=isogroup01333 status=isotig	2	2		CID	1	1	4.07048		2	981.038	1961.07	7.12164	88.9715	6702	6702	MS2	21/38	Shell_IS01
High	VKGTTVTYTSDIHDVGSR	Equ15222-15223	length=830 numreads=108 gene=isogroup01333 status=isotig	2	2		CID	1	1	4.56219		3	646	1935.99	4.49469	40.6805	2402	2402	MS2	32/68	Shell_IS01
High	IQQLQQLATTLLEATPSPPVIIKPQPR	Equ15222-15223	length=830 numreads=108 gene=isogroup01333 status=isotig	2	1		CID	1	1	4.3594		3	994.25	2980.74	5.22664	92.2681	7005	7005	MS2	36/104	Shell_IS01
High	SMQLFHALPK	Equ15222-15223	length=169 numreads=42 gene=isogroup01333 status=isotig	2	1		CID	1	1	2.86311		2	586.32	1171.63	3.57548	59.2842	4036	4036	MS2	15/18	Shell_IS01
High	SmQLFHALPK	Equ15222-15223	length=169 numreads=42 gene=isogroup01333 status=isotig	2	1	M2(Oxidation)	CID	1	1	2.87079		2	594.319	1187.63	4.8282	47.0183	2975	2975	MS2	15/18	Shell_IS01
High	VAYVDLLAELTHR	Equ15222-15223	length=830 numreads=108 gene=isogroup01333 status=isotig	3	2		CID	1	1	3.22336		2	750.418	1499.83	4.87775	89.9437	6790	6790	MS2	19/24	Shell_IS01
High	DAVGNVGDAVADVASGVK	Equ23617-24364		1	1		CID	1	1	4.21708		2	822.419	1643.83	4.77981	79.6465	5843	5843	MS2	25/34	Shell_IS01
High	DAVGNVGDAVADVASGVK	Equ23617-24364		1	1		CID	1	1	2.71738		3	548.615	1643.83	4.25181	79.9214	5868	5868	MS2	26/68	Shell_IS01
High	DIVSDVAGGVKDAVGNVGDAVADVASGVK	Equ23617-24364		1	1		CID	1	1	2.51347		3	895.468	2684.39	6.21997	91.5174	6936	6936	MS2	23/112	Shell_IS01
High	DAAGNVGDAVANVGDAVANVGDAVANVGDGVK	Equ23617-24364	length=522 numreads=47 gene=isogroup06062 status=isotig	2	1		CID	1	1	4.24448		3	961.141	2881.41	5.10769	108.345	8389	8389	MS2	39/124	Shell_IS01
High	DIVGDVGDVVK	Equ23617-24364	length=473 numreads=66 gene=isogroup06809 status=isotig	2	1		CID	1	1	2.27155		2	558.304	1115.6	4.86531	67.0887	4743	4743	MS2	14/20	Shell_IS01
High	DIVGDVGDVVKDVVGDVGDVVK	Equ23617-24364	length=473 numreads=66 gene=isogroup06809 status=isotig	2	1		CID	1	1	4.53332		2	1099.59	2198.17	5.27	122.181	9474	9474	MS2	24/42	Shell_IS01
High	DIVGDVGDVVKDVVGDVGDVVK	Equ23617-24364	length=473 numreads=66 gene=isogroup06809 status=isotig	2	1		CID	1	1	3.49081		3	733.394	2198.17	5.37495	122.077	9464	9464	MS2	31/84	Shell_IS01
High	DIVGDVGDVVKDVVGDVGDVVKDVVGDAGDAIK	Equ23617-24364	length=473 numreads=66 gene=isogroup06809 status=isotig	2	1		CID	1	1	7.63623		3	1080.23	3238.69	5.77951	133.612	10342	10342	MS2	48/128	Shell_IS01
High	DVVGDAGDAIKDVVK	Equ23617-24364	length=473 numreads=66 gene=isogroup06809 status=isotig	2	1		CID	1	1	3.91635		2	750.904	1500.8	6.38668	75.3174	5450	5450	MS2	22/28	Shell_IS01
High	DVVGDVGDVVKDVVGDAGDAIK	Equ23617-24364	length=473 numreads=66 gene=isogroup06809 status=isotig	2	1		CID	1	1	2.46705		3	714.706	2142.1	5.47683	108.886	8433	8433	MS2	25/84	Shell_IS01
High	DVVGDVGDVVKDVVGDAGDAIKDVVK	Equ23617-24364	length=473 numreads=66 gene=isogroup06809 status=isotig	2	1		CID	1	1	5.17789		3	861.795	2583.37	7.08058	120.579	9346	9346	MS2	43/100	Shell_IS01
High	TKDIVGDVGDVVK	Equ23617-24364	length=473 numreads=66 gene=isogroup06809 status=isotig	2	1		CID	1	1	2.84991		2	672.876	1344.74	5.25368	52.9651	3495	3495	MS2	19/24	Shell_IS01
High	DVAEDVGDVVK	Equ23617-24364	length=473 numreads=66 gene=isogroup06809 status=isotig	2	1		CID	1	1	2.62595		2	573.29	1145.57	4.47348	58.4738	3966	3966	MS2	18/20	Shell_IS01
High	DVAEDVGDVVKDVVDTAGDVLK	Equ23617-24364	length=473 numreads=66 gene=isogroup06809 status=isotig	2	1		CID	1	1	4.53072		2	1129.58	2258.16	7.45501	126.604	9795	9795	MS2	24/42	Shell_IS01
High	DVAEDVGDVVKDVVDTAGDVLK	Equ23617-24364	length=473 numreads=66 gene=isogroup06809 status=isotig	2	1		CID	1	1	3.45059		3	753.388	2258.15	4.77322	126.196	9766	9766	MS2	30/84	Shell_IS01
High	DVAEDVGDVVKDVVDTAGDVLKDVVDDIGDAAK	Equ23617-24364	length=473 numreads=66 gene=isogroup06809 status=isotig	2	1		CID	1	1	8.08041		3	1119.56	3356.68	4.81695	136.672	10580	10580	MS2	48/128	Shell_IS01
High	DVVDDIGDAAK	Equ23617-24364	length=473 numreads=66 gene=isogroup06809 status=isotig	2	1		CID	1	1	2.85846		2	559.275	1117.54	4.30273	53.2643	3521	3521	MS2	17/20	Shell_IS01
High	DVVDTAGDVLK	Equ23617-24364	length=473 numreads=66 gene=isogroup06809 status=isotig	2	1		CID	1	1	2.34646		2	566.301	1131.6	5.30326	60.0394	4104	4104	MS2	17/20	Shell_IS01
High	DVVDTAGDVLKDVVDDIGDAAK	Equ23617-24364	length=473 numreads=66 gene=isogroup06809 status=isotig	2	1		CID	1	1	4.77579		2	1115.56	2230.12	4.72483	117.577	9114	9114	MS2	23/42	Shell_IS01
High	DVVDTAGDVLKDVVDDIGDAAK	Equ23617-24364	length=473 numreads=66 gene=isogroup06809 status=isotig	2	1		CID	1	1	4.49261		3	744.045	2230.12	4.69143	117.537	9111	9111	MS2	39/84	Shell_IS01
High	WAVGGVTNR	Equ44650-23959	length=211 numreads=12 gene=isogroup27095 status=isotig	2	1		CID	1	1	2.31285		2	480.259	959.51	4.5097	45.182	2807	2807	MS2	12/16	Shell_IS01
High	HVFTHDSSGNQLR	Equ44650-23959	length=211 numreads=12 gene=isogroup27095 status=isotig	2	1		CID	1	1	2.92492		3	499.913	1497.72	2.95631	27.9625	1305	1305	MS2	21/48	Shell_IS01
High	GGQGFDQFDFTTDTYYK	Equ44650-23959	length=492 numreads=54 gene=isogroup06404 status=isotig	3	1		CID	1	1	4.71954		2	995.433	1989.86	4.34249	79.8888	5865	5865	MS2	24/32	Shell_IS01
High	RLEFGGDVMK	Equ12085		1	1		CID	1	1	2.31863		2	576.3	1151.59	4.5449	47.7925	3045	3045	MS2	14/18	Shell_IS01
High	RLEFGGDVmKR	Equ12085		1	1	M9(Oxidation)	CID	1	1	2.76913		3	441.901	1323.69	3.67008	34.6808	1881	1881	MS2	21/40	Shell_IS01
High	AFGSTLMSFLPPGFQPPPGTEPGDFIK	Equ12085	length=1540 numreads=489 gene=isogroup00497 status=isotig	2	1		CID	1	1	2.91169		2	1418.21	2835.42	4.88193	113.337	8801	8801	MS2	19/52	Shell_IS01
High	AFGSTLmSFLPPGFQPPPGTEPGDFIK	Equ12085	length=1540 numreads=489 gene=isogroup00497 status=isotig	2	1	M7(Oxidation)	CID	1	1	3.99147		2	1426.21	2851.41	3.898	106.065	8201	8201	MS2	20/52	Shell_IS01
High	AFGSTLmSFLPPGFQPPPGTEPGDFIK	Equ12085	length=1540 numreads=489 gene=isogroup00497 status=isotig	2	1	M7(Oxidation)	CID	1	1	2.83883		2	1426.21	2851.41	3.98362	105.456	8144	8144	MS2	17/52	Shell_IS01
High	LGDVAVDLFGR	Equ12085	length=1540 numreads=489 gene=isogroup00497 status=isotig	2	1		CID	1	1	4.26507		2	581.32	1161.63	5.52389	79.4843	5828	5828	MS2	19/20	Shell_IS01
High	FLFNMEPTEVLQTPSLFSIHQGTALDPNSGK	Equ12085	length=1540 numreads=489 gene=isogroup00497 status=isotig	2	1		CID	1	1	5.43949		3	1140.24	3418.72	5.11376	112.767	8754	8754	MS2	34/120	Shell_IS01
High	FLFNmEPTEVLQTPSLFSIHQGTALDPNSGK	Equ12085	length=1540 numreads=489 gene=isogroup00497 status=isotig	2	1	M5(Oxidation)	CID	1	1	4.37897		3	1145.57	3434.71	4.15369	106.735	8255	8255	MS2	37/120	Shell_IS01
High	AFYQcDTGFDGMSK	Equ15522	length=830 numreads=108 gene=isogroup01333 status=isotig	2	1	C5(Carbamidomethyl)	CID	1	1	3.78058		2	813.835	1626.66	4.37979	60.2774	4126	4126	MS2	22/26	Shell_IS01
High	AFYQcDTGFDGMSK	Equ15522	length=830 numreads=108 gene=isogroup01333 status=isotig	2	1	C5(Carbamidomethyl)	CID	1	1	3.17834		2	813.835	1626.66	3.77945	58.0095	3927	3927	MS2	17/26	Shell_IS01
High	AFYQcDTGFDGmSK	Equ15522	length=830 numreads=108 gene=isogroup01333 status=isotig	2	1	C5(Carbamidomethyl); M12(Oxidation)	CID	1	1	3.31127		2	821.833	1642.66	4.46023	49.0105	3156	3156	MS2	20/26	Shell_IS01
High	IYVSDSSDKFDAYR	Equ39344		1	1		CID	1	1	3.76014		2	833.396	1665.78	5.21435	48.317	3093	3093	MS2	19/26	Shell_IS01
High	DHENDAYNVGTDLNNILK	Equ16104	length=643 numreads=53 gene=isogroup01527 status=isotig	2	1		CID	1	1	2.94567		3	682.328	2044.97	5.76778	79.5266	5832	5832	MS2	25/68	Shell_IS01
High	DNSVFSPANMIR	Equ21457	length=948 numreads=204 gene=isogroup03902 status=isotig	2	1		CID	1	1	2.53146		2	675.831	1350.65	4.97899	74.3341	5366	5366	MS2	15/22	Shell_IS01
High	YINYLIAQK	Equ21457	length=948 numreads=204 gene=isogroup03902 status=isotig	2	1		CID	1	1	2.89541		2	563.321	1125.64	4.34256	58.2332	3946	3946	MS2	14/16	Shell_IS01
High	GYLDAMDSNFAASVAK	Equ21104	length=1328 numreads=166 gene=isogroup03549 status=isotig	2	2		CID	1	1	4.14168		2	830.391	1659.78	4.32528	78.8783	5773	5773	MS2	23/30	Shell_IS01
High	GYLDAmDSNFAASVAK	Equ21104	length=1328 numreads=166 gene=isogroup03549 status=isotig	2	2	M6(Oxidation)	CID	1	1	3.73977		2	838.388	1675.77	3.09346	63.3105	4402	4402	MS2	21/30	Shell_IS01
High	QSGTcPVYPVQVGNNR	Equ21104	length=1328 numreads=166 gene=isogroup03549 status=isotig	2	2	C5(Carbamidomethyl)	CID	1	1	3.80733		2	888.432	1775.86	3.85362	46.6681	2942	2942	MS2	20/30	Shell_IS01
High	DKVSDFVDDAK	Equ21104	length=1328 numreads=166 gene=isogroup03549 status=isotig	2	2		CID	1	1	3.59867		2	619.802	1238.6	5.14274	47.1827	2990	2990	MS2	17/20	Shell_IS01
High	VADVVANVR	Equ21104	length=1328 numreads=166 gene=isogroup03549 status=isotig	2	2		CID	1	1	2.46211		2	471.774	942.54	3.39857	39.1663	2269	2269	MS2	13/16	Shell_IS01
High	VSDFVDDAK	Equ21104	length=1328 numreads=166 gene=isogroup03549 status=isotig	2	2		CID	1	1	2.80758		2	498.24	995.473	5.26674	39.8758	2331	2331	MS2	14/16	Shell_IS01
High	ALYQcEQGYDGQSK	Equ21247		1	1	C5(Carbamidomethyl)	CID	1	1	3.12106		2	823.863	1646.72	4.47215	39.0715	2261	2261	MS2	18/26	Shell_IS01
High	FPSVVVYTcQPGYK	Equ21247	length=1114 numreads=128 gene=isogroup03692 status=isotig	2	1	C9(Carbamidomethyl)	CID	1	1	2.76657		2	822.911	1644.82	4.03457	66.0385	4650	4650	MS2	19/26	Shell_IS01
High	HAYVELLSALHK	Equ21247	length=1114 numreads=128 gene=isogroup03692 status=isotig	2	1		CID	1	1	3.16306		2	690.888	1380.77	4.17256	62.1108	4294	4294	MS2	19/22	Shell_IS01
High	HAYVELLSALHK	Equ21247	length=1114 numreads=128 gene=isogroup03692 status=isotig	2	1		CID	1	1	2.56179		3	460.928	1380.77	4.09651	61.8399	4270	4270	MS2	20/44	Shell_IS01
High	FDAANDIYIIMEGRPSGR	Equ25307		1	1		CID	1	1	2.88442		3	675.669	2024.99	3.6741	84.6714	6306	6306	MS2	21/68	Shell_IS01
High	YLNDMVQTPDGIVFISDSSDR	Equ25307		1	1		CID	1	1	4.56355		2	1186.57	2372.13	9.52867	85.4791	6380	6380	MS2	19/40	Shell_IS01
High	GLFQVNPITGAIR	Equ25307	length=425 numreads=18 gene=isogroup07752 status=isotig	2	1		CID	1	1	2.97767		2	693.402	1385.8	4.18003	81.3682	6000	6000	MS2	18/24	Shell_IS01
High	MGVDGQLLVLDAYR	Equ25307	length=425 numreads=18 gene=isogroup07752 status=isotig	2	1		CID	1	1	2.79461		2	775.41	1549.81	5.11814	84.39	6280	6280	MS2	19/26	Shell_IS01
High	mGVDGQLLVLDAYR	Equ25307	length=425 numreads=18 gene=isogroup07752 status=isotig	2	1	M1(Oxidation)	CID	1	1	3.63284		2	783.407	1565.81	4.80519	80.2122	5895	5895	MS2	19/26	Shell_IS01
High	QLYSAINQVGGR	Equ25307	length=425 numreads=18 gene=isogroup07752 status=isotig	2	1		CID	1	1	3.04477		2	653.352	1305.7	4.63184	48.7847	3135	3135	MS2	18/22	Shell_IS01
High	DLINQLNSVTDVK	Equ10941	length=628 numreads=198 gene=isogroup00326 status=isotig	2	2		CID	1	1	2.90465		2	729.898	1458.79	6.13842	80.0291	5878	5878	MS2	18/24	Shell_IS01
High	SQVSMMYDER	Equ10941	length=628 numreads=198 gene=isogroup00326 status=isotig	2	1		CID	1	1	2.70036		2	623.269	1245.53	5.16225	45.1921	2808	2808	MS2	13/18	Shell_IS01
High	FDNVITNDGNAYNK	Equ12964		1	1		CID	1	1	4.43367		2	792.872	1584.74	4.77461	47.538	3022	3022	MS2	21/26	Shell_IS01
High	FDNVITNDGNAYNKDTGIFTAR	Equ12964		1	1		CID	1	1	2.69482		3	816.063	2446.18	4.85894	68.4453	4856	4856	MS2	24/84	Shell_IS01
High	GIVAFFANIK	Equ12964	length=508 numreads=196 gene=isogroup00661 status=isotig	2	1		CID	1	1	2.6224		2	540.318	1079.63	3.46076	87.1781	6535	6535	MS2	14/18	Shell_IS01
High	EALSDGMGMAAK	Equ15435	length=721 numreads=376 gene=isogroup01304 status=isotig	2	1		CID	1	1	3.04026		2	590.773	1180.54	4.1172	44.9897	2790	2790	MS2	17/22	Shell_IS01
High	EALSDGMGMAAK	Equ15435	length=721 numreads=376 gene=isogroup01304 status=isotig	2	1		CID	1	1	2.62755		2	590.773	1180.54	4.73761	42.2037	2537	2537	MS2	14/22	Shell_IS01
High	EALSDGmGMAAK	Equ15435	length=721 numreads=376 gene=isogroup01304 status=isotig	2	1	M7(Oxidation)	CID	1	1	2.66163		2	598.77	1196.53	3.72104	33.2053	1752	1752	MS2	16/22	Shell_IS01
High	EALSDGmGmAAK	Equ15435	length=721 numreads=376 gene=isogroup01304 status=isotig	2	1	M7(Oxidation); M9(Oxidation)	CID	1	1	2.49247		2	606.767	1212.53	3.03332	27.035	1234	1234	MS2	17/22	Shell_IS01
High	VDFGGSSLGQVcK	Equ15435	length=721 numreads=376 gene=isogroup01304 status=isotig	2	1	C12(Carbamidomethyl)	CID	1	1	3.81764		2	677.33	1353.65	4.04386	54	3585	3585	MS2	21/24	Shell_IS01
High	TDcVVDFDcPR	Equ09811	length=1629 numreads=906 gene=isogroup00202 status=isotig	2	1	C3(Carbamidomethyl); C9(Carbamidomethyl)	CID	1	1	2.6999		2	692.291	1383.57	5.63993	53.3867	3532	3532	MS2	13/20	Shell_IS01
High	SFSIWDAADGFR	Equ21150		1	1		CID	1	1	2.91701		2	686.323	1371.64	4.8939	90.3012	6824	6824	MS2	17/22	Shell_IS01
High	AWYQPDAIQFVSWK	Equ21150	length=1227 numreads=468 gene=isogroup03595 status=isotig	2	1		CID	1	1	2.90023		2	869.937	1738.87	4.20111	90.5896	6851	6851	MS2	17/26	Shell_IS01
High	QWGVLDASDRDLGIQLSYWPIR	Equ21150	length=1227 numreads=468 gene=isogroup03595 status=isotig	2	1		CID	1	1	3.68852		3	863.45	2588.34	3.91691	101.769	7824	7824	MS2	23/84	Shell_IS01
High	GPETESLAVGQIGDR	Equ21150	length=1227 numreads=468 gene=isogroup03595 status=isotig	2	1		CID	1	1	2.75657		2	764.887	1528.77	4.81723	53.3409	3528	3528	MS2	16/28	Shell_IS01
High	LSFSEVFScFYNTITSGPVVK	Equ21679	length=842 numreads=576 gene=isogroup04124 status=isotig	2	1	C9(Carbamidomethyl)	CID	1	1	4.78398		2	1191.59	2382.18	5.86415	124.653	9655	9655	MS2	22/40	Shell_IS01
High	LSFSEVFScFYNTITSGPVVK	Equ21679	length=842 numreads=576 gene=isogroup04124 status=isotig	2	1	C9(Carbamidomethyl)	CID	1	1	2.7405		3	794.733	2382.18	6.26845	124.685	9658	9658	MS2	26/80	Shell_IS01
High	FNYVAcDQQVLFPK	Equ21679	length=842 numreads=576 gene=isogroup04124 status=isotig	1	1	C6(Carbamidomethyl)	CID	1	1	2.89815		2	864.928	1728.85	4.03215	74.4615	5377	5377	MS2	17/26	Shell_IS01
High	AGLQFPVGR	Equ37365/contig22478_fr3	length=650 numreads=44 gene=isogroup04923 status=isotig / length=248 numreads=9 gene=isogroup19810 status=isotig	3	1		CID	1	1	2.33394		2	472.771	944.534	3.05436	58.3762	3958	3958	MS2	13/16	Shell_IS01
High	SPWQGSIWDLQQR	Equ43690		1	1		CID	1	1	4.05399		2	800.901	1600.79	4.99379	80.0069	5876	5876	MS2	20/24	Shell_IS01
High	SPWQGSIWDLQQR	Equ43690		1	1		CID	1	1	3.64015		3	534.269	1600.79	3.65091	80.1366	5888	5888	MS2	23/48	Shell_IS01
High	NPAISQMMSPHWWFGNIWSGLYGNR	Equ43690	length=214 numreads=7 gene=isogroup26135 status=isotig	2	1		CID	1	1	4.85226		3	983.798	2949.38	3.16612	114.905	8937	8937	MS2	37/96	Shell_IS01
High	YESLQQQVLALTQK	contig00588_fr1/contig72319_fr3	length=765 numreads=5352 gene=isogroup00002 status=it_thresh / length=85 numreads=37 gene=isogroup54764 status=isotig	2	1		CID	1	1	2.42975		2	824.952	1648.9	4.02149	85.9329	6624	6624	MS2	13/26	Shell_IS02
High	IWHHTFYNELR	contig02505_fr2/contig09762_fr1	length=364 numreads=4047 gene=isogroup00006 status=it_thresh / length=656 numreads=1491 gene=isogroup00198 status=isotig	2	1		CID	1	1	3.07588		3	505.924	1515.76	4.56264	51.4457	3546	3546	MS2	22/40	Shell_IS02
High	VAPEEHPVLLTEAPLNPK	contig02505_fr2/contig09762_fr1	length=364 numreads=4047 gene=isogroup00006 status=it_thresh / length=656 numreads=1491 gene=isogroup00198 status=isotig	2	1		CID	1	1	3.11482		2	977.54	1954.07	4.06024	65.3514	4768	4768	MS2	18/34	Shell_IS02
High	VAPEEHPVLLTEAPLNPK	contig02505_fr2/contig09762_fr1	length=364 numreads=4047 gene=isogroup00006 status=it_thresh / length=656 numreads=1491 gene=isogroup00198 status=isotig	2	1		CID	1	1	3.17199		3	652.029	1954.07	3.58483	65.1501	4750	4750	MS2	26/68	Shell_IS02
High	ILLWNNVEALcDTR	contig06182_fr3/contig73168_fr3	length=173 numreads=25 gene=isogroup00037 status=it_thresh / length=66 numreads=64 gene=isogroup55613 status=isotig	2	1	C11(Carbamidomethyl)	CID	1	1	2.72077		2	858.942	1716.88	1.83789	89.097	6913	6913	MS2	15/26	Shell_IS02
High	TPDTNVcAWLK	contig06217_fr2	length=238 numreads=142 gene=isogroup00037 status=it_thresh	1	1	C7(Carbamidomethyl)	CID	1	1	3.34557		2	652.822	1304.64	4.40789	70.4108	5229	5229	MS2	16/20	Shell_IS02
High	DLPTSFDAVYDFR	contig08603_fr1	length=57 numreads=75 gene=isogroup00118 status=isotig	1	1		CID	1	1	2.46389		2	773.368	1545.73	4.28535	90.2394	7017	7017	MS2	14/24	Shell_IS02
High	DVTETQKEDVQPSEIVVEF	contig08767_fr2	length=59 numreads=124 gene=isogroup00127 status=none	1	1		CID	1	1	3.04907		3	731.357	2192.06	-1.98616	53.8554	3765	3765	MS2	21/72	Shell_IS02
High	GGFGGYGGGIGGFGGGFGGR	contig10378_fr1/contig27275_fr1	length=206 numreads=2459 gene=isogroup00259 status=isotig / length=364 numreads=26 gene=isogroup09720 status=isotig	2	1		CID	1	1	4.42271		2	845.892	1690.78	3.21993	79.9399	6077	6077	MS2	23/38	Shell_IS02
High	TGADDTEVETWLESLIK	contig10628_fr3	length=918 numreads=4424 gene=isogroup00287 status=isotig	1	1		CID	1	1	4.76791		2	953.972	1906.94	4.55908	117.013	9392	9392	MS2	23/32	Shell_IS02
High	cPAGNFWNQDK	contig10634_fr2	length=1474 numreads=8758 gene=isogroup00287 status=isotig	1	1	C1(Carbamidomethyl)	CID	1	1	2.78925		2	668.793	1336.58	3.79461	52.3113	3624	3624	MS2	17/20	Shell_IS02
High	DSVDFYAETK	contig10634_fr2	length=1474 numreads=8758 gene=isogroup00287 status=isotig	1	1		CID	1	1	2.69291		2	587.769	1174.53	3.63028	52.5491	3646	3646	MS2	15/18	Shell_IS02
High	FYGALPTSVDIR	contig10634_fr2	length=1474 numreads=8758 gene=isogroup00287 status=isotig	1	1		CID	1	1	2.82955		2	669.859	1338.71	3.71356	72.9148	5452	5452	MS2	16/22	Shell_IS02
High	MAcPATVGYNELTcR	contig10634_fr2	length=1474 numreads=8758 gene=isogroup00287 status=isotig	1	1	C3(Carbamidomethyl); C14(Carbamidomethyl)	CID	1	1	2.45086		2	871.891	1742.77	4.53416	63.9318	4640	4640	MS2	14/28	Shell_IS02
High	mAcPATVGYNELTcR	contig10634_fr2	length=1474 numreads=8758 gene=isogroup00287 status=isotig	1	1	M1(Oxidation); C3(Carbamidomethyl); C14(Carbamidomethyl)	CID	1	1	2.47939		2	879.888	1758.77	3.91382	58.4573	4164	4164	MS2	15/28	Shell_IS02
High	STLILNFDNNDATDSSTNK	contig10634_fr2	length=1474 numreads=8758 gene=isogroup00287 status=isotig	1	1		CID	1	1	5.14822		2	1035.49	2069.97	3.98329	71.6883	5341	5341	MS2	24/36	Shell_IS02
High	EETATEFSTVLGLAALTGNR	contig10941_fr1	length=628 numreads=198 gene=isogroup00326 status=isotig	1	1		CID	1	1	3.97004		2	1040.53	2080.06	3.24812	102.998	8162	8162	MS2	21/38	Shell_IS02
High	GIAVcLDYLcQRPTTTccTVAK	contig11259_fr2	length=1297 numreads=4195 gene=isogroup00369 status=isotig	1	1	C5(Carbamidomethyl); C10(Carbamidomethyl); C17(Carbamidomethyl); C18(Carbamidomethyl)	CID	1	1	2.82698		3	863.079	2587.22	3.87275	72.6236	5426	5426	MS2	29/84	Shell_IS02
High	ISAmFTPAASLGR	contig11259_fr2	length=1297 numreads=4195 gene=isogroup00369 status=isotig	1	1	M4(Oxidation)	CID	1	1	3.61739		2	669.351	1337.69	4.83926	62.1649	4485	4485	MS2	20/24	Shell_IS02
High	ISPAGTTSLVGQFFIAVTR	contig11259_fr2	length=1297 numreads=4195 gene=isogroup00369 status=isotig	1	1		CID	1	1	4.15635		2	983.047	1965.09	3.60834	114.896	9206	9206	MS2	21/36	Shell_IS02
High	ISPAGTTSLVGQFFIAVTR	contig11259_fr2	length=1297 numreads=4195 gene=isogroup00369 status=isotig	1	1		CID	1	1	4.86845		3	655.702	1965.09	5.15448	115.146	9226	9226	MS2	38/72	Shell_IS02
High	NQQNmGQPAGYIQDPILISQGGNVYSGVVR	contig11259_fr2	length=1297 numreads=4195 gene=isogroup00369 status=isotig	1	1	M5(Oxidation)	CID	1	1	4.47508		3	1073.87	3219.6	4.74989	85.3534	6571	6571	MS2	35/116	Shell_IS02
High	VDLVTATNIR	contig11340_fr3	length=1939 numreads=11572 gene=isogroup00381 status=isotig	1	1		CID	1	1	2.73648		2	551.319	1101.63	3.73754	58.1136	4134	4134	MS2	15/18	Shell_IS02
High	IPSLLNVMMDAAQDPR	contig12236_fr2	length=402 numreads=1525 gene=isogroup00522 status=isotig	1	1		CID	1	1	3.4035		2	885.952	1770.9	4.99337	104.744	8323	8323	MS2	18/30	Shell_IS02
High	QDISLLFEQVYEK	contig12236_fr2	length=402 numreads=1525 gene=isogroup00522 status=isotig	1	1		CID	1	1	2.97632		2	806.419	1611.83	2.53917	90.6529	7055	7055	MS2	17/24	Shell_IS02
High	RVDFGADVMK	contig12236_fr2	length=402 numreads=1525 gene=isogroup00522 status=isotig	1	1		CID	1	1	2.57999		2	569.292	1137.58	4.40826	50.755	3484	3484	MS2	12/18	Shell_IS02
High	GGYGSWYPWWR	contig12409_fr1	length=626 numreads=799 gene=isogroup00551 status=isotig	1	1		CID	1	1	2.84527		2	707.823	1414.64	4.89505	89.6155	6961	6961	MS2	15/20	Shell_IS02
High	cLAGFYVNPANTR	contig14131_fr3	length=320 numreads=934 gene=isogroup00932 status=isotig	1	1	C1(Carbamidomethyl)	CID	1	1	3.02044		2	741.865	1482.72	4.11819	65.7507	4803	4803	MS2	18/24	Shell_IS02
High	TcIPVQGcPVPNR	contig14131_fr3	length=320 numreads=934 gene=isogroup00932 status=isotig	1	1	C2(Carbamidomethyl); C8(Carbamidomethyl)	CID	1	1	2.38319		2	749.371	1497.74	3.5052	49.2929	3355	3355	MS2	15/24	Shell_IS02
High	DLFNIESGGRPHVHDTVIVFTDGR	contig14133_fr1	length=992 numreads=1921 gene=isogroup00932 status=isotig	1	1		CID	1	1	4.897		3	894.455	2681.35	2.1899	78.2197	5924	5924	MS2	37/92	Shell_IS02
High	DLFNIESGGRPHVHDTVIVFTDGR	contig14133_fr1	length=992 numreads=1921 gene=isogroup00932 status=isotig	1	1		CID	1	1	2.88751		4	671.094	2681.35	3.6417	77.8106	5886	5886	MS2	32/138	Shell_IS02
High	FGALLFSDAVQLLFGLDDYK	contig14133_fr1	length=992 numreads=1921 gene=isogroup00932 status=isotig	1	1		CID	1	1	6.63466		2	1116.59	2232.17	3.36268	130.498	10431	10431	MS2	27/38	Shell_IS02
High	FGALLFSDAVQLLFGLDDYK	contig14133_fr1	length=992 numreads=1921 gene=isogroup00932 status=isotig	1	1		CID	1	1	3.83631		3	744.727	2232.17	3.82149	130.458	10428	10428	MS2	33/76	Shell_IS02
High	FGALLFSDAVQLLFGLDDYKTSER	contig14133_fr1	length=992 numreads=1921 gene=isogroup00932 status=isotig	1	1		CID	1	1	3.7222		3	902.47	2705.4	5.05541	127.238	10167	10167	MS2	31/92	Shell_IS02
High	cTcNTGFVVSAEDNTK	contig14133_fr2	length=992 numreads=1921 gene=isogroup00932 status=isotig	1	1	C1(Carbamidomethyl); C3(Carbamidomethyl)	CID	1	1	3.77955		2	901.891	1802.77	3.60591	50.4277	3455	3455	MS2	18/30	Shell_IS02
High	RTDGFGDYGK	contig14346_fr1	length=228 numreads=594 gene=isogroup00985 status=isotig	1	1		CID	1	1	3.2368		2	558.262	1115.52	3.81477	35.3285	2148	2148	MS2	14/18	Shell_IS02
High	RTDGFGDYGK	contig14346_fr1	length=228 numreads=594 gene=isogroup00985 status=isotig	1	1		CID	1	1	3.13879		2	558.261	1115.52	3.48649	31.2374	1798	1798	MS2	16/18	Shell_IS02
High	YDGVLVDPTIELGR	contig16069_fr2	length=341 numreads=69 gene=isogroup01515 status=isotig	1	1		CID	1	1	2.42208		2	773.913	1546.82	4.80329	81.6247	6228	6228	MS2	14/26	Shell_IS02
High	VWHQAAAScISHGAYLAEIETAEENNWLVDTLK	contig16352_fr3	length=121 numreads=25 gene=isogroup01609 status=isotig	1	1	C9(Carbamidomethyl)	CID	1	1	3.87887		3	1242.94	3726.8	4.72378	99.5083	7842	7842	MS2	34/128	Shell_IS02
High	STTDVLNSLIDLVTSAVQSIPVLTR	contig16637_fr3	length=101 numreads=11 gene=isogroup01704 status=isotig	1	1		CID	1	1	4.70441		2	1321.74	2642.47	1.95079	135.297	10807	10807	MS2	23/48	Shell_IS02
High	ALQcLNTFSQFK	contig20937_fr1	length=4210 numreads=743 gene=isogroup03382 status=isotig	1	1	C4(Carbamidomethyl)	CID	1	1	2.7062		2	728.869	1456.73	3.61983	72.3986	5406	5406	MS2	16/22	Shell_IS02
High	ELGEEYQDALSDSR	contig20937_fr1	length=4210 numreads=743 gene=isogroup03382 status=isotig	1	1		CID	1	1	3.09867		2	806.363	1611.72	3.53066	60.2135	4318	4318	MS2	15/26	Shell_IS02
High	LAPDVIDDDVLEDLSEELFK	contig20937_fr1	length=4210 numreads=743 gene=isogroup03382 status=isotig	1	1		CID	1	1	5.51214		2	1138.07	2275.13	3.41586	123.022	9875	9875	MS2	28/38	Shell_IS02
High	LSQAALLAQR	contig20937_fr1	length=4210 numreads=743 gene=isogroup03382 status=isotig	1	1		CID	1	1	3.34398		2	535.822	1070.64	3.80007	50.4734	3459	3459	MS2	15/18	Shell_IS02
High	NFNELNDFDSK	contig20937_fr1	length=4210 numreads=743 gene=isogroup03382 status=isotig	1	1		CID	1	1	2.83859		2	671.803	1342.6	5.23519	62.7139	4533	4533	MS2	15/20	Shell_IS02
High	NIGPGLLSLSLTQIQTLNVK	contig20937_fr1	length=4210 numreads=743 gene=isogroup03382 status=isotig	1	1		CID	1	1	4.95514		2	1055.12	2109.23	3.22176	106.391	8474	8474	MS2	22/38	Shell_IS02
High	NRLDDLDLSK	contig20937_fr1	length=4210 numreads=743 gene=isogroup03382 status=isotig	1	1		CID	1	1	2.31572		2	594.817	1188.63	3.22113	48.8958	3320	3320	MS2	11/18	Shell_IS02
High	RPEVPDFDLDFK	contig20937_fr1	length=4210 numreads=743 gene=isogroup03382 status=isotig	1	1		CID	1	1	2.66956		2	739.372	1477.74	2.46062	75.9622	5724	5724	MS2	16/22	Shell_IS02
High	RPEVPDFDLDFKDLFK	contig20937_fr1	length=4210 numreads=743 gene=isogroup03382 status=isotig	1	1		CID	1	1	4.62941		3	661.009	1981.01	3.24802	97.1458	7630	7630	MS2	32/60	Shell_IS02
High	SKRPEVPDFDLDFK	contig20937_fr1	length=4210 numreads=743 gene=isogroup03382 status=isotig	1	1		CID	1	1	2.76421		3	564.96	1692.87	3.69868	69.1492	5114	5114	MS2	20/52	Shell_IS02
High	SKRPEVPDFDLDFKDLFK	contig20937_fr1	length=4210 numreads=743 gene=isogroup03382 status=isotig	1	1		CID	1	1	3.50062		4	549.791	2196.14	3.5694	89.313	6933	6933	MS2	36/102	Shell_IS02
High	cDVNILAR	contig20937_fr2	length=4210 numreads=743 gene=isogroup03382 status=isotig	1	1	C1(Carbamidomethyl)	CID	1	1	2.93894		2	480.752	960.497	3.46931	50.383	3451	3451	MS2	13/14	Shell_IS02
High	EGQLSVLLAVVK	contig20937_fr2	length=4210 numreads=743 gene=isogroup03382 status=isotig	1	1		CID	1	1	2.88202		2	628.387	1255.77	3.83192	90.45	7036	7036	MS2	17/22	Shell_IS02
High	LDEGFTKEDDDDTDDIGEK	contig20937_fr2	length=4210 numreads=743 gene=isogroup03382 status=isotig	1	1		CID	1	1	3.13219		2	1078.96	2156.91	4.35974	50.9013	3497	3497	MS2	19/36	Shell_IS02
High	LDEGFTKEDDDDTDDIGEK	contig20937_fr2	length=4210 numreads=743 gene=isogroup03382 status=isotig	1	1		CID	1	1	5.05631		3	719.641	2156.91	4.4101	50.8108	3489	3489	MS2	39/72	Shell_IS02
High	LDEGFTKEDDDDTDDIGEKR	contig20937_fr2	length=4210 numreads=743 gene=isogroup03382 status=isotig	1	1		CID	1	1	3.94222		3	771.674	2313.01	3.14272	46.5393	3118	3118	MS2	31/76	Shell_IS02
High	LDEGFTKEDDDDTDDIGEKR	contig20937_fr2	length=4210 numreads=743 gene=isogroup03382 status=isotig	1	1		CID	1	1	2.98618		4	579.007	2313.01	3.03136	46.7498	3136	3136	MS2	37/114	Shell_IS02
High	GNPYGSSYDGATSK	contig20976_fr2	length=1955 numreads=623 gene=isogroup03421 status=isotig	1	1		CID	1	1	3.40075		2	702.31	1403.61	3.78822	32.8294	1930	1930	MS2	18/26	Shell_IS02
High	IRVPGSSNAVGTSK	contig20976_fr2	length=1955 numreads=623 gene=isogroup03421 status=isotig	1	1		CID	1	1	3.54911		2	686.883	1372.76	2.7193	34.468	2074	2074	MS2	17/26	Shell_IS02
High	ITDAQSVGcR	contig20976_fr2	length=1955 numreads=623 gene=isogroup03421 status=isotig	1	1	C9(Carbamidomethyl)	CID	1	1	2.69115		2	553.768	1106.53	2.75001	23.1889	1160	1160	MS2	14/18	Shell_IS02
High	LPSEAMASLVMYSDcR	contig20976_fr2	length=1955 numreads=623 gene=isogroup03421 status=isotig	1	1	C15(Carbamidomethyl)	CID	1	1	4.11256		2	915.419	1829.83	4.01493	82.9738	6353	6353	MS2	23/30	Shell_IS02
High	LPSEAMASLVmYSDcR	contig20976_fr2	length=1955 numreads=623 gene=isogroup03421 status=isotig	1	1	M11(Oxidation); C15(Carbamidomethyl)	CID	1	1	4.16309		2	923.415	1845.82	2.76701	77.524	5861	5861	MS2	24/30	Shell_IS02
High	LPSEAmASLVMYSDcR	contig20976_fr2	length=1955 numreads=623 gene=isogroup03421 status=isotig	1	1	M6(Oxidation); C15(Carbamidomethyl)	CID	1	1	4.47184		2	923.416	1845.82	3.09768	68.6392	5066	5066	MS2	23/30	Shell_IS02
High	LPSEAmASLVmYSDcR	contig20976_fr2	length=1955 numreads=623 gene=isogroup03421 status=isotig	1	1	M6(Oxidation); M11(Oxidation); C15(Carbamidomethyl)	CID	1	1	3.81503		2	931.414	1861.82	4.35983	62.8873	4548	4548	MS2	22/30	Shell_IS02
High	NPASFAPVPIPAHATR	contig20976_fr2	length=1955 numreads=623 gene=isogroup03421 status=isotig	1	1		CID	1	1	3.1744		2	823.447	1645.89	3.44069	59.4715	4252	4252	MS2	16/30	Shell_IS02
High	NPASFAPVPIPAHATR	contig20976_fr2	length=1955 numreads=623 gene=isogroup03421 status=isotig	1	1		CID	1	1	4.3879		3	549.301	1645.89	4.24835	58.6201	4178	4178	MS2	31/60	Shell_IS02
High	THLYPHQQQQQR	contig20976_fr3	length=1955 numreads=623 gene=isogroup03421 status=isotig	1	1		CID	1	1	2.82385		3	521.932	1563.78	1.58661	17.5268	726	726	MS2	25/44	Shell_IS02
High	YMAYLTSQQQR	contig20976_fr3	length=1955 numreads=623 gene=isogroup03421 status=isotig	1	1		CID	1	1	3.1759		2	694.838	1388.67	3.79864	49.4708	3371	3371	MS2	16/20	Shell_IS02
High	YmAYLTSQQQR	contig20976_fr3	length=1955 numreads=623 gene=isogroup03421 status=isotig	1	1	M2(Oxidation)	CID	1	1	3.20273		2	702.835	1404.66	3.2041	38.3165	2409	2409	MS2	17/20	Shell_IS02
High	GMALcLDAmcQRPTTTccTIAK	contig20977_fr2	length=1950 numreads=2803 gene=isogroup03422 status=isotig	1	1	C5(Carbamidomethyl); M9(Oxidation); C10(Carbamidomethyl); C17(Carbamidomethyl); C18(Carbamidomethyl)	CID	1	1	3.16032		3	859.051	2575.14	4.58908	59.9279	4293	4293	MS2	25/84	Shell_IS02
High	LRGELSIVLFK	contig20982_fr1	length=1900 numreads=808 gene=isogroup03427 status=isotig	1	1		CID	1	1	2.431		2	637.898	1274.79	3.81253	76.7146	5789	5789	MS2	11/20	Shell_IS02
High	LRGELSIVLFK	contig20982_fr1	length=1900 numreads=808 gene=isogroup03427 status=isotig	1	1		CID	1	1	3.1526		3	425.601	1274.79	4.11319	77.1316	5826	5826	MS2	18/40	Shell_IS02
High	THINIVVIGHVDSGK	contig20990_fr2	length=1812 numreads=9500 gene=isogroup03435 status=isotig	1	1		CID	1	1	4.03292		3	530.3	1588.89	3.46863	54.324	3806	3806	MS2	28/56	Shell_IS02
High	EHALLAYTLGVK	contig20990_fr2/contig21829_fr2	length=1812 numreads=9500 gene=isogroup03435 status=isotig / length=791 numreads=142 gene=isogroup04274 status=isotig	2	1		CID	1	1	2.40634		2	657.877	1314.75	4.05747	67.0446	4920	4920	MS2	17/22	Shell_IS02
High	YLALISKPGTGTATTSDQLLQVYK	contig20996_fr3	length=1743 numreads=1233 gene=isogroup03441 status=isotig	1	1		CID	1	1	3.87093		3	856.805	2568.4	3.55314	80.2438	6104	6104	MS2	33/92	Shell_IS02
High	VGINYQPPTVVPGGDLAK	contig21045_fr3	length=1517 numreads=271 gene=isogroup03490 status=isotig	1	1		CID	1	1	2.72102		2	913	1824.99	3.41674	71.7569	5347	5347	MS2	17/34	Shell_IS02
High	LTISSLIDGK	contig21047_fr1	length=1515 numreads=2040 gene=isogroup03492 status=isotig	1	1		CID	1	1	2.3976		2	523.81	1046.61	3.54605	77.637	5871	5871	MS2	13/18	Shell_IS02
High	VNNQSHIGLGYTQTLR	contig21047_fr1	length=1515 numreads=2040 gene=isogroup03492 status=isotig	1	1		CID	1	1	4.37892		3	600.986	1800.94	3.92159	52.5913	3650	3650	MS2	28/60	Shell_IS02
High	FTWDHDLGTGETVSER	contig21122_fr1	length=1283 numreads=243 gene=isogroup03567 status=isotig	1	1		CID	1	1	3.65285		2	925.425	1849.84	3.58581	64.0233	4648	4648	MS2	17/30	Shell_IS02
High	EcVAGHENFLFcPLVLNIFDFAAcTINPTAAQGADALIR	contig21141_fr1	length=1237 numreads=1123 gene=isogroup03586 status=isotig	1	1	C2(Carbamidomethyl); C12(Carbamidomethyl); C24(Carbamidomethyl)	CID	1	1	5.16609		3	1446.04	4336.11	3.20445	129.097	10314	10314	MS2	37/152	Shell_IS02
High	VYLESTYELNAPLK	contig21298_fr1	length=1059 numreads=147 gene=isogroup03743 status=isotig	1	1		CID	1	1	3.799		2	820.435	1639.86	3.2902	72.7575	5438	5438	MS2	18/26	Shell_IS02
High	IFGDVQYDVLR	contig21466_fr2	length=945 numreads=2648 gene=isogroup03911 status=isotig	1	1		CID	1	1	2.58103		2	662.851	1324.69	3.95602	77.4108	5851	5851	MS2	15/20	Shell_IS02
High	KPLWPFTLDYPIPSDR	contig21466_fr2	length=945 numreads=2648 gene=isogroup03911 status=isotig	1	1		CID	1	1	3.23766		3	649.014	1945.03	2.25599	93.618	7318	7318	MS2	21/60	Shell_IS02
High	LAMDTMSYVNK	contig21579_fr3	length=883 numreads=219 gene=isogroup04024 status=isotig	1	1		CID	1	1	3.09928		2	636.804	1272.6	4.14804	58.1663	4139	4139	MS2	17/20	Shell_IS02
High	LAmDTMSYVNK	contig21579_fr3	length=883 numreads=219 gene=isogroup04024 status=isotig	1	1	M3(Oxidation)	CID	1	1	2.6107		2	644.802	1288.6	4.44292	44.1081	2910	2910	MS2	14/20	Shell_IS02
High	LAmDTmSYVNK	contig21579_fr3	length=883 numreads=219 gene=isogroup04024 status=isotig	1	1	M3(Oxidation); M6(Oxidation)	CID	1	1	2.84796		2	652.799	1304.59	2.7656	33.9299	2028	2028	MS2	15/20	Shell_IS02
High	ILFENVQTSDR	contig21786_fr1	length=809 numreads=83 gene=isogroup04231 status=isotig	1	1		CID	1	1	2.74634		2	661.343	1321.68	3.06219	59.2046	4229	4229	MS2	15/20	Shell_IS02
High	VYLQPQVSYVPTQVVYR	contig21787_fr2	length=807 numreads=167 gene=isogroup04232 status=isotig	1	1		CID	1	1	4.99751		2	1020.06	2039.11	4.62705	78.0959	5912	5912	MS2	23/32	Shell_IS02
High	VYLQPQVSYVPTQVVYR	contig21787_fr2	length=807 numreads=167 gene=isogroup04232 status=isotig	1	1		CID	1	1	3.7565		2	1020.06	2039.1	3.54949	80.1773	6098	6098	MS2	19/32	Shell_IS02
High	VYLQPQVSYVPTQVVYR	contig21787_fr2	length=807 numreads=167 gene=isogroup04232 status=isotig	1	1		CID	1	1	3.20383		2	1020.06	2039.1	3.72909	80.1218	6093	6093	MS2	18/32	Shell_IS02
High	VYLQPQVSYVPTQVVYR	contig21787_fr2	length=807 numreads=167 gene=isogroup04232 status=isotig	1	1		CID	1	1	3.08713		2	1020.06	2039.1	3.42976	76.0856	5735	5735	MS2	18/32	Shell_IS02
High	VYLQPQVSYVPTQVVYR	contig21787_fr2	length=807 numreads=167 gene=isogroup04232 status=isotig	1	1		CID	1	1	3.40332		3	680.373	2039.1	4.35107	77.901	5894	5894	MS2	32/64	Shell_IS02
High	VLALGLYHNHK	contig22322_fr2	length=679 numreads=1539 gene=isogroup04767 status=isotig	1	1		CID	1	1	3.01335		2	632.864	1264.72	3.57973	44.0977	2909	2909	MS2	17/20	Shell_IS02
High	YVLSVYASSSK	contig22322_fr2	length=679 numreads=1539 gene=isogroup04767 status=isotig	1	1		CID	1	1	2.61321		2	602.319	1203.63	3.79955	55.1973	3881	3881	MS2	15/20	Shell_IS02
High	GIYVFHFNTLANINSHcDmGLYR	contig22329_fr1	length=675 numreads=206 gene=isogroup04774 status=isotig	1	1	C17(Carbamidomethyl); M19(Oxidation)	CID	1	1	5.46222		3	920.105	2758.3	4.82128	82.8762	6344	6344	MS2	34/88	Shell_IS02
High	NNAAVVGVSTNVLSGYPMGGNTAVLR	contig22329_fr1	length=675 numreads=206 gene=isogroup04774 status=isotig	1	1		CID	1	1	3.38739		3	854.434	2561.29	-10.052	68.1879	5025	5025	MS2	25/100	Shell_IS02
High	LGQSFLLSR	contig22594_fr1	length=634 numreads=187 gene=isogroup05039 status=isotig	1	1		CID	1	1	2.93028		2	510.797	1020.59	3.3142	65.6263	4792	4792	MS2	15/16	Shell_IS02
High	LGQSFLLSR	contig22594_fr1	length=634 numreads=187 gene=isogroup05039 status=isotig	1	1		CID	1	1	2.84972		2	510.798	1020.59	4.09165	63.6417	4615	4615	MS2	15/16	Shell_IS02
High	LGQSFLLSR	contig22594_fr1	length=634 numreads=187 gene=isogroup05039 status=isotig	1	1		CID	1	1	2.77728		2	510.797	1020.59	3.2544	77.3672	5847	5847	MS2	14/16	Shell_IS02
High	LGQSFLLSR	contig22594_fr1	length=634 numreads=187 gene=isogroup05039 status=isotig	1	1		CID	1	1	2.73029		2	510.798	1020.59	4.09165	68.0056	5008	5008	MS2	15/16	Shell_IS02
High	LGQSFLLSR	contig22594_fr1	length=634 numreads=187 gene=isogroup05039 status=isotig	1	1		CID	1	1	2.67494		2	510.797	1020.59	3.37401	80.2109	6101	6101	MS2	14/16	Shell_IS02
High	LGQSFLLSR	contig22594_fr1	length=634 numreads=187 gene=isogroup05039 status=isotig	1	1		CID	1	1	2.59137		2	510.797	1020.59	2.89558	70.5821	5244	5244	MS2	14/16	Shell_IS02
High	RLGQSFLLSR	contig22594_fr1	length=634 numreads=187 gene=isogroup05039 status=isotig	1	1		CID	1	1	2.64832		2	588.849	1176.69	4.59921	55.8497	3937	3937	MS2	11/18	Shell_IS02
High	AMMASMMGSGGGR	contig22596_fr2	length=635 numreads=235 gene=isogroup05041 status=isotig	1	1		CID	1	1	3.24585		2	622.259	1243.51	5.22953	49.9832	3416	3416	MS2	18/24	Shell_IS02
High	AMmASMMGSGGGR	contig22596_fr2	length=635 numreads=235 gene=isogroup05041 status=isotig	1	1	M3(Oxidation)	CID	1	1	3.94847		2	630.256	1259.5	3.09451	36.2091	2225	2225	MS2	19/24	Shell_IS02
High	AEcSGYTPGSLccDGILNPLPPGGLAQWGccHK	contig22639_fr3	length=626 numreads=81 gene=isogroup05084 status=isotig	1	1	C3(Carbamidomethyl); C12(Carbamidomethyl); C13(Carbamidomethyl); C30(Carbamidomethyl); C31(Carbamidomethyl)	CID	1	1	4.63366		3	1211.54	3632.6	3.56555	88.4039	6851	6851	MS2	40/128	Shell_IS02
High	HSGIPNSLDMFSNNPAAR	contig22744_fr2	length=612 numreads=36 gene=isogroup05189 status=isotig	1	1		CID	1	1	3.51785		2	964.46	1927.91	2.53025	68.8972	5090	5090	MS2	24/34	Shell_IS02
High	HSGIPNSLDMFSNNPAAR	contig22744_fr2	length=612 numreads=36 gene=isogroup05189 status=isotig	1	1		CID	1	1	4.17993		3	643.31	1927.92	3.75796	69.022	5102	5102	MS2	29/68	Shell_IS02
High	HSGIPNSLDmFSNNPAAR	contig22744_fr2	length=612 numreads=36 gene=isogroup05189 status=isotig	1	1	M10(Oxidation)	CID	1	1	3.2979		2	972.459	1943.91	3.86936	59.0224	4213	4213	MS2	20/34	Shell_IS02
High	HSGIPNSLDmFSNNPAAR	contig22744_fr2	length=612 numreads=36 gene=isogroup05189 status=isotig	1	1	M10(Oxidation)	CID	1	1	3.89742		3	648.642	1943.91	4.71019	58.631	4179	4179	MS2	26/68	Shell_IS02
High	IVGSLHDPTGQVYSAISEAAENQGLLYVASPSNFFTGR	contig22744_fr2	length=612 numreads=36 gene=isogroup05189 status=isotig	1	1		CID	1	1	5.42659		3	1332.67	3995.99	3.41411	112.769	9019	9019	MS2	39/148	Shell_IS02
High	IVGSLHDPTGQVYSAISEAAENQGLLYVASPSNFFTGR	contig22744_fr2	length=612 numreads=36 gene=isogroup05189 status=isotig	1	1		CID	1	1	4.5218		4	999.754	3995.99	4.25082	112.813	9023	9023	MS2	41/222	Shell_IS02
High	TVTTVSQNTIK	contig22744_fr2	length=612 numreads=36 gene=isogroup05189 status=isotig	1	1		CID	1	1	2.78413		2	596.334	1191.66	3.09433	34.2804	2058	2058	MS2	16/20	Shell_IS02
High	VVTLDSVIQVMR	contig22744_fr2	length=612 numreads=36 gene=isogroup05189 status=isotig	1	1		CID	1	1	3.19844		2	680.389	1359.77	3.77471	90.599	7050	7050	MS2	17/22	Shell_IS02
High	VVTLDSVIQVmR	contig22744_fr2	length=612 numreads=36 gene=isogroup05189 status=isotig	1	1	M11(Oxidation)	CID	1	1	3.01387		2	688.387	1375.77	4.41016	73.6262	5516	5516	MS2	17/22	Shell_IS02
High	YGLLVELDANGR	contig22744_fr2	length=612 numreads=36 gene=isogroup05189 status=isotig	1	1		CID	1	1	2.91992		2	660.354	1319.7	3.90833	77.2449	5836	5836	MS2	15/22	Shell_IS02
High	AEDSVGAFEDR	contig22829_fr3	length=605 numreads=261 gene=isogroup05274 status=isotig	1	1		CID	1	1	3.95523		2	598.267	1195.53	3.56476	43.4668	2854	2854	MS2	18/20	Shell_IS02
High	AEDSVGAFEDR	contig22829_fr3	length=605 numreads=261 gene=isogroup05274 status=isotig	1	1		CID	1	1	2.92238		2	598.266	1195.53	2.4416	45.4969	3030	3030	MS2	18/20	Shell_IS02
High	AEDSVGAFEDR	contig22829_fr3	length=605 numreads=261 gene=isogroup05274 status=isotig	1	1		CID	1	1	2.61317		2	598.267	1195.53	3.05423	46.6455	3127	3127	MS2	15/20	Shell_IS02
High	AEDSVGAFEDR	contig22829_fr3	length=605 numreads=261 gene=isogroup05274 status=isotig	1	1		CID	1	1	2.59578		2	598.267	1195.53	3.56476	41.4408	2680	2680	MS2	14/20	Shell_IS02
High	FTKPLVYDPYSK	contig22899_fr3	length=593 numreads=1171 gene=isogroup05344 status=isotig	1	1		CID	1	1	2.58114		2	729.39	1457.77	4.00044	56.061	3955	3955	MS2	16/22	Shell_IS02
High	FTKPLVYDPYSK	contig22899_fr3	length=593 numreads=1171 gene=isogroup05344 status=isotig	1	1		CID	1	1	3.08271		3	486.596	1457.77	4.20055	56.1669	3964	3964	MS2	24/44	Shell_IS02
High	KYDDFIER	contig22899_fr3	length=593 numreads=1171 gene=isogroup05344 status=isotig	1	1		CID	1	1	2.77806		2	543.268	1085.53	2.97113	43.2349	2834	2834	MS2	13/14	Shell_IS02
High	YcLQGSQVcPR	contig22899_fr3	length=593 numreads=1171 gene=isogroup05344 status=isotig	1	1	C2(Carbamidomethyl); C9(Carbamidomethyl)	CID	1	1	3.29452		2	684.315	1367.62	2.88923	42.5562	2775	2775	MS2	15/20	Shell_IS02
High	WGSETcAPYGTScVTYPccQYYQR	contig23433_fr2	length=535 numreads=1241 gene=isogroup05878 status=isotig	1	1	C6(Carbamidomethyl); C13(Carbamidomethyl); C18(Carbamidomethyl); C19(Carbamidomethyl)	CID	1	1	3.03663		3	998.739	2994.2	2.84854	69.2892	5127	5127	MS2	32/92	Shell_IS02
High	GPIDcFSGQcLQAQcGYPGQQcGSGIGEccYHK	contig23501_fr1	length=529 numreads=1178 gene=isogroup05946 status=isotig	1	1	C5(Carbamidomethyl); C10(Carbamidomethyl); C15(Carbamidomethyl); C22(Carbamidomethyl); C29(Carbamidomethyl); C30(Carbamidomethyl)	CID	1	1	4.56874		3	1260.52	3779.53	3.11613	68.4284	5047	5047	MS2	34/128	Shell_IS02
High	NTEIALPITFSLEMPSYVMIAGHR	contig25121_fr1	length=435 numreads=87 gene=isogroup07566 status=isotig	1	1		CID	1	1	3.39742		2	1345.69	2690.38	4.0041	111.729	8929	8929	MS2	17/46	Shell_IS02
High	NTEIALPITFSLEmPSYVMIAGHR	contig25121_fr1	length=435 numreads=87 gene=isogroup07566 status=isotig	1	1	M14(Oxidation)	CID	1	1	3.15722		3	902.797	2706.38	4.59143	101.698	8045	8045	MS2	25/92	Shell_IS02
High	NTEIALPITFSLEMPSYVmIAGHR	contig25121_fr1	length=435 numreads=87 gene=isogroup07566 status=isotig	1	1	M19(Oxidation)	CID	1	1	2.85739		2	1353.69	2706.38	6.12995	106.555	8488	8488	MS2	14/46	Shell_IS02
High	LPVSSHLLDPTGQLQTEFPSSK	contig25288_fr3	length=427 numreads=18 gene=isogroup07733 status=isotig	1	1		CID	1	1	4.55242		3	794.42	2381.24	4.13723	79.8625	6070	6070	MS2	32/84	Shell_IS02
High	YHEFcATPPGEMK	contig25494_fr3	length=419 numreads=20 gene=isogroup07939 status=isotig	1	1	C5(Carbamidomethyl)	CID	1	1	3.18316		2	783.842	1566.68	3.6181	45.7316	3050	3050	MS2	19/24	Shell_IS02
High	YHEFcATPPGEmK	contig25494_fr3	length=419 numreads=20 gene=isogroup07939 status=isotig	1	1	C5(Carbamidomethyl); M12(Oxidation)	CID	1	1	2.81166		2	791.84	1582.67	3.63215	37.582	2344	2344	MS2	16/24	Shell_IS02
High	GGFGPSQAPNPLQLLMYR	contig25690_fr1	length=412 numreads=107 gene=isogroup08135 status=isotig	1	1		CID	1	1	4.72279		2	973.505	1946	3.34396	104.276	8279	8279	MS2	23/34	Shell_IS02
High	GGFGPSQAPNPLQLLMYR	contig25690_fr1	length=412 numreads=107 gene=isogroup08135 status=isotig	1	1		CID	1	1	4.0716		3	649.339	1946	4.37207	104.307	8282	8282	MS2	26/68	Shell_IS02
High	GGFGPSQAPNPLQLLmYR	contig25690_fr1	length=412 numreads=107 gene=isogroup08135 status=isotig	1	1	M16(Oxidation)	CID	1	1	3.8219		2	981.502	1962	3.54419	97.1998	7635	7635	MS2	21/34	Shell_IS02
High	YYLWNEAmK	contig25815_fr3	length=405 numreads=268 gene=isogroup08260 status=isotig	1	1	M8(Oxidation)	CID	1	1	2.7387		2	617.286	1233.57	3.80446	64.4065	4683	4683	MS2	14/16	Shell_IS02
High	GYPVPLQQQQPQQQQGQR	contig25968_fr3	length=402 numreads=51 gene=isogroup08413 status=isotig	1	1		CID	1	1	3.77476		2	1054.54	2108.07	3.95599	49.6868	3390	3390	MS2	18/34	Shell_IS02
High	GYPVPLQQQQPQQQQGQR	contig25968_fr3	length=402 numreads=51 gene=isogroup08413 status=isotig	1	1		CID	1	1	3.22223		3	703.362	2108.07	3.54427	49.9032	3409	3409	MS2	24/68	Shell_IS02
High	GTSHGTFWVGLSLIR	contig26376_fr2	length=388 numreads=34 gene=isogroup08821 status=isotig	1	1		CID	1	1	3.66372		2	815.942	1630.88	3.72495	87.5857	6776	6776	MS2	19/28	Shell_IS02
High	GTSHGTFWVGLSLIR	contig26376_fr2	length=388 numreads=34 gene=isogroup08821 status=isotig	1	1		CID	1	1	3.56014		3	544.297	1630.88	3.34246	87.4885	6767	6767	MS2	25/56	Shell_IS02
High	IANSMDQYSNNPAAR	contig26376_fr2	length=388 numreads=34 gene=isogroup08821 status=isotig	1	1		CID	1	1	2.71828		2	826.381	1651.75	3.00212	40.8339	2628	2628	MS2	15/28	Shell_IS02
High	NQVSVLWWPTK	contig26417_fr1	length=388 numreads=137 gene=isogroup08862 status=isotig	1	1		CID	1	1	3.23405		2	679.37	1357.73	4.41626	85.1882	6556	6556	MS2	17/20	Shell_IS02
High	VNRPVDQWANTESMLAQYQAMQNNMR	contig26417_fr1	length=388 numreads=137 gene=isogroup08862 status=isotig	1	1		CID	1	1	6.51618		3	1032.48	3095.44	4.05294	87.422	6761	6761	MS2	42/100	Shell_IS02
High	VNRPVDQWANTESmLAQYQAMQNNMR	contig26417_fr1	length=388 numreads=137 gene=isogroup08862 status=isotig	1	1	M14(Oxidation)	CID	1	1	3.77047		3	1037.82	3111.43	4.05785	78.9532	5990	5990	MS2	30/100	Shell_IS02
High	VNRPVDQWANTESmLAQYQAmQNNMR	contig26417_fr1	length=388 numreads=137 gene=isogroup08862 status=isotig	1	1	M14(Oxidation); M21(Oxidation)	CID	1	1	5.70653		3	1043.15	3127.42	3.00885	72.4543	5411	5411	MS2	36/100	Shell_IS02
High	VNRPVDQWANTESmLAQYQAMQNNmR	contig26417_fr1	length=388 numreads=137 gene=isogroup08862 status=isotig	1	1	M14(Oxidation); M25(Oxidation)	CID	1	1	5.6028		3	1043.15	3127.43	4.17981	72.96	5456	5456	MS2	36/100	Shell_IS02
High	VNRPVDQWANTESMLAQYQAmQNNMR	contig26417_fr1	length=388 numreads=137 gene=isogroup08862 status=isotig	1	1	M21(Oxidation)	CID	1	1	6.38258		3	1037.82	3111.43	4.88174	81.591	6225	6225	MS2	36/100	Shell_IS02
High	SPPSFGALIR	contig26446_fr2	length=388 numreads=18 gene=isogroup08891 status=isotig	1	1		CID	1	1	2.73875		2	522.797	1044.59	3.81278	69.629	5158	5158	MS2	16/18	Shell_IS02
High	NPSISRPNDIFGGMFGGTMGGNLAGAYFMK	contig27661_fr2	length=357 numreads=27 gene=isogroup10106 status=isotig	1	1		CID	1	1	2.97683		3	1036.49	3107.47	4.77229	104.044	8257	8257	MS2	28/116	Shell_IS02
High	GPNPIQLNQFLAQPTSPK	contig27903_fr1	length=350 numreads=47 gene=isogroup10348 status=isotig	1	1		CID	1	1	5.15905		2	975.53	1950.05	3.91182	81.7011	6235	6235	MS2	23/34	Shell_IS02
High	NVVLLLVEGLDSHTMSVAR	contig29238_fr1	length=326 numreads=15 gene=isogroup11683 status=isotig	1	1		CID	1	1	4.45497		2	1027.06	2053.12	3.56263	105.761	8416	8416	MS2	24/36	Shell_IS02
High	VAINIDTAEAEPGQEVK	contig29985_fr3	length=317 numreads=24 gene=isogroup12430 status=isotig	1	1		CID	1	1	3.30283		2	892.46	1783.91	3.52625	61.827	4456	4456	MS2	19/32	Shell_IS02
High	YINLDYIDLHR	contig31607_fr2	length=293 numreads=36 gene=isogroup14052 status=isotig	1	1		CID	1	1	3.38731		2	717.876	1434.74	5.08756	73.2838	5485	5485	MS2	17/20	Shell_IS02
High	GIDYANQIAGNALR	contig31647_fr2	length=294 numreads=7 gene=isogroup14092 status=isotig	1	1		CID	1	1	3.13404		2	738.386	1475.76	2.64567	67.9307	5001	5001	MS2	18/26	Shell_IS02
High	LALQGLVQLLETK	contig33095_fr3	length=279 numreads=17 gene=isogroup15540 status=isotig	1	1		CID	1	1	2.92826		2	713.441	1425.87	4.95842	109.845	8775	8775	MS2	17/24	Shell_IS02
High	VQPSVQTISISQPTK	contig33722_fr3	length=275 numreads=11 gene=isogroup16167 status=isotig	1	1		CID	1	1	2.61381		2	806.952	1612.9	3.878	56.0019	3950	3950	MS2	13/28	Shell_IS02
High	QAIDEVVLPQINEIGR	contig35573_fr3	length=260 numreads=11 gene=isogroup18018 status=isotig	1	1		CID	1	1	3.49096		2	897.495	1793.98	4.19212	85.6931	6602	6602	MS2	19/30	Shell_IS02
High	ASLVLIIDEVTK	contig38601_fr2	length=241 numreads=21 gene=isogroup21046 status=isotig	1	1		CID	1	1	3.45927		2	650.893	1300.78	5.03152	99.0524	7801	7801	MS2	17/22	Shell_IS02
High	LAALPGGLSFLLGK	contig40888_fr2	length=229 numreads=13 gene=isogroup23333 status=isotig	1	1		CID	1	1	3.30249		2	678.92	1356.83	6.27372	103.617	8217	8217	MS2	18/26	Shell_IS02
High	NTNFGFGSFPLPPPQAAPPR	contig40889_fr2	length=229 numreads=25 gene=isogroup23334 status=isotig	1	1		CID	1	1	3.44866		2	1056.54	2112.07	3.10605	89.6809	6967	6967	MS2	20/38	Shell_IS02
High	NTNFGFGSFPLPPPQAAPPR	contig40889_fr2	length=229 numreads=25 gene=isogroup23334 status=isotig	1	1		CID	1	1	2.78659		2	1056.54	2112.07	3.9152	87.6388	6781	6781	MS2	17/38	Shell_IS02
High	GTLLVVDGYR	contig40981_fr1	length=225 numreads=8 gene=isogroup23426 status=isotig	1	1		CID	1	1	2.34099		2	546.808	1092.61	4.42559	64.0567	4651	4651	MS2	13/18	Shell_IS02
High	ScVFYGccQYPNR	contig44831_fr2	length=210 numreads=24 gene=isogroup27276 status=isotig	1	1	C2(Carbamidomethyl); C7(Carbamidomethyl); C8(Carbamidomethyl)	CID	1	1	2.94027		2	855.848	1710.69	4.34883	52.8261	3672	3672	MS2	17/24	Shell_IS02
High	APVIVHVDNSR	contig50082_fr3	length=187 numreads=15 gene=isogroup32527 status=isotig	1	1		CID	1	1	2.84759		2	603.835	1206.66	2.61521	34.4888	2076	2076	MS2	14/20	Shell_IS02
High	FITcSFGEVHYQHcQPGLR	contig50224_fr1	length=187 numreads=8 gene=isogroup32669 status=isotig	1	1	C4(Carbamidomethyl); C14(Carbamidomethyl)	CID	1	1	2.86158		3	779.365	2336.08	4.15043	60.1344	4311	4311	MS2	25/72	Shell_IS02
High	VFLENVIR	contig53877_fr1	length=173 numreads=27 gene=isogroup36322 status=isotig	1	1		CID	1	1	2.48475		2	495.294	989.582	3.67654	70.3372	5222	5222	MS2	13/14	Shell_IS02
High	TITSGAATIPR	contig64741_fr2	length=134 numreads=6 gene=isogroup47186 status=isotig	1	1		CID	1	1	2.53041		2	544.31	1087.61	2.79857	41.5953	2693	2693	MS2	13/20	Shell_IS02
High	SYELPDGQVITIGNER	Equ04504/contig02555_fr3//contig09762_fr1	length=364 numreads=3723 gene=isogroup00006 status=it_thresh / length=592 numreads=7942 gene=isogroup00015 status=it_thresh / length=656 numreads=1491 gene=isogroup00198 status=isotig	4	1		CID	1	1	3.58568		2	895.954	1790.9	4.64842	79.464	6035	6035	MS2	22/30	Shell_IS02
High	TTGIVLDSGDGVTHTVPIYEGYALPHAIMR	Equ04504/contig09762_fr1	length=656 numreads=1491 gene=isogroup00198 status=isotig	2	1		CID	1	1	4.87222		3	1061.88	3183.63	3.80658	85.409	6576	6576	MS2	29/116	Shell_IS02
High	VPTPNDGIFMDMPNAGGGAYGAGAPYGGGAPYGGGPYMGPPVMR	Equ16217-21060		1	1		CID	1	1	3.61307		3	1414.64	4241.92	4.55646	98.1585	7722	7722	MS2	31/172	Shell_IS02
High	VPTPNDGIFmDmPNAGGGAYGAGAPYGGGAPYGGGPYmGPPVmR	Equ16217-21060		1	1	M10(Oxidation); M12(Oxidation); M38(Oxidation); M43(Oxidation)	CID	1	1	3.1468		3	1435.97	4305.89	2.94727	79.1568	6008	6008	MS2	34/172	Shell_IS02
High	VPTPNDGIFMDmPNAGGGAYGAGAPYGGGAPYGGGPYMGPPVMR	Equ16217-21060		1	1	M12(Oxidation)	CID	1	1	3.73565		3	1419.97	4257.9	2.06396	90.2619	7019	7019	MS2	33/172	Shell_IS02
High	VPTPNDGIFMDmPNAGGGAYGAGAPYGGGAPYGGGPYMGPPVmR	Equ16217-21060		1	1	M12(Oxidation); M43(Oxidation)	CID	1	1	3.00971		3	1425.3	4273.9	1.81793	86.2953	6657	6657	MS2	34/172	Shell_IS02
High	VPTPNDGIFMDMPNAGGGAYGAGAPYGGGAPYGGGPYMGPPVmR	Equ16217-21060		1	1	M43(Oxidation)	CID	1	1	3.94568		3	1419.97	4257.91	2.92403	92.707	7237	7237	MS2	37/172	Shell_IS02
High	QSPFLPPPMPMPMAPPGPPR	Equ16217-21060	length=206 numreads=207 gene=isogroup01564 status=isotig	2	1		CID	1	1	2.92389		2	1071.54	2142.08	4.56852	91.3533	7120	7120	MS2	19/38	Shell_IS02
High	QSPFLPPPMPMPMAPPGPPR	Equ16217-21060	length=206 numreads=207 gene=isogroup01564 status=isotig	2	1		CID	1	1	2.36774		2	1071.54	2142.08	3.31482	89.3459	6936	6936	MS2	19/38	Shell_IS02
High	QSPFLPPPMPMPmAPPGPPR	Equ16217-21060	length=206 numreads=207 gene=isogroup01564 status=isotig	2	1	M13(Oxidation)	CID	1	1	2.92758		2	1079.54	2158.07	3.27081	84.8151	6522	6522	MS2	17/38	Shell_IS02
High	QSPFLPPPmPMPMAPPGPPR	Equ16217-21060	length=206 numreads=207 gene=isogroup01564 status=isotig	2	1	M9(Oxidation)	CID	1	1	2.81355		3	720.029	2158.07	3.88679	79.9287	6076	6076	MS2	29/76	Shell_IS02
High	EWELMSLLGDPK	Equ16217-21060	length=1479 numreads=1308 gene=isogroup03505 status=isotig	2	2		CID	1	1	4.00025		2	709.359	1417.71	5.36197	103.939	8247	8247	MS2	18/22	Shell_IS02
High	EWELMSLLGDPK	Equ16217-21060	length=1479 numreads=1308 gene=isogroup03505 status=isotig	2	2		CID	1	1	2.74156		2	709.358	1417.71	3.98432	95.7344	7503	7503	MS2	16/22	Shell_IS02
High	EWELMSLLGDPK	Equ16217-21060	length=1479 numreads=1308 gene=isogroup03505 status=isotig	2	2		CID	1	1	2.53406		2	709.357	1417.71	3.12328	105.987	8437	8437	MS2	13/22	Shell_IS02
High	EWELmSLLGDPK	Equ16217-21060	length=1479 numreads=1308 gene=isogroup03505 status=isotig	2	2	M5(Oxidation)	CID	1	1	3.05258		2	717.356	1433.7	4.59175	91.0764	7094	7094	MS2	14/22	Shell_IS02
High	EWELmSLLGDPK	Equ16217-21060	length=1479 numreads=1308 gene=isogroup03505 status=isotig	2	2	M5(Oxidation)	CID	1	1	2.81111		2	717.356	1433.7	4.42146	93.2547	7285	7285	MS2	14/22	Shell_IS02
High	EWELmSLLGDPK	Equ16217-21060	length=1479 numreads=1308 gene=isogroup03505 status=isotig	2	2	M5(Oxidation)	CID	1	1	2.78154		2	717.356	1433.7	4.59175	102.703	8134	8134	MS2	16/22	Shell_IS02
High	EWELmSLLGDPK	Equ16217-21060	length=1479 numreads=1308 gene=isogroup03505 status=isotig	2	2	M5(Oxidation)	CID	1	1	2.76241		2	717.357	1433.71	5.69861	89.0646	6910	6910	MS2	15/22	Shell_IS02
High	EWELmSLLGDPK	Equ16217-21060	length=1479 numreads=1308 gene=isogroup03505 status=isotig	2	2	M5(Oxidation)	CID	1	1	2.66017		2	717.355	1433.7	3.74032	98.3533	7739	7739	MS2	14/22	Shell_IS02
High	EWELmSLLGDPK	Equ16217-21060	length=1479 numreads=1308 gene=isogroup03505 status=isotig	2	2	M5(Oxidation)	CID	1	1	2.44565		2	717.356	1433.71	4.76204	84.883	6528	6528	MS2	13/22	Shell_IS02
High	LQEALYFPDGTPR	Equ16217-21060	length=1479 numreads=1308 gene=isogroup03505 status=isotig	2	2		CID	1	1	4.23414		2	753.886	1506.77	4.57357	70.3815	5226	5226	MS2	21/24	Shell_IS02
High	LQEALYFPDGTPR	Equ16217-21060	length=1479 numreads=1308 gene=isogroup03505 status=isotig	2	2		CID	1	1	3.73136		2	753.886	1506.77	4.49256	76.3889	5760	5760	MS2	20/24	Shell_IS02
High	LQEALYFPDGTPR	Equ16217-21060	length=1479 numreads=1308 gene=isogroup03505 status=isotig	2	2		CID	1	1	3.68702		2	753.885	1506.76	2.95328	97.4473	7658	7658	MS2	18/24	Shell_IS02
High	LQEALYFPDGTPR	Equ16217-21060	length=1479 numreads=1308 gene=isogroup03505 status=isotig	2	2		CID	1	1	3.51916		2	753.886	1506.76	3.92545	68.3841	5043	5043	MS2	20/24	Shell_IS02
High	LQEALYFPDGTPR	Equ16217-21060	length=1479 numreads=1308 gene=isogroup03505 status=isotig	2	2		CID	1	1	3.23615		2	753.887	1506.77	5.05966	82.9312	6349	6349	MS2	17/24	Shell_IS02
High	LQEALYFPDGTPR	Equ16217-21060	length=1479 numreads=1308 gene=isogroup03505 status=isotig	2	2		CID	1	1	3.17498		2	753.885	1506.76	2.87226	100.219	7909	7909	MS2	15/24	Shell_IS02
High	LQEALYFPDGTPR	Equ16217-21060	length=1479 numreads=1308 gene=isogroup03505 status=isotig	2	2		CID	1	1	2.84389		2	753.886	1506.76	3.6014	90.7819	7067	7067	MS2	18/24	Shell_IS02
High	LQEALYFPDGTPR	Equ16217-21060	length=1479 numreads=1308 gene=isogroup03505 status=isotig	2	2		CID	1	1	2.59168		2	753.886	1506.76	4.08748	110.87	8861	8861	MS2	16/24	Shell_IS02
High	LQEALYFPDGTPR	Equ16217-21060	length=1479 numreads=1308 gene=isogroup03505 status=isotig	2	2		CID	1	1	2.47925		2	753.886	1506.77	4.1685	78.4833	5948	5948	MS2	17/24	Shell_IS02
High	LQEALYFPDGTPR	Equ16217-21060	length=1479 numreads=1308 gene=isogroup03505 status=isotig	2	2		CID	1	1	2.41164		2	753.885	1506.76	2.46719	92.8195	7247	7247	MS2	15/24	Shell_IS02
High	LQEALYFPDGTPR	Equ16217-21060	length=1479 numreads=1308 gene=isogroup03505 status=isotig	2	2		CID	1	1	2.32311		2	753.886	1506.76	3.35835	84.9688	6536	6536	MS2	16/24	Shell_IS02
High	SYHYcPPGPTTADHcK	Equ16217-21060	length=1479 numreads=1308 gene=isogroup03505 status=isotig	2	2	C5(Carbamidomethyl); C15(Carbamidomethyl)	CID	1	1	3.12332		2	945.901	1890.79	2.07821	32.7707	1925	1925	MS2	18/30	Shell_IS02
High	SYHYcPPGPTTADHcK	Equ16217-21060	length=1479 numreads=1308 gene=isogroup03505 status=isotig	2	2	C5(Carbamidomethyl); C15(Carbamidomethyl)	CID	1	1	4.32721		3	630.937	1890.8	3.0395	34.5143	2078	2078	MS2	29/60	Shell_IS02
High	SYHYcPPGPTTADHcK	Equ16217-21060	length=1479 numreads=1308 gene=isogroup03505 status=isotig	2	2	C5(Carbamidomethyl); C15(Carbamidomethyl)	CID	1	1	3.57993		3	630.937	1890.8	3.71738	36.534	2253	2253	MS2	22/60	Shell_IS02
High	SYHYcPPGPTTADHcK	Equ16217-21060	length=1479 numreads=1308 gene=isogroup03505 status=isotig	2	2	C5(Carbamidomethyl); C15(Carbamidomethyl)	CID	1	1	3.12064		3	630.937	1890.8	2.84582	41.3513	2672	2672	MS2	23/60	Shell_IS02
High	SYHYcPPGPTTADHcK	Equ16217-21060	length=1479 numreads=1308 gene=isogroup03505 status=isotig	2	2	C5(Carbamidomethyl); C15(Carbamidomethyl)	CID	1	1	2.73522		3	630.937	1890.8	3.62054	43.7862	2882	2882	MS2	24/60	Shell_IS02
High	SYHYcPPGPTTADHcKDQK	Equ16217-21060	length=1479 numreads=1308 gene=isogroup03505 status=isotig	2	2	C5(Carbamidomethyl); C15(Carbamidomethyl)	CID	1	1	2.9045		3	754.663	2261.98	2.34343	29.5673	1667	1667	MS2	24/72	Shell_IS02
High	SYHYcPPGPTTADHcKDQK	Equ16217-21060	length=1479 numreads=1308 gene=isogroup03505 status=isotig	2	2	C5(Carbamidomethyl); C15(Carbamidomethyl)	CID	1	1	2.8331		4	566.249	2261.97	2.06766	29.251	1642	1642	MS2	33/108	Shell_IS02
High	TPTPKEWELMSLLGDPK	Equ16217-21060	length=1479 numreads=1308 gene=isogroup03505 status=isotig	2	2		CID	1	1	3.02825		3	648.007	1942.01	4.45638	88.2099	6833	6833	MS2	21/64	Shell_IS02
High	SLIFYAcHAGYK	Equ15222-15223		1	1	C7(Carbamidomethyl)	CID	1	1	3.1136		2	715.355	1429.7	6.2116	59.9172	4292	4292	MS2	18/22	Shell_IS02
High	GTTVTYTSDIHDVGSR	Equ15222-15223	length=830 numreads=108 gene=isogroup01333 status=isotig	2	2		CID	1	1	3.16047		2	854.913	1708.82	3.2421	45.7997	3056	3056	MS2	16/30	Shell_IS02
High	GTTVTYTSDIHDVGSR	Equ15222-15223	length=830 numreads=108 gene=isogroup01333 status=isotig	2	2		CID	1	1	2.38592		2	854.913	1708.82	2.52775	43.2664	2837	2837	MS2	13/30	Shell_IS02
High	IQQLQQLATTLLEATPSPPVIIKPQPR	Equ15222-15223	length=830 numreads=108 gene=isogroup01333 status=isotig	2	1		CID	1	1	4.67827		3	994.248	2980.73	3.07661	97.2539	7640	7640	MS2	36/104	Shell_IS02
High	MPNIEQAK	Equ15222-15223	length=169 numreads=42 gene=isogroup01333 status=isotig	2	1		CID	1	1	2.46326		2	465.741	930.475	4.0452	36.3603	2238	2238	MS2	13/14	Shell_IS02
High	SMQLFHALPK	Equ15222-15223	length=169 numreads=42 gene=isogroup01333 status=isotig	2	1		CID	1	1	2.98771		2	586.321	1171.63	4.51317	61.954	4467	4467	MS2	15/18	Shell_IS02
High	SmQLFHALPK	Equ15222-15223	length=169 numreads=42 gene=isogroup01333 status=isotig	2	1	M2(Oxidation)	CID	1	1	2.78369		2	594.318	1187.63	3.80035	50.5618	3467	3467	MS2	14/18	Shell_IS02
High	VAYVDLLAELTHR	Equ15222-15223	length=830 numreads=108 gene=isogroup01333 status=isotig	3	2		CID	1	1	3.07251		2	750.418	1499.83	4.38942	92.9815	7260	7260	MS2	16/24	Shell_IS02
High	DAVGNVGDAVADVASGVK	Equ23617-24364		1	1		CID	1	1	3.82048		2	822.419	1643.83	4.33425	81.6902	6234	6234	MS2	24/34	Shell_IS02
High	DIVGDVGDVVK	Equ23617-24364	length=473 numreads=66 gene=isogroup06809 status=isotig	2	1		CID	1	1	2.42388		2	558.303	1115.6	3.77111	70.1725	5207	5207	MS2	15/20	Shell_IS02
High	DIVGDVGDVVKDVVGDVGDVVK	Equ23617-24364	length=473 numreads=66 gene=isogroup06809 status=isotig	2	1		CID	1	1	4.5183		2	1099.58	2198.16	3.0487	123.626	9922	9922	MS2	26/42	Shell_IS02
High	DIVGDVGDVVKDVVGDVGDVVK	Equ23617-24364	length=473 numreads=66 gene=isogroup06809 status=isotig	2	1		CID	1	1	2.74334		3	733.393	2198.16	4.37537	123.555	9916	9916	MS2	26/84	Shell_IS02
High	DIVGDVGDVVKDVVGDVGDVVKDVVGDAGDAIK	Equ23617-24364	length=473 numreads=66 gene=isogroup06809 status=isotig	2	1		CID	1	1	7.06642		3	1080.23	3238.68	4.5357	132.696	10614	10614	MS2	43/128	Shell_IS02
High	DVVGDAGDAIKDVVK	Equ23617-24364	length=473 numreads=66 gene=isogroup06809 status=isotig	2	1		CID	1	1	4.37723		2	750.902	1500.8	4.67861	76.2298	5746	5746	MS2	21/28	Shell_IS02
High	DVVGDVGDVVKDVVGDAGDAIK	Equ23617-24364	length=473 numreads=66 gene=isogroup06809 status=isotig	2	1		CID	1	1	4.08796		2	1071.56	2142.1	5.68255	112.306	8981	8981	MS2	21/42	Shell_IS02
High	DVVGDVGDVVKDVVGDAGDAIK	Equ23617-24364	length=473 numreads=66 gene=isogroup06809 status=isotig	2	1		CID	1	1	3.34458		3	714.705	2142.1	4.02369	112.572	9003	9003	MS2	28/84	Shell_IS02
High	DVVGDVGDVVKDVVGDAGDAIKDVVK	Equ23617-24364	length=473 numreads=66 gene=isogroup06809 status=isotig	2	1		CID	1	1	4.89153		3	861.791	2583.36	3.18227	122.102	9804	9804	MS2	39/100	Shell_IS02
High	TKDIVGDVGDVVK	Equ23617-24364	length=473 numreads=66 gene=isogroup06809 status=isotig	2	1		CID	1	1	3.41003		2	672.875	1344.74	4.61825	56.9307	4031	4031	MS2	19/24	Shell_IS02
High	DVAEDVGDVVK	Equ23617-24364	length=473 numreads=66 gene=isogroup06809 status=isotig	2	1		CID	1	1	2.8207		2	573.29	1145.57	4.04725	61.205	4402	4402	MS2	17/20	Shell_IS02
High	DVAEDVGDVVKDVVDTAGDVLK	Equ23617-24364	length=473 numreads=66 gene=isogroup06809 status=isotig	2	1		CID	1	1	4.02024		2	1129.58	2258.15	3.671	126.886	10137	10137	MS2	23/42	Shell_IS02
High	DVAEDVGDVVKDVVDTAGDVLKDVVDDIGDAAK	Equ23617-24364	length=473 numreads=66 gene=isogroup06809 status=isotig	2	1		CID	1	1	7.73247		3	1119.56	3356.67	3.50776	136.006	10862	10862	MS2	45/128	Shell_IS02
High	DVVDDIGDAAK	Equ23617-24364	length=473 numreads=66 gene=isogroup06809 status=isotig	2	1		CID	1	1	2.47007		2	559.275	1117.54	4.1935	57.0472	4041	4041	MS2	15/20	Shell_IS02
High	DVVDTAGDVLKDVVDDIGDAAK	Equ23617-24364	length=473 numreads=66 gene=isogroup06809 status=isotig	2	1		CID	1	1	5.22446		2	1115.56	2230.12	3.30166	119.81	9623	9623	MS2	26/42	Shell_IS02
High	DVVDTAGDVLKDVVDDIGDAAK	Equ23617-24364	length=473 numreads=66 gene=isogroup06809 status=isotig	2	1		CID	1	1	4.49978		3	744.045	2230.12	4.77353	119.83	9625	9625	MS2	41/84	Shell_IS02
High	HVFTHDSSGNQLR	Equ44650-23959	length=211 numreads=12 gene=isogroup27095 status=isotig	2	1		CID	1	1	2.96864		3	499.912	1497.72	2.03939	21.9979	1061	1061	MS2	20/48	Shell_IS02
High	GGQGFDQFDFTTDTYYK	Equ44650-23959	length=492 numreads=54 gene=isogroup06404 status=isotig	3	1		CID	1	1	4.30967		2	995.432	1989.86	3.66769	81.9388	6257	6257	MS2	22/32	Shell_IS02
High	RLEFGGDVMKR	Equ12085		1	1		CID	1	1	3.23251		3	436.568	1307.69	1.48337	45.518	3032	3032	MS2	20/40	Shell_IS02
High	RLEFGGDVmKR	Equ12085		1	1	M9(Oxidation)	CID	1	1	2.91724		3	441.901	1323.69	3.25509	33.6881	2007	2007	MS2	22/40	Shell_IS02
High	AFGSTLMSFLPPGFQPPPGTEPGDFIK	Equ12085	length=1540 numreads=489 gene=isogroup00497 status=isotig	2	1		CID	1	1	2.49295		2	1418.21	2835.41	2.81544	116.509	9348	9348	MS2	18/52	Shell_IS02
High	LGDVAVDLFGR	Equ12085	length=1540 numreads=489 gene=isogroup00497 status=isotig	2	1		CID	1	1	4.00239		2	581.319	1161.63	3.84253	81.3022	6199	6199	MS2	17/20	Shell_IS02
High	RAFGSTLMSFLPPGFQPPPGTEPGDFIK	Equ12085	length=1540 numreads=489 gene=isogroup00497 status=isotig	2	1		CID	1	1	3.1225		3	997.845	2991.52	4.54618	108.296	8642	8642	MS2	32/108	Shell_IS02
High	FLFNMEPTEVLQTPSLFSIHQGTALDPNSGK	Equ12085	length=1540 numreads=489 gene=isogroup00497 status=isotig	2	1		CID	1	1	4.58603		3	1140.24	3418.72	4.7924	116.158	9317	9317	MS2	36/120	Shell_IS02
High	FLFNmEPTEVLQTPSLFSIHQGTALDPNSGK	Equ12085	length=1540 numreads=489 gene=isogroup00497 status=isotig	2	1	M5(Oxidation)	CID	1	1	5.14764		3	1145.58	3434.71	5.11327	109.653	8760	8760	MS2	39/120	Shell_IS02
High	FLFNmEPTEVLQTPSLFSIHQGTALDPNSGKR	Equ12085	length=1540 numreads=489 gene=isogroup00497 status=isotig	2	1	M5(Oxidation)	CID	1	1	3.88632		4	898.458	3590.81	4.44955	104.13	8265	8265	MS2	49/186	Shell_IS02
High	AFYQcDTGFDGMSK	Equ15522	length=830 numreads=108 gene=isogroup01333 status=isotig	2	1	C5(Carbamidomethyl)	CID	1	1	3.55398		2	813.835	1626.66	3.40423	63.0018	4558	4558	MS2	20/26	Shell_IS02
High	AFYQcDTGFDGMSK	Equ15522	length=830 numreads=108 gene=isogroup01333 status=isotig	2	1	C5(Carbamidomethyl)	CID	1	1	3.14636		2	813.835	1626.66	3.85449	60.8382	4371	4371	MS2	18/26	Shell_IS02
High	AFYQcDTGFDGmSK	Equ15522	length=830 numreads=108 gene=isogroup01333 status=isotig	2	1	C5(Carbamidomethyl); M12(Oxidation)	CID	1	1	3.34549		2	821.833	1642.66	4.16298	53.6758	3749	3749	MS2	21/26	Shell_IS02
High	IYVSDSSDKFDAYR	Equ39344		1	1		CID	1	1	3.74681		2	833.395	1665.78	4.11514	52.8592	3675	3675	MS2	20/26	Shell_IS02
High	DLYIILEGR	Equ39344	length=236 numreads=12 gene=isogroup21789 status=isotig	2	1		CID	1	1	2.58181		2	546.311	1091.61	3.99216	83.8547	6434	6434	MS2	12/16	Shell_IS02
High	DNSVFSPANMIR	Equ21457	length=948 numreads=204 gene=isogroup03902 status=isotig	2	1		CID	1	1	2.56377		2	675.83	1350.65	4.79823	75.8939	5718	5718	MS2	16/22	Shell_IS02
High	DNSVFSPANmIR	Equ21457	length=948 numreads=204 gene=isogroup03902 status=isotig	2	1	M10(Oxidation)	CID	1	1	2.96778		2	683.828	1366.65	4.53274	60.0202	4301	4301	MS2	16/22	Shell_IS02
High	YINYLIAQK	Equ21457	length=948 numreads=204 gene=isogroup03902 status=isotig	2	1		CID	1	1	3.03978		2	563.321	1125.63	3.58344	61.1684	4399	4399	MS2	14/16	Shell_IS02
High	GYLDAMDSNFAASVAK	Equ21104	length=1328 numreads=166 gene=isogroup03549 status=isotig	2	2		CID	1	1	4.91478		2	830.392	1659.78	5.06074	80.6356	6139	6139	MS2	23/30	Shell_IS02
High	GYLDAmDSNFAASVAK	Equ21104	length=1328 numreads=166 gene=isogroup03549 status=isotig	2	2	M6(Oxidation)	CID	1	1	4.29838		2	838.388	1675.77	3.31199	66.5371	4875	4875	MS2	22/30	Shell_IS02
High	QSGTcPVYPVQVGNNR	Equ21104	length=1328 numreads=166 gene=isogroup03549 status=isotig	2	2	C5(Carbamidomethyl)	CID	1	1	2.5534		2	888.432	1775.86	3.71614	50.5861	3469	3469	MS2	15/30	Shell_IS02
High	DKVSDFVDDAK	Equ21104	length=1328 numreads=166 gene=isogroup03549 status=isotig	2	2		CID	1	1	3.40198		2	619.801	1238.6	4.45285	51.5862	3559	3559	MS2	17/20	Shell_IS02
High	VADVVANVR	Equ21104	length=1328 numreads=166 gene=isogroup03549 status=isotig	2	2		CID	1	1	2.62546		2	471.774	942.54	3.59284	38.3753	2414	2414	MS2	14/16	Shell_IS02
High	VSDFVDDAK	Equ21104	length=1328 numreads=166 gene=isogroup03549 status=isotig	2	2		CID	1	1	2.92792		2	498.239	995.471	2.87555	38.7624	2447	2447	MS2	14/16	Shell_IS02
High	ALYQcEQGYDGQSK	Equ21247		1	1	C5(Carbamidomethyl)	CID	1	1	3.84992		2	823.863	1646.72	3.87911	38.3056	2408	2408	MS2	20/26	Shell_IS02
High	FPSVVVYTcQPGYK	Equ21247	length=1114 numreads=128 gene=isogroup03692 status=isotig	2	1	C9(Carbamidomethyl)	CID	1	1	3.07492		2	822.911	1644.81	3.44085	69.2784	5126	5126	MS2	18/26	Shell_IS02
High	HAYVELLSALHK	Equ21247	length=1114 numreads=128 gene=isogroup03692 status=isotig	2	1		CID	1	1	3.53617		2	690.888	1380.77	3.4653	65.3408	4767	4767	MS2	20/22	Shell_IS02
High	HAYVELLSALHK	Equ21247	length=1114 numreads=128 gene=isogroup03692 status=isotig	2	1		CID	1	1	4.65531		3	460.928	1380.77	4.03021	65.2065	4755	4755	MS2	29/44	Shell_IS02
High	GLFQVNPITGAIR	Equ25307	length=425 numreads=18 gene=isogroup07752 status=isotig	2	1		CID	1	1	3.15031		2	693.401	1385.8	3.7396	83.2617	6379	6379	MS2	18/24	Shell_IS02
High	MGVDGQLLVLDAYR	Equ25307	length=425 numreads=18 gene=isogroup07752 status=isotig	2	1		CID	1	1	3.80626		2	775.408	1549.81	3.30656	86.6204	6687	6687	MS2	21/26	Shell_IS02
High	mGVDGQLLVLDAYR	Equ25307	length=425 numreads=18 gene=isogroup07752 status=isotig	2	1	M1(Oxidation)	CID	1	1	3.59372		2	783.407	1565.81	4.96111	82.2817	6289	6289	MS2	19/26	Shell_IS02
High	QLYSAINQVGGR	Equ25307	length=425 numreads=18 gene=isogroup07752 status=isotig	2	1		CID	1	1	2.94632		2	653.352	1305.7	4.16439	53.117	3699	3699	MS2	18/22	Shell_IS02
High	DVLAYPNGLELTADGTALLIAETGR	Equ25307	length=425 numreads=18 gene=isogroup07752 status=isotig	2	2		CID	1	1	3.41889		2	1287.18	2573.36	3.66094	116.05	9307	9307	MS2	21/48	Shell_IS02
High	DLINQLNSVTDVK	Equ10941	length=628 numreads=198 gene=isogroup00326 status=isotig	2	1		CID	1	1	2.456		2	729.897	1458.79	4.71588	82.0465	6267	6267	MS2	16/24	Shell_IS02
High	FDNVITNDGNAYNK	Equ12964		1	1		CID	1	1	3.65197		2	792.871	1584.74	4.00432	51.9435	3591	3591	MS2	21/26	Shell_IS02
High	GIVAFFANIK	Equ12964	length=508 numreads=196 gene=isogroup00661 status=isotig	2	1		CID	1	1	2.63047		2	540.318	1079.63	3.46076	89.119	6915	6915	MS2	14/18	Shell_IS02
High	EALSDGMGMAAK	Equ15435	length=721 numreads=376 gene=isogroup01304 status=isotig	2	1		CID	1	1	3.07902		2	590.773	1180.54	3.9104	43.4741	2855	2855	MS2	18/22	Shell_IS02
High	EALSDGMGMAAK	Equ15435	length=721 numreads=376 gene=isogroup01304 status=isotig	2	1		CID	1	1	2.72122		2	590.773	1180.54	3.39339	47.6066	3209	3209	MS2	17/22	Shell_IS02
High	EALSDGMGmAAK	Equ15435	length=721 numreads=376 gene=isogroup01304 status=isotig	2	1	M9(Oxidation)	CID	1	1	2.9076		2	598.77	1196.53	3.10893	36.0742	2213	2213	MS2	17/22	Shell_IS02
High	VDFGGSSLGQVcK	Equ15435	length=721 numreads=376 gene=isogroup01304 status=isotig	2	1	C12(Carbamidomethyl)	CID	1	1	4.2703		2	677.33	1353.65	4.31439	58.1597	4138	4138	MS2	22/24	Shell_IS02
High	VDFGGSSLGQVcK	Equ15435	length=721 numreads=376 gene=isogroup01304 status=isotig	2	1	C12(Carbamidomethyl)	CID	1	1	2.837		2	677.33	1353.65	3.68315	60.8123	4369	4369	MS2	16/24	Shell_IS02
High	VDFGGSSLGQVcK	Equ15435	length=721 numreads=376 gene=isogroup01304 status=isotig	2	1	C12(Carbamidomethyl)	CID	1	1	2.49768		2	677.33	1353.65	3.68315	56.1422	3962	3962	MS2	15/24	Shell_IS02
High	LLDTSIQGAGTGSALTAFVLLALLK	Equ09811		1	1		CID	1	1	4.32007		3	825.151	2473.44	4.03728	128.435	10261	10261	MS2	39/96	Shell_IS02
High	IQDALPSVLWLTTQR	Equ09811	length=1629 numreads=906 gene=isogroup00202 status=isotig	2	1		CID	1	1	2.83629		2	870.99	1740.97	4.43557	98.0156	7709	7709	MS2	18/28	Shell_IS02
High	TDcVVDFDcPR	Equ09811	length=1629 numreads=906 gene=isogroup00202 status=isotig	2	1	C3(Carbamidomethyl); C9(Carbamidomethyl)	CID	1	1	2.6671		2	692.289	1383.57	3.52246	57.3199	4065	4065	MS2	14/20	Shell_IS02
High	SFSIWDAADGFR	Equ21150		1	1		CID	1	1	2.91295		2	686.322	1371.64	2.936	93.1461	7275	7275	MS2	18/22	Shell_IS02
High	GPETESLAVGQIGDR	Equ21150	length=1227 numreads=468 gene=isogroup03595 status=isotig	2	1		CID	1	1	3.34041		2	764.887	1528.77	3.6195	57.2057	4055	4055	MS2	20/28	Shell_IS02
High	LSFSEVFScFYNTITSGPVVK	Equ21679	length=842 numreads=576 gene=isogroup04124 status=isotig	2	1	C9(Carbamidomethyl)	CID	1	1	4.66358		2	1191.59	2382.18	5.24924	125.608	10052	10052	MS2	23/40	Shell_IS02
High	SPWQGSIWDLQQR	Equ43690		1	1		CID	1	1	4.21345		2	800.9	1600.79	3.92621	82.0784	6270	6270	MS2	20/24	Shell_IS02
High	NPAISQMMSPHWWFGNIWSGLYGNR	Equ43690	length=214 numreads=7 gene=isogroup26135 status=isotig	2	1		CID	1	1	3.29794		3	983.799	2949.38	4.09735	117.572	9445	9445	MS2	28/96	Shell_IS02
High	LAELQQQIVLFQHYIK	contig00588_fr1	length=765 numreads=5352 gene=isogroup00002 status=it_thresh	1	1		CID	1	1	3.0074		3	657.71	1971.12	4.78129	91.1211	7037	7037	MS2	21/60	Shell_IS03
High	YESLQQQVLALTQK	contig00588_fr1/contig72319_fr3	length=765 numreads=5352 gene=isogroup00002 status=it_thresh / length=85 numreads=37 gene=isogroup54764 status=isotig	2	1		CID	1	1	2.84042		2	824.952	1648.9	3.65134	84.7945	6471	6471	MS2	13/26	Shell_IS03
High	ESVLLLQLTRHQRR	contig04460_fr1	length=329 numreads=2663 gene=isogroup00015 status=it_thresh	1	1		CID	1	1	2.31793		2	875.016	1749.02	-0.315639	102.527	8069	8069	MS2	11/26	Shell_IS03
High	ILLWNNVEALcDTR	contig06182_fr3/contig73168_fr3	length=173 numreads=25 gene=isogroup00037 status=it_thresh / length=66 numreads=64 gene=isogroup55613 status=isotig	2	1	C11(Carbamidomethyl)	CID	1	1	2.70014		2	858.944	1716.88	4.53968	88.4327	6794	6794	MS2	16/26	Shell_IS03
High	TPDTNVcAWLK	contig06217_fr2	length=238 numreads=142 gene=isogroup00037 status=it_thresh	1	1	C7(Carbamidomethyl)	CID	1	1	2.98465		2	652.822	1304.64	5.24999	69.7908	5133	5133	MS2	15/20	Shell_IS03
High	DLPTSFDAVYDFR	contig08603_fr1	length=57 numreads=75 gene=isogroup00118 status=isotig	1	1		CID	1	1	2.37955		2	773.368	1545.73	4.36433	89.448	6885	6885	MS2	14/24	Shell_IS03
High	ESTLHLVLR	contig10045_fr1/contig10048_fr2/contig11214_fr2/contig11216_fr1/contig11217_fr2/contig11219_fr2/contig22616_fr3/contig24102_fr2/contig32691_fr2	length=103 numreads=2389 gene=isogroup00224 status=cyclic / length=131 numreads=63 gene=isogroup00224 status=none / length=116 numreads=13 gene=isogroup00363 status=isotig / length=187 numreads=51 gene=isogroup00363 status=cyclic / length=209 numreads=65 gene=isogroup00363 status=cyclic / length=189 numreads=477 gene=isogroup00363 status=none / length=631 numreads=1172 gene=isogroup05061 status=i…	9	1		CID	1	1	2.26501		2	534.316	1067.62	3.73929	53.7737	3723	3723	MS2	12/16	Shell_IS03
High	GGFGGYGGGIGGFGGGFGGR	contig10378_fr1/contig27275_fr1	length=206 numreads=2459 gene=isogroup00259 status=isotig / length=364 numreads=26 gene=isogroup09720 status=isotig	2	1		CID	1	1	2.41887		2	845.893	1690.78	3.29213	78.77	5930	5930	MS2	13/38	Shell_IS03
High	LYQPTSDDVGQQQQTHYFTQDQIDYFK	contig10628_fr3	length=918 numreads=4424 gene=isogroup00287 status=isotig	1	1		CID	1	1	3.64264		3	1098.51	3293.52	6.90635	74.2772	5537	5537	MS2	32/104	Shell_IS03
High	TGADDTEVETWLESLIK	contig10628_fr3	length=918 numreads=4424 gene=isogroup00287 status=isotig	1	1		CID	1	1	4.84038		2	953.973	1906.94	5.96738	115.116	9135	9135	MS2	24/32	Shell_IS03
High	FYGALPTSVDIR	contig10634_fr2	length=1474 numreads=8758 gene=isogroup00287 status=isotig	1	1		CID	1	1	2.69732		2	669.859	1338.71	3.98711	71.7936	5314	5314	MS2	15/22	Shell_IS03
High	MAcPATVGYNELTcR	contig10634_fr2	length=1474 numreads=8758 gene=isogroup00287 status=isotig	1	1	C3(Carbamidomethyl); C14(Carbamidomethyl)	CID	1	1	2.51203		2	871.891	1742.77	4.53416	61.6291	4416	4416	MS2	17/28	Shell_IS03
High	mAcPATVGYNELTcR	contig10634_fr2	length=1474 numreads=8758 gene=isogroup00287 status=isotig	1	1	M1(Oxidation); C3(Carbamidomethyl); C14(Carbamidomethyl)	CID	1	1	3.52756		2	879.888	1758.77	3.91382	56.5979	3979	3979	MS2	21/28	Shell_IS03
High	STLILNFDNNDATDSSTNK	contig10634_fr2	length=1474 numreads=8758 gene=isogroup00287 status=isotig	1	1		CID	1	1	5.67918		2	1035.49	2069.97	3.86534	70.8852	5231	5231	MS2	25/36	Shell_IS03
High	VTVPSDVGVWQNAVYALDNGNLVGTVGTNTIVQPVK	contig10634_fr2	length=1474 numreads=8758 gene=isogroup00287 status=isotig	1	1		CID	1	1	3.61289		3	1242.33	3724.97	4.76619	110.081	8711	8711	MS2	30/140	Shell_IS03
High	EETATEFSTVLGLAALTGNR	contig10941_fr1	length=628 numreads=198 gene=isogroup00326 status=isotig	1	1		CID	1	1	3.78605		2	1040.54	2080.06	3.83498	100.814	7909	7909	MS2	19/38	Shell_IS03
High	GIAVcLDYLcQRPTTTccTVAK	contig11259_fr2	length=1297 numreads=4195 gene=isogroup00369 status=isotig	1	1	C5(Carbamidomethyl); C10(Carbamidomethyl); C17(Carbamidomethyl); C18(Carbamidomethyl)	CID	1	1	2.68556		3	863.081	2587.23	5.71283	71.5587	5293	5293	MS2	25/84	Shell_IS03
High	ISAMFTPAASLGR	contig11259_fr2	length=1297 numreads=4195 gene=isogroup00369 status=isotig	1	1		CID	1	1	2.68944		2	661.353	1321.7	4.28305	69.6918	5124	5124	MS2	17/24	Shell_IS03
High	ISAmFTPAASLGR	contig11259_fr2	length=1297 numreads=4195 gene=isogroup00369 status=isotig	1	1	M4(Oxidation)	CID	1	1	3.48872		2	669.351	1337.69	4.93051	59.778	4255	4255	MS2	19/24	Shell_IS03
High	ISPAGTTSLVGQFFIAVTR	contig11259_fr2	length=1297 numreads=4195 gene=isogroup00369 status=isotig	1	1		CID	1	1	4.09285		2	983.05	1965.09	6.27947	112.682	8926	8926	MS2	21/36	Shell_IS03
High	ISPAGTTSLVGQFFIAVTR	contig11259_fr2	length=1297 numreads=4195 gene=isogroup00369 status=isotig	1	1		CID	1	1	4.49662		3	655.702	1965.09	5.24766	112.766	8934	8934	MS2	34/72	Shell_IS03
High	NQQNmGQPAGYIQDPILISQGGNVYSGVVR	contig11259_fr2	length=1297 numreads=4195 gene=isogroup00369 status=isotig	1	1	M5(Oxidation)	CID	1	1	3.52676		3	1073.87	3219.6	4.86364	84.3791	6433	6433	MS2	31/116	Shell_IS03
High	TDGScAGLGGILQNDDTIFGNSNDPFTNNPYLQALR	contig11259_fr2	length=1297 numreads=4195 gene=isogroup00369 status=isotig	1	1	C5(Carbamidomethyl)	CID	1	1	5.03987		3	1285.94	3855.81	5.79972	113.785	9022	9022	MS2	43/140	Shell_IS03
High	TGYEQITFSR	contig11340_fr3	length=1939 numreads=11572 gene=isogroup00381 status=isotig	1	1		CID	1	1	3.16145		2	601.299	1201.59	5.24367	54.9519	3828	3828	MS2	15/18	Shell_IS03
High	VDLVTATNIR	contig11340_fr3	length=1939 numreads=11572 gene=isogroup00381 status=isotig	1	1		CID	1	1	2.89582		2	551.319	1101.63	4.62401	56.3657	3958	3958	MS2	17/18	Shell_IS03
High	IPSLLNVmmDAAQDPR	contig12236_fr2	length=402 numreads=1525 gene=isogroup00522 status=isotig	1	1	M8(Oxidation); M9(Oxidation)	CID	1	1	2.84187		2	901.947	1802.89	5.19677	70.9739	5239	5239	MS2	18/30	Shell_IS03
High	QDISLLFEQVYEK	contig12236_fr2	length=402 numreads=1525 gene=isogroup00522 status=isotig	1	1		CID	1	1	2.56928		2	806.42	1611.83	3.97811	89.6397	6902	6902	MS2	16/24	Shell_IS03
High	TNIPAWYFSSLR	contig12236_fr2	length=402 numreads=1525 gene=isogroup00522 status=isotig	1	1		CID	1	1	2.40199		2	727.878	1454.75	4.28092	85.1593	6504	6504	MS2	17/22	Shell_IS03
High	GGYGSWYPWWR	contig12409_fr1	length=626 numreads=799 gene=isogroup00551 status=isotig	1	1		CID	1	1	2.49987		2	707.823	1414.64	4.11844	88.8458	6831	6831	MS2	15/20	Shell_IS03
High	cLAGFYVNPANTR	contig14131_fr3	length=320 numreads=934 gene=isogroup00932 status=isotig	1	1	C1(Carbamidomethyl)	CID	1	1	3.01182		2	741.864	1482.72	3.70655	63.7279	4596	4596	MS2	16/24	Shell_IS03
High	TcIPVQGcPVPNR	contig14131_fr3	length=320 numreads=934 gene=isogroup00932 status=isotig	1	1	C2(Carbamidomethyl); C8(Carbamidomethyl)	CID	1	1	2.56591		2	749.371	1497.73	2.60867	45.2223	2996	2996	MS2	15/24	Shell_IS03
High	DLFNIESGGRPHVHDTVIVFTDGR	contig14133_fr1	length=992 numreads=1921 gene=isogroup00932 status=isotig	1	1		CID	1	1	3.81862		3	894.454	2681.35	1.37043	76.6879	5749	5749	MS2	30/92	Shell_IS03
High	DLFNIESGGRPHVHDTVIVFTDGR	contig14133_fr1	length=992 numreads=1921 gene=isogroup00932 status=isotig	1	1		CID	1	1	2.9656		4	671.095	2681.36	5.09851	76.3033	5715	5715	MS2	35/138	Shell_IS03
High	FGALLFSDAVQLLFGLDDYK	contig14133_fr1	length=992 numreads=1921 gene=isogroup00932 status=isotig	1	1		CID	1	1	5.80112		2	1116.59	2232.17	5.44077	129.839	10249	10249	MS2	27/38	Shell_IS03
High	FGALLFSDAVQLLFGLDDYK	contig14133_fr1	length=992 numreads=1921 gene=isogroup00932 status=isotig	1	1		CID	1	1	3.96898		3	744.729	2232.17	5.46209	129.799	10245	10245	MS2	35/76	Shell_IS03
High	FGALLFSDAVQLLFGLDDYKTSER	contig14133_fr1	length=992 numreads=1921 gene=isogroup00932 status=isotig	1	1		CID	1	1	2.84719		3	902.47	2705.4	4.78468	125.985	9950	9950	MS2	28/92	Shell_IS03
High	RTDGFGDYGK	contig14346_fr1	length=228 numreads=594 gene=isogroup00985 status=isotig	1	1		CID	1	1	3.10733		2	558.261	1115.52	3.04877	34.5935	2056	2056	MS2	14/18	Shell_IS03
High	RTDGFGDYGK	contig14346_fr1	length=228 numreads=594 gene=isogroup00985 status=isotig	1	1		CID	1	1	2.70781		2	558.261	1115.52	3.26763	28.5114	1550	1550	MS2	13/18	Shell_IS03
High	RTDGFGDYGKR	contig14346_fr1	length=228 numreads=594 gene=isogroup00985 status=isotig	1	1		CID	1	1	3.16529		3	424.544	1271.62	3.46789	24.6962	1224	1224	MS2	20/40	Shell_IS03
High	TDGFGDYGK	contig14346_fr1	length=228 numreads=594 gene=isogroup00985 status=isotig	1	1		CID	1	1	2.63164		2	480.211	959.414	3.78339	38.2533	2372	2372	MS2	13/16	Shell_IS03
High	NSSYFVEWIPNNVK	contig15352_fr1/contig22621_fr2/contig24213_fr2	length=1554 numreads=1296 gene=isogroup01276 status=isotig / length=631 numreads=73 gene=isogroup05066 status=isotig / length=479 numreads=35 gene=isogroup06658 status=isotig	3	1		CID	1	1	2.70829		2	848.924	1696.84	4.06052	85.1264	6501	6501	MS2	12/26	Shell_IS03
High	YDGVLVDPTIELGR	contig16069_fr2	length=341 numreads=69 gene=isogroup01515 status=isotig	1	1		CID	1	1	2.98061		2	773.913	1546.82	4.4087	80.4306	6075	6075	MS2	16/26	Shell_IS03
High	VWHQAAAScISHGAYLAEIETAEENNWLVDTLK	contig16352_fr3	length=121 numreads=25 gene=isogroup01609 status=isotig	1	1	C9(Carbamidomethyl)	CID	1	1	4.29682		3	1242.94	3726.8	4.1342	97.3817	7598	7598	MS2	34/128	Shell_IS03
High	VWHQAAAScISHGAYLAEIETAEENNWLVDTLK	contig16352_fr3	length=121 numreads=25 gene=isogroup01609 status=isotig	1	1	C9(Carbamidomethyl)	CID	1	1	3.04239		4	932.456	3726.8	4.24523	97.337	7594	7594	MS2	44/192	Shell_IS03
High	STTDVLNSLIDLVTSAVQSIPVLTR	contig16637_fr3	length=101 numreads=11 gene=isogroup01704 status=isotig	1	1		CID	1	1	4.53069		2	1321.74	2642.47	3.79861	134.724	10601	10601	MS2	24/48	Shell_IS03
High	ALQcLNTFSQFK	contig20937_fr1	length=4210 numreads=743 gene=isogroup03382 status=isotig	1	1	C4(Carbamidomethyl)	CID	1	1	2.64013		2	728.868	1456.73	2.86566	71.3421	5274	5274	MS2	14/22	Shell_IS03
High	KVVIDDAAAMQGAHVLAYLSPEVFDKLEFTK	contig20937_fr1	length=4210 numreads=743 gene=isogroup03382 status=isotig	1	1		CID	1	1	6.20995		4	852.205	3405.8	6.03573	102.391	8056	8056	MS2	53/180	Shell_IS03
High	KVVIDDAAAmQGAHVLAYLSPEVFDKLEFTK	contig20937_fr1	length=4210 numreads=743 gene=isogroup03382 status=isotig	1	1	M10(Oxidation)	CID	1	1	5.0678		4	856.201	3421.78	2.92727	99.017	7748	7748	MS2	43/180	Shell_IS03
High	LAPDVIDDDVLEDLSEELFK	contig20937_fr1	length=4210 numreads=743 gene=isogroup03382 status=isotig	1	1		CID	1	1	4.82441		2	1138.07	2275.13	4.38163	122.229	9677	9677	MS2	28/38	Shell_IS03
High	LAPDVIDDDVLEDLSEELFK	contig20937_fr1	length=4210 numreads=743 gene=isogroup03382 status=isotig	1	1		CID	1	1	4.69566		2	1138.07	2275.14	5.3474	121.694	9635	9635	MS2	28/38	Shell_IS03
High	LSQAALLAQR	contig20937_fr1	length=4210 numreads=743 gene=isogroup03382 status=isotig	1	1		CID	1	1	3.1449		2	535.821	1070.64	3.57203	47.2684	3170	3170	MS2	15/18	Shell_IS03
High	NFNELNDFDSK	contig20937_fr1	length=4210 numreads=743 gene=isogroup03382 status=isotig	1	1		CID	1	1	3.02087		2	671.802	1342.6	4.05322	60.3089	4302	4302	MS2	14/20	Shell_IS03
High	NIGPGLLSLSLTQIQTLNVK	contig20937_fr1	length=4210 numreads=743 gene=isogroup03382 status=isotig	1	1		CID	1	1	4.64117		2	1055.12	2109.24	4.14774	104.294	8227	8227	MS2	23/38	Shell_IS03
High	NIGPGLLSLSLTQIQTLNVK	contig20937_fr1	length=4210 numreads=743 gene=isogroup03382 status=isotig	1	1		CID	1	1	3.03921		3	703.751	2109.24	5.67502	104.369	8234	8234	MS2	25/76	Shell_IS03
High	RPEVPDFDLDFK	contig20937_fr1	length=4210 numreads=743 gene=isogroup03382 status=isotig	1	1		CID	1	1	2.47761		2	739.372	1477.74	3.5345	74.7647	5580	5580	MS2	15/22	Shell_IS03
High	RPEVPDFDLDFKDLFK	contig20937_fr1	length=4210 numreads=743 gene=isogroup03382 status=isotig	1	1		CID	1	1	4.53597		3	661.01	1981.02	4.54204	95.5506	7431	7431	MS2	32/60	Shell_IS03
High	SKRPEVPDFDLDFK	contig20937_fr1	length=4210 numreads=743 gene=isogroup03382 status=isotig	1	1		CID	1	1	3.0227		3	564.96	1692.87	4.02317	68.408	5009	5009	MS2	21/52	Shell_IS03
High	SKRPEVPDFDLDFKDLFK	contig20937_fr1	length=4210 numreads=743 gene=isogroup03382 status=isotig	1	1		CID	1	1	3.17276		4	549.791	2196.14	3.34706	88.4437	6795	6795	MS2	36/102	Shell_IS03
High	EGQLSVLLAVVK	contig20937_fr2	length=4210 numreads=743 gene=isogroup03382 status=isotig	1	1		CID	1	1	3.13305		2	628.388	1255.77	4.60958	89.4375	6884	6884	MS2	17/22	Shell_IS03
High	LDEGFTKEDDDDTDDIGEKR	contig20937_fr2	length=4210 numreads=743 gene=isogroup03382 status=isotig	1	1		CID	1	1	5.78789		3	771.675	2313.01	4.17184	42.7679	2780	2780	MS2	39/76	Shell_IS03
High	LDEGFTKEDDDDTDDIGEKR	contig20937_fr2	length=4210 numreads=743 gene=isogroup03382 status=isotig	1	1		CID	1	1	2.87348		4	579.008	2313.01	4.08687	42.798	2783	2783	MS2	37/114	Shell_IS03
High	VALGLLPDDLDDIIK	contig20937_fr3	length=4210 numreads=743 gene=isogroup03382 status=isotig	1	1		CID	1	1	2.36714		2	805.459	1609.91	4.25948	102.775	8093	8093	MS2	12/28	Shell_IS03
High	GNPYGSSYDGAANK	contig20976_fr2	length=1955 numreads=623 gene=isogroup03421 status=isotig	1	1		CID	1	1	2.67494		2	700.81	1400.61	2.9435	27.947	1504	1504	MS2	13/26	Shell_IS03
High	GNPYGSSYDGATSK	contig20976_fr2	length=1955 numreads=623 gene=isogroup03421 status=isotig	1	1		CID	1	1	3.5195		2	702.311	1403.61	4.57094	31.1786	1768	1768	MS2	17/26	Shell_IS03
High	IRVPGSSNAVGTSK	contig20976_fr2	length=1955 numreads=623 gene=isogroup03421 status=isotig	1	1		CID	1	1	2.761		2	686.883	1372.76	2.45253	33.3602	1951	1951	MS2	14/26	Shell_IS03
High	ITDAQSVGcR	contig20976_fr2	length=1955 numreads=623 gene=isogroup03421 status=isotig	1	1	C9(Carbamidomethyl)	CID	1	1	2.97827		2	553.768	1106.53	3.08096	24.1622	1179	1179	MS2	15/18	Shell_IS03
High	LPSEAMASLVMYSDcR	contig20976_fr2	length=1955 numreads=623 gene=isogroup03421 status=isotig	1	1	C15(Carbamidomethyl)	CID	1	1	3.66795		2	915.419	1829.83	4.61533	81.9695	6214	6214	MS2	23/30	Shell_IS03
High	LPSEAMASLVmYSDcR	contig20976_fr2	length=1955 numreads=623 gene=isogroup03421 status=isotig	1	1	M11(Oxidation); C15(Carbamidomethyl)	CID	1	1	2.81288		2	923.417	1845.83	5.21393	76.1197	5699	5699	MS2	19/30	Shell_IS03
High	LPSEAmASLVMYSDcR	contig20976_fr2	length=1955 numreads=623 gene=isogroup03421 status=isotig	1	1	M6(Oxidation); C15(Carbamidomethyl)	CID	1	1	4.23803		2	923.416	1845.82	3.49448	67.9233	4964	4964	MS2	23/30	Shell_IS03
High	LPSEAmASLVmYSDcR	contig20976_fr2	length=1955 numreads=623 gene=isogroup03421 status=isotig	1	1	M6(Oxidation); M11(Oxidation); C15(Carbamidomethyl)	CID	1	1	4.01377		2	931.414	1861.82	4.49096	60.2514	4297	4297	MS2	19/30	Shell_IS03
High	NPASFAPVPIPAHATR	contig20976_fr2	length=1955 numreads=623 gene=isogroup03421 status=isotig	1	1		CID	1	1	3.63133		2	823.448	1645.89	4.33068	56.4852	3969	3969	MS2	22/30	Shell_IS03
High	NPASFAPVPIPAHATR	contig20976_fr2	length=1955 numreads=623 gene=isogroup03421 status=isotig	1	1		CID	1	1	4.98266		3	549.301	1645.89	4.24835	56.587	3978	3978	MS2	32/60	Shell_IS03
High	YMAYLTSQQQR	contig20976_fr3	length=1955 numreads=623 gene=isogroup03421 status=isotig	1	1		CID	1	1	3.47158		2	694.838	1388.67	3.88654	46.2147	3080	3080	MS2	18/20	Shell_IS03
High	YmAYLTSQQQR	contig20976_fr3	length=1955 numreads=623 gene=isogroup03421 status=isotig	1	1	M2(Oxidation)	CID	1	1	3.28701		2	702.835	1404.66	3.81242	38.4339	2388	2388	MS2	17/20	Shell_IS03
High	GMALcLDAmcQRPTTTccTIAK	contig20977_fr2	length=1950 numreads=2803 gene=isogroup03422 status=isotig	1	1	C5(Carbamidomethyl); M9(Oxidation); C10(Carbamidomethyl); C17(Carbamidomethyl); C18(Carbamidomethyl)	CID	1	1	3.24104		3	859.05	2575.14	3.80693	57.5708	4065	4065	MS2	23/84	Shell_IS03
High	ISGYYVPAGSAGR	contig20977_fr2	length=1950 numreads=2803 gene=isogroup03422 status=isotig	1	1		CID	1	1	2.55646		2	649.333	1297.66	3.79419	44.7741	2958	2958	MS2	16/24	Shell_IS03
High	NQQFGQAAGYIQDPIVISQGGNVYSGVVR	contig20977_fr2	length=1950 numreads=2803 gene=isogroup03422 status=isotig	1	1		CID	1	1	3.44866		3	1022.52	3065.56	4.59894	86.4229	6618	6618	MS2	32/112	Shell_IS03
High	LRGELSIVLFK	contig20982_fr1	length=1900 numreads=808 gene=isogroup03427 status=isotig	1	1		CID	1	1	3.05321		2	637.897	1274.79	3.52526	75.539	5647	5647	MS2	15/20	Shell_IS03
High	LRGELSIVLFK	contig20982_fr1	length=1900 numreads=808 gene=isogroup03427 status=isotig	1	1		CID	1	1	3.2834		3	425.601	1274.79	3.3232	75.6875	5660	5660	MS2	20/40	Shell_IS03
High	THINIVVIGHVDSGK	contig20990_fr2	length=1812 numreads=9500 gene=isogroup03435 status=isotig	1	1		CID	1	1	3.8762		3	530.301	1588.89	4.85152	53.5104	3700	3700	MS2	28/56	Shell_IS03
High	LSSSALNALSYNDILSLINQLSSGGSAAGGASSAPTK	contig20996_fr3	length=1743 numreads=1233 gene=isogroup03441 status=isotig	1	1		CID	1	1	3.46641		3	1174.94	3522.81	6.26344	120.831	9572	9572	MS2	32/144	Shell_IS03
High	YLALISKPGTGTATTSDQLLQVYK	contig20996_fr3	length=1743 numreads=1233 gene=isogroup03441 status=isotig	1	1		CID	1	1	4.34951		3	856.805	2568.4	2.98281	79.0618	5955	5955	MS2	34/92	Shell_IS03
High	LTISSLIDGK	contig21047_fr1	length=1515 numreads=2040 gene=isogroup03492 status=isotig	1	1		CID	1	1	2.29657		2	523.81	1046.61	3.19615	76.0632	5694	5694	MS2	13/18	Shell_IS03
High	VNNQSHIGLGYTQTLR	contig21047_fr1	length=1515 numreads=2040 gene=isogroup03492 status=isotig	1	1		CID	1	1	3.37798		3	600.985	1800.94	3.41323	50.9655	3478	3478	MS2	22/60	Shell_IS03
High	FTWDHDLGTGETVSER	contig21122_fr1	length=1283 numreads=243 gene=isogroup03567 status=isotig	1	1		CID	1	1	2.76429		2	925.423	1849.84	2.398	61.8007	4431	4431	MS2	15/30	Shell_IS03
High	STSVYAFSDLSSIVAVIPWR	contig21122_fr1	length=1283 numreads=243 gene=isogroup03567 status=isotig	1	1		CID	1	1	3.19327		3	733.392	2198.16	4.9906	118.001	9356	9356	MS2	30/76	Shell_IS03
High	IFNVAQYVLPK	contig21124_fr1	length=1282 numreads=91 gene=isogroup03569 status=isotig	1	1		CID	1	1	2.39267		2	646.377	1291.75	4.31684	85.4022	6526	6526	MS2	12/20	Shell_IS03
High	EcVAGHENFLFcPLVLNIFDFAAcTINPTAAQGADALIR	contig21141_fr1	length=1237 numreads=1123 gene=isogroup03586 status=isotig	1	1	C2(Carbamidomethyl); C12(Carbamidomethyl); C24(Carbamidomethyl)	CID	1	1	6.06544		3	1446.04	4336.12	4.89356	128.293	10127	10127	MS2	44/152	Shell_IS03
High	VYLESTYELNAPLK	contig21298_fr1	length=1059 numreads=147 gene=isogroup03743 status=isotig	1	1		CID	1	1	4.18068		2	820.436	1639.86	4.33235	71.8042	5315	5315	MS2	20/26	Shell_IS03
High	RVTVDFSR	contig21321_fr1	length=1045 numreads=805 gene=isogroup03766 status=isotig	1	1		CID	1	1	2.40063		2	490.271	979.536	3.70563	36.2174	2195	2195	MS2	11/14	Shell_IS03
High	IFGDVQYDVLR	contig21466_fr2	length=945 numreads=2648 gene=isogroup03911 status=isotig	1	1		CID	1	1	2.59359		2	662.851	1324.7	4.14032	76.0417	5692	5692	MS2	15/20	Shell_IS03
High	LAMDTMSYVNK	contig21579_fr3	length=883 numreads=219 gene=isogroup04024 status=isotig	1	1		CID	1	1	3.34362		2	636.805	1272.6	4.4358	56.344	3956	3956	MS2	17/20	Shell_IS03
High	LAmDTMSYVNK	contig21579_fr3	length=883 numreads=219 gene=isogroup04024 status=isotig	1	1	M3(Oxidation)	CID	1	1	2.97412		2	644.802	1288.6	4.15872	42.1742	2725	2725	MS2	16/20	Shell_IS03
High	LAmDTmSYVNK	contig21579_fr3	length=883 numreads=219 gene=isogroup04024 status=isotig	1	1	M3(Oxidation); M6(Oxidation)	CID	1	1	2.40731		2	652.799	1304.59	3.79487	32.4055	1870	1870	MS2	13/20	Shell_IS03
High	LAMDTmSYVNK	contig21579_fr3	length=883 numreads=219 gene=isogroup04024 status=isotig	1	1	M6(Oxidation)	CID	1	1	2.57979		2	644.802	1288.6	3.87453	44.3171	2919	2919	MS2	14/20	Shell_IS03
High	IVcQWTPPDYQLGR	contig21627_fr1	length=863 numreads=134 gene=isogroup04072 status=isotig	1	1	C3(Carbamidomethyl)	CID	1	1	2.74831		2	866.931	1732.85	3.85511	70.9629	5238	5238	MS2	18/26	Shell_IS03
High	VYLQPQVSYVPTQVVYR	contig21787_fr2	length=807 numreads=167 gene=isogroup04232 status=isotig	1	1		CID	1	1	5.03466		2	1020.06	2039.1	3.54949	76.5994	5741	5741	MS2	25/32	Shell_IS03
High	VYLQPQVSYVPTQVVYR	contig21787_fr2	length=807 numreads=167 gene=isogroup04232 status=isotig	1	1		CID	1	1	3.70789		2	1020.06	2039.1	4.208	74.5611	5562	5562	MS2	20/32	Shell_IS03
High	VYLQPQVSYVPTQVVYR	contig21787_fr2	length=807 numreads=167 gene=isogroup04232 status=isotig	1	1		CID	1	1	2.93902		2	1020.06	2039.1	4.14814	81.2456	6149	6149	MS2	18/32	Shell_IS03
High	VYLQPQVSYVPTQVVYR	contig21787_fr2	length=807 numreads=167 gene=isogroup04232 status=isotig	1	1		CID	1	1	3.53618		3	680.373	2039.1	3.72249	76.4194	5725	5725	MS2	32/64	Shell_IS03
High	LNYGDTVcVK	contig22322_fr2	length=679 numreads=1539 gene=isogroup04767 status=isotig	1	1	C8(Carbamidomethyl)	CID	1	1	2.33559		2	584.789	1168.57	3.31939	44.0874	2899	2899	MS2	13/18	Shell_IS03
High	VLALGLYHNHK	contig22322_fr2	length=679 numreads=1539 gene=isogroup04767 status=isotig	1	1		CID	1	1	3.3832		2	632.864	1264.72	4.06232	42.2987	2737	2737	MS2	17/20	Shell_IS03
High	YVLSVYASSSK	contig22322_fr2	length=679 numreads=1539 gene=isogroup04767 status=isotig	1	1		CID	1	1	2.33306		2	602.319	1203.63	4.00239	54.3209	3771	3771	MS2	15/20	Shell_IS03
High	GIYVFHFNTLANINSHcDMGLYR	contig22329_fr1	length=675 numreads=206 gene=isogroup04774 status=isotig	1	1	C17(Carbamidomethyl)	CID	1	1	2.93654		4	686.331	2742.3	4.28112	85.1152	6500	6500	MS2	38/132	Shell_IS03
High	GIYVFHFNTLANINSHcDmGLYR	contig22329_fr1	length=675 numreads=206 gene=isogroup04774 status=isotig	1	1	C17(Carbamidomethyl); M19(Oxidation)	CID	1	1	3.86897		3	920.104	2758.3	3.82553	81.8604	6204	6204	MS2	24/88	Shell_IS03
High	GIYVFHFNTLANINSHcDmGLYR	contig22329_fr1	length=675 numreads=206 gene=isogroup04774 status=isotig	1	1	C17(Carbamidomethyl); M19(Oxidation)	CID	1	1	3.28607		4	690.33	2758.3	4.86066	81.9805	6215	6215	MS2	33/132	Shell_IS03
High	HLQLAIR	contig22478_fr3/contig37365_fr3	length=650 numreads=44 gene=isogroup04923 status=isotig / length=248 numreads=9 gene=isogroup19810 status=isotig	2	1		CID	1	1	2.29645		2	425.768	850.529	3.83055	40.1449	2540	2540	MS2	12/12	Shell_IS03
High	LGQSFLLSR	contig22594_fr1	length=634 numreads=187 gene=isogroup05039 status=isotig	1	1		CID	1	1	2.9164		2	510.798	1020.59	4.09165	63.2396	4556	4556	MS2	15/16	Shell_IS03
High	LGQSFLLSR	contig22594_fr1	length=634 numreads=187 gene=isogroup05039 status=isotig	1	1		CID	1	1	2.88989		2	510.798	1020.59	4.51028	104.468	8243	8243	MS2	13/16	Shell_IS03
High	LGQSFLLSR	contig22594_fr1	length=634 numreads=187 gene=isogroup05039 status=isotig	1	1		CID	1	1	2.77966		2	510.797	1020.59	3.67302	68.636	5029	5029	MS2	14/16	Shell_IS03
High	LGQSFLLSR	contig22594_fr1	length=634 numreads=187 gene=isogroup05039 status=isotig	1	1		CID	1	1	2.69073		2	510.797	1020.59	3.91224	65.2783	4729	4729	MS2	14/16	Shell_IS03
High	LGQSFLLSR	contig22594_fr1	length=634 numreads=187 gene=isogroup05039 status=isotig	1	1		CID	1	1	2.68907		2	510.797	1020.59	2.77597	75.7889	5669	5669	MS2	13/16	Shell_IS03
High	LGQSFLLSR	contig22594_fr1	length=634 numreads=187 gene=isogroup05039 status=isotig	1	1		CID	1	1	2.65472		2	510.798	1020.59	4.15145	81.3789	6161	6161	MS2	14/16	Shell_IS03
High	LGQSFLLSR	contig22594_fr1	length=634 numreads=187 gene=isogroup05039 status=isotig	1	1		CID	1	1	2.43007		2	510.798	1020.59	4.15145	61.2311	4382	4382	MS2	13/16	Shell_IS03
High	RLGQSFLLSR	contig22594_fr1	length=634 numreads=187 gene=isogroup05039 status=isotig	1	1		CID	1	1	3.08806		2	588.849	1176.69	4.39173	54.8227	3816	3816	MS2	13/18	Shell_IS03
High	AMMASMMGSGGGR	contig22596_fr2	length=635 numreads=235 gene=isogroup05041 status=isotig	1	1		CID	1	1	3.5568		2	622.259	1243.51	3.85521	46.7778	3128	3128	MS2	18/24	Shell_IS03
High	AmMASmMGSGGGR	contig22596_fr2	length=635 numreads=235 gene=isogroup05041 status=isotig	1	1	M2(Oxidation); M6(Oxidation)	CID	1	1	3.13493		2	638.253	1275.5	3.69274	24.1413	1177	1177	MS2	16/24	Shell_IS03
High	TITLEVEPSDTIENVK	contig22616_fr3/contig32691_fr2	length=631 numreads=1172 gene=isogroup05061 status=isotig / length=279 numreads=252 gene=isogroup15136 status=isotig	2	1		CID	1	1	3.24726		2	894.472	1787.94	4.79849	71.2207	5263	5263	MS2	17/30	Shell_IS03
High	AEcSGYTPGSLccDGILNPLPPGGLAQWGccHK	contig22639_fr3	length=626 numreads=81 gene=isogroup05084 status=isotig	1	1	C3(Carbamidomethyl); C12(Carbamidomethyl); C13(Carbamidomethyl); C30(Carbamidomethyl); C31(Carbamidomethyl)	CID	1	1	4.19872		3	1211.54	3632.6	3.9688	87.5402	6715	6715	MS2	37/128	Shell_IS03
High	AVLNSYIEK	contig22744_fr2	length=612 numreads=36 gene=isogroup05189 status=isotig	1	1		CID	1	1	2.42132		2	518.789	1036.57	3.94322	47.6021	3198	3198	MS2	12/16	Shell_IS03
High	HSGIPNSLDMFSNNPAAR	contig22744_fr2	length=612 numreads=36 gene=isogroup05189 status=isotig	1	1		CID	1	1	3.98303		2	964.461	1927.91	3.54332	68.0381	4975	4975	MS2	21/34	Shell_IS03
High	HSGIPNSLDMFSNNPAAR	contig22744_fr2	length=612 numreads=36 gene=isogroup05189 status=isotig	1	1		CID	1	1	4.00541		3	643.311	1927.92	5.18259	68.1883	4989	4989	MS2	28/68	Shell_IS03
High	HSGIPNSLDmFSNNPAAR	contig22744_fr2	length=612 numreads=36 gene=isogroup05189 status=isotig	1	1	M10(Oxidation)	CID	1	1	4.47362		3	648.643	1943.91	5.27535	56.5072	3971	3971	MS2	35/68	Shell_IS03
High	IVGSLHDPTGQVYSAISEAAENQGLLYVASPSNFFTGR	contig22744_fr2	length=612 numreads=36 gene=isogroup05189 status=isotig	1	1		CID	1	1	5.04113		3	1332.67	3995.99	4.23891	110.627	8755	8755	MS2	37/148	Shell_IS03
High	TVTTVSQNTIK	contig22744_fr2	length=612 numreads=36 gene=isogroup05189 status=isotig	1	1		CID	1	1	2.46195		2	596.335	1191.66	3.2992	32.8901	1911	1911	MS2	12/20	Shell_IS03
High	VVTLDSVIQVMR	contig22744_fr2	length=612 numreads=36 gene=isogroup05189 status=isotig	1	1		CID	1	1	4.05533		2	680.39	1359.77	4.1338	89.618	6900	6900	MS2	18/22	Shell_IS03
High	VVTLDSVIQVmR	contig22744_fr2	length=612 numreads=36 gene=isogroup05189 status=isotig	1	1	M11(Oxidation)	CID	1	1	2.72781		2	688.387	1375.77	4.49889	72.4943	5378	5378	MS2	16/22	Shell_IS03
High	YGLLVELDANGR	contig22744_fr2	length=612 numreads=36 gene=isogroup05189 status=isotig	1	1		CID	1	1	3.48946		2	660.354	1319.7	3.81583	75.9759	5686	5686	MS2	17/22	Shell_IS03
High	AEDSVGAFEDR	contig22829_fr3	length=605 numreads=261 gene=isogroup05274 status=isotig	1	1		CID	1	1	3.52634		2	598.268	1195.53	4.48371	42.693	2773	2773	MS2	18/20	Shell_IS03
High	AEDSVGAFEDR	contig22829_fr3	length=605 numreads=261 gene=isogroup05274 status=isotig	1	1		CID	1	1	3.33657		2	598.268	1195.53	5.09634	40.684	2588	2588	MS2	16/20	Shell_IS03
High	AEDSVGAFEDR	contig22829_fr3	length=605 numreads=261 gene=isogroup05274 status=isotig	1	1		CID	1	1	2.59811		2	598.267	1195.53	3.66687	44.879	2967	2967	MS2	15/20	Shell_IS03
High	AGAGGLNcNPR	contig22829_fr3	length=605 numreads=261 gene=isogroup05274 status=isotig	1	1	C8(Carbamidomethyl)	CID	1	1	2.69236		2	543.761	1086.51	2.98427	22.6791	1053	1053	MS2	11/20	Shell_IS03
High	SRAEDSVGAFEDR	contig22829_fr3	length=605 numreads=261 gene=isogroup05274 status=isotig	1	1		CID	1	1	2.25301		2	719.834	1438.66	4.00047	38.6217	2404	2404	MS2	14/24	Shell_IS03
High	SRAEDSVGAFEDR	contig22829_fr3	length=605 numreads=261 gene=isogroup05274 status=isotig	1	1		CID	1	1	2.70059		3	480.225	1438.66	3.9487	38.9983	2437	2437	MS2	21/48	Shell_IS03
High	TYYPNNPmLSR	contig22829_fr3	length=605 numreads=261 gene=isogroup05274 status=isotig	1	1	M8(Oxidation)	CID	1	1	2.26633		2	686.324	1371.64	3.79744	42.035	2712	2712	MS2	15/20	Shell_IS03
High	FTKPLVYDPYSK	contig22899_fr3	length=593 numreads=1171 gene=isogroup05344 status=isotig	1	1		CID	1	1	4.07676		2	729.391	1457.77	4.92154	54.9839	3831	3831	MS2	19/22	Shell_IS03
High	FTKPLVYDPYSK	contig22899_fr3	length=593 numreads=1171 gene=isogroup05344 status=isotig	1	1		CID	1	1	3.08868		3	486.597	1457.78	5.64502	54.9733	3830	3830	MS2	21/44	Shell_IS03
High	KYDDFIER	contig22899_fr3	length=593 numreads=1171 gene=isogroup05344 status=isotig	1	1		CID	1	1	2.95352		2	543.269	1085.53	3.98319	41.7092	2682	2682	MS2	13/14	Shell_IS03
High	YcLQGSQVcPR	contig22899_fr3	length=593 numreads=1171 gene=isogroup05344 status=isotig	1	1	C2(Carbamidomethyl); C9(Carbamidomethyl)	CID	1	1	3.34906		2	684.316	1367.62	3.96032	41.2396	2639	2639	MS2	17/20	Shell_IS03
High	WGSETcAPYGTScVTYPccQYYQR	contig23433_fr2	length=535 numreads=1241 gene=isogroup05878 status=isotig	1	1	C6(Carbamidomethyl); C13(Carbamidomethyl); C18(Carbamidomethyl); C19(Carbamidomethyl)	CID	1	1	3.48374		3	998.742	2994.21	5.2335	68.7484	5039	5039	MS2	30/92	Shell_IS03
High	GPIDcFSGQcLQAQcGYPGQQcGSGIGEccYHK	contig23501_fr1	length=529 numreads=1178 gene=isogroup05946 status=isotig	1	1	C5(Carbamidomethyl); C10(Carbamidomethyl); C15(Carbamidomethyl); C22(Carbamidomethyl); C29(Carbamidomethyl); C30(Carbamidomethyl)	CID	1	1	6.35609		3	1260.52	3779.54	3.98816	68.1331	4984	4984	MS2	37/128	Shell_IS03
High	ScVNYPccQYENR	contig23501_fr1	length=529 numreads=1178 gene=isogroup05946 status=isotig	1	1	C2(Carbamidomethyl); C7(Carbamidomethyl); C8(Carbamidomethyl)	CID	1	1	2.91325		2	875.346	1749.68	3.88333	40.6379	2584	2584	MS2	17/24	Shell_IS03
High	TAVQAQSTGVDTLEAAcK	contig24576_fr2	length=461 numreads=110 gene=isogroup07021 status=isotig	1	1	C17(Carbamidomethyl)	CID	1	1	3.13245		2	925.456	1849.9	4.32186	52.641	3624	3624	MS2	18/34	Shell_IS03
High	NTEIALPITFSLEMPSYVMIAGHR	contig25121_fr1	length=435 numreads=87 gene=isogroup07566 status=isotig	1	1		CID	1	1	3.68253		2	1345.69	2690.38	3.64112	109.704	8678	8678	MS2	20/46	Shell_IS03
High	LPVSSHLLDPTGQLQTEFPSSK	contig25288_fr3	length=427 numreads=18 gene=isogroup07733 status=isotig	1	1		CID	1	1	3.57658		3	794.421	2381.25	5.59822	78.563	5912	5912	MS2	27/84	Shell_IS03
High	TRFPLYR	contig25494_fr3	length=419 numreads=20 gene=isogroup07939 status=isotig	1	1		CID	1	1	2.44197		2	476.774	952.54	4.31643	41.8719	2697	2697	MS2	9/12	Shell_IS03
High	YHEFcATPPGEMK	contig25494_fr3	length=419 numreads=20 gene=isogroup07939 status=isotig	1	1	C5(Carbamidomethyl)	CID	1	1	3.56875		2	783.843	1566.68	4.70893	42.6387	2768	2768	MS2	20/24	Shell_IS03
High	YHEFcATPPGEmK	contig25494_fr3	length=419 numreads=20 gene=isogroup07939 status=isotig	1	1	C5(Carbamidomethyl); M12(Oxidation)	CID	1	1	2.71837		2	791.84	1582.67	3.4779	37.5067	2307	2307	MS2	16/24	Shell_IS03
High	LcPcLSAIGcALSPDYTLSHHDDSWLR	contig25593_fr3	length=416 numreads=19 gene=isogroup08038 status=isotig	1	1	C2(Carbamidomethyl); C4(Carbamidomethyl); C10(Carbamidomethyl)	CID	1	1	2.83943		3	1048.81	3144.41	-8.31235	70.0506	5156	5156	MS2	20/104	Shell_IS03
High	GGFGPSQAPNPLQLLMYR	contig25690_fr1	length=412 numreads=107 gene=isogroup08135 status=isotig	1	1		CID	1	1	5.1107		2	973.505	1946	4.15943	102.235	8041	8041	MS2	22/34	Shell_IS03
High	GGFGPSQAPNPLQLLMYR	contig25690_fr1	length=412 numreads=107 gene=isogroup08135 status=isotig	1	1		CID	1	1	4.39241		3	649.34	1946	4.56026	102.505	8067	8067	MS2	32/68	Shell_IS03
High	GGFGPSQAPNPLQLLmYR	contig25690_fr1	length=412 numreads=107 gene=isogroup08135 status=isotig	1	1	M16(Oxidation)	CID	1	1	3.70043		2	981.503	1962	4.10414	95.6255	7438	7438	MS2	20/34	Shell_IS03
High	GGFGPSQAPNPLQLLmYR	contig25690_fr1	length=412 numreads=107 gene=isogroup08135 status=isotig	1	1	M16(Oxidation)	CID	1	1	3.39903		2	981.503	1962	4.41522	96.6076	7529	7529	MS2	21/34	Shell_IS03
High	YYLWNEAmK	contig25815_fr3	length=405 numreads=268 gene=isogroup08260 status=isotig	1	1	M8(Oxidation)	CID	1	1	2.83248		2	617.286	1233.57	3.40864	62.1123	4459	4459	MS2	14/16	Shell_IS03
High	GTSHGTFWVGLSLIR	contig26376_fr2	length=388 numreads=34 gene=isogroup08821 status=isotig	1	1		CID	1	1	2.66056		2	815.942	1630.88	4.39859	86.4674	6622	6622	MS2	17/28	Shell_IS03
High	IANSMDQYSNNPAAR	contig26376_fr2	length=388 numreads=34 gene=isogroup08821 status=isotig	1	1		CID	1	1	3.28472		2	826.382	1651.76	4.33237	40.4058	2563	2563	MS2	18/28	Shell_IS03
High	NQVSVLWWPTK	contig26417_fr1	length=388 numreads=137 gene=isogroup08862 status=isotig	1	1		CID	1	1	3.45425		2	679.37	1357.73	4.41626	84.1373	6411	6411	MS2	17/20	Shell_IS03
High	VNRPVDQWANTESMLAQYQAMQNNMR	contig26417_fr1	length=388 numreads=137 gene=isogroup08862 status=isotig	1	1		CID	1	1	6.57362		3	1032.48	3095.44	5.11769	86.4007	6616	6616	MS2	39/100	Shell_IS03
High	VNRPVDQWANTESMLAQYQAMQNNMR	contig26417_fr1	length=388 numreads=137 gene=isogroup08862 status=isotig	1	1		CID	1	1	4.27184		4	774.615	3095.44	4.54153	86.5987	6634	6634	MS2	51/150	Shell_IS03
High	VNRPVDQWANTESmLAQYQAMQNNMR	contig26417_fr1	length=388 numreads=137 gene=isogroup08862 status=isotig	1	1	M14(Oxidation)	CID	1	1	5.48574		3	1037.82	3111.43	4.41094	77.7517	5841	5841	MS2	31/100	Shell_IS03
High	VNRPVDQWANTESmLAQYQAmQNNMR	contig26417_fr1	length=388 numreads=137 gene=isogroup08862 status=isotig	1	1	M14(Oxidation); M21(Oxidation)	CID	1	1	4.69864		3	1043.15	3127.43	4.414	71.4237	5281	5281	MS2	34/100	Shell_IS03
High	VNRPVDQWANTESmLAQYQAMQNNmR	contig26417_fr1	length=388 numreads=137 gene=isogroup08862 status=isotig	1	1	M14(Oxidation); M25(Oxidation)	CID	1	1	6.54897		3	1043.15	3127.43	4.5311	72.4196	5371	5371	MS2	35/100	Shell_IS03
High	VNRPVDQWANTESMLAQYQAmQNNMR	contig26417_fr1	length=388 numreads=137 gene=isogroup08862 status=isotig	1	1	M21(Oxidation)	CID	1	1	6.10775		3	1037.82	3111.43	4.64634	80.4758	6079	6079	MS2	36/100	Shell_IS03
High	VNRPVDQWANTESMLAQYQAmQNNmR	contig26417_fr1	length=388 numreads=137 gene=isogroup08862 status=isotig	1	1	M21(Oxidation); M25(Oxidation)	CID	1	1	6.86893		3	1043.15	3127.42	2.89175	77.6519	5832	5832	MS2	36/100	Shell_IS03
High	GPNPIQLNQFLAQPTSPK	contig27903_fr1	length=350 numreads=47 gene=isogroup10348 status=isotig	1	1		CID	1	1	4.43935		2	975.529	1950.05	3.72402	80.5984	6090	6090	MS2	21/34	Shell_IS03
High	NVVLLLVEGLDSHTMSVAR	contig29238_fr1	length=326 numreads=15 gene=isogroup11683 status=isotig	1	1		CID	1	1	5.049		2	1027.06	2053.12	4.15719	104.003	8205	8205	MS2	24/36	Shell_IS03
High	QLQQQHEEEmDQELQSRK	contig30308_fr3	length=311 numreads=10 gene=isogroup12753 status=isotig	1	1	M10(Oxidation)	CID	1	1	2.73215		2	1150.54	2300.08	9.41216	101.452	7967	7967	MS2	12/34	Shell_IS03
High	YINLDYIDLHR	contig31607_fr2	length=293 numreads=36 gene=isogroup14052 status=isotig	1	1		CID	1	1	3.49871		2	717.876	1434.75	5.59804	72.3643	5366	5366	MS2	17/20	Shell_IS03
High	GIDYANQIAGNALR	contig31647_fr2	length=294 numreads=7 gene=isogroup14092 status=isotig	1	1		CID	1	1	3.8269		2	738.386	1475.77	3.47283	66.9861	4879	4879	MS2	20/26	Shell_IS03
High	LALQGLVQLLETK	contig33095_fr3	length=279 numreads=17 gene=isogroup15540 status=isotig	1	1		CID	1	1	2.77641		2	713.441	1425.87	4.7872	107.662	8514	8514	MS2	18/24	Shell_IS03
High	QAIDEVVLPQINEIGR	contig35573_fr3	length=260 numreads=11 gene=isogroup18018 status=isotig	1	1		CID	1	1	3.23044		2	897.495	1793.98	4.05603	84.6081	6454	6454	MS2	19/30	Shell_IS03
High	QAIDEVVLPQINEIGR	contig35573_fr3	length=260 numreads=11 gene=isogroup18018 status=isotig	1	1		CID	1	1	2.83194		3	598.666	1793.98	4.55887	84.8486	6476	6476	MS2	21/60	Shell_IS03
High	GHVYTGLSDGR	contig36162_fr3	length=257 numreads=12 gene=isogroup18607 status=isotig	1	1		CID	1	1	2.38664		2	581.289	1161.57	4.40827	28.0422	1512	1512	MS2	13/20	Shell_IS03
High	ASLVLIIDEVTK	contig38601_fr2	length=241 numreads=21 gene=isogroup21046 status=isotig	1	1		CID	1	1	3.03296		2	650.893	1300.78	4.28077	97.3049	7591	7591	MS2	16/22	Shell_IS03
High	QFQNQELFIFNK	contig39736_fr3	length=232 numreads=7 gene=isogroup22181 status=isotig	1	1		CID	1	1	2.3407		2	778.402	1555.8	4.18519	81.7448	6194	6194	MS2	12/22	Shell_IS03
High	LAALPGGLSFLLGK	contig40888_fr2	length=229 numreads=13 gene=isogroup23333 status=isotig	1	1		CID	1	1	2.4296		2	678.921	1356.83	7.17338	101.851	8005	8005	MS2	14/26	Shell_IS03
High	NTNFGFGSFPLPPPQAAPPR	contig40889_fr2	length=229 numreads=25 gene=isogroup23334 status=isotig	1	1		CID	1	1	3.00829		2	1056.54	2112.07	3.45283	86.6841	6642	6642	MS2	19/38	Shell_IS03
High	NTNFGFGSFPLPPPQAAPPR	contig40889_fr2	length=229 numreads=25 gene=isogroup23334 status=isotig	1	1		CID	1	1	2.66995		2	1056.54	2112.07	2.75927	88.7476	6822	6822	MS2	16/38	Shell_IS03
High	GTLLVVDGYR	contig40981_fr1	length=225 numreads=8 gene=isogroup23426 status=isotig	1	1		CID	1	1	2.57456		2	546.808	1092.61	4.42559	61.7081	4423	4423	MS2	13/18	Shell_IS03
High	HQDKPSWGENLYR	contig43540_fr1	length=215 numreads=8 gene=isogroup25985 status=isotig	1	1		CID	1	1	2.89137		3	543.932	1629.78	3.60029	43.0705	2808	2808	MS2	21/48	Shell_IS03
High	ScVFYGccQYPNR	contig44831_fr2	length=210 numreads=24 gene=isogroup27276 status=isotig	1	1	C2(Carbamidomethyl); C7(Carbamidomethyl); C8(Carbamidomethyl)	CID	1	1	2.98988		2	855.848	1710.69	3.84933	51.5792	3531	3531	MS2	15/24	Shell_IS03
High	LSSAVLDSLLNR	contig46819_fr3	length=202 numreads=20 gene=isogroup29264 status=isotig	1	1		CID	1	1	2.88925		2	644.37	1287.73	4.63009	84.0581	6404	6404	MS2	19/22	Shell_IS03
High	AcAPLISGEAESDLGQR	contig50224_fr1	length=187 numreads=8 gene=isogroup32669 status=isotig	1	1	C2(Carbamidomethyl)	CID	1	1	3.06526		2	887.429	1773.85	4.1923	60.2194	4294	4294	MS2	23/32	Shell_IS03
High	SAcTEGVSFFK	contig51068_fr1	length=185 numreads=12 gene=isogroup33513 status=isotig	1	1	C3(Carbamidomethyl)	CID	1	1	2.44711		2	616.787	1232.57	4.28928	60.5395	4322	4322	MS2	13/20	Shell_IS03
High	DAVTYTEHAK	contig53877_fr1	length=173 numreads=27 gene=isogroup36322 status=isotig	1	1		CID	1	1	2.42927		2	567.777	1134.55	3.15446	24.0011	1165	1165	MS2	12/18	Shell_IS03
High	VFLENVIR	contig53877_fr1	length=173 numreads=27 gene=isogroup36322 status=isotig	1	1		CID	1	1	2.84018		2	495.294	989.582	3.86157	69.5283	5109	5109	MS2	13/14	Shell_IS03
High	TIFESLDIGWQLLR	contig60197_fr3	length=151 numreads=6 gene=isogroup42642 status=isotig	1	1		CID	1	1	2.52533		2	845.967	1690.93	6.39313	113.807	9024	9024	MS2	16/26	Shell_IS03
High	TITSGAATIPR	contig64741_fr2	length=134 numreads=6 gene=isogroup47186 status=isotig	1	1		CID	1	1	2.73874		2	544.311	1087.62	4.03317	40.7938	2598	2598	MS2	14/20	Shell_IS03
High	QMQPDRDcLIcFTIFDLEScAR	contig64923_fr2	length=133 numreads=10 gene=isogroup47368 status=isotig	1	1	C8(Carbamidomethyl); C11(Carbamidomethyl); C20(Carbamidomethyl)	CID	1	1	4.10349		3	925.755	2775.25	5.12454	100.067	7846	7846	MS2	29/84	Shell_IS03
High	QmQPDRDcLIcFTIFDLEScAR	contig64923_fr2	length=133 numreads=10 gene=isogroup47368 status=isotig	1	1	M2(Oxidation); C8(Carbamidomethyl); C11(Carbamidomethyl); C20(Carbamidomethyl)	CID	1	1	3.53524		3	931.086	2791.24	4.46788	98.6629	7716	7716	MS2	27/84	Shell_IS03
High	GYSFTTTAER	Equ04504/contig02555_fr3//contig09762_fr1	length=364 numreads=3723 gene=isogroup00006 status=it_thresh / length=592 numreads=7942 gene=isogroup00015 status=it_thresh / length=656 numreads=1491 gene=isogroup00198 status=isotig	4	1		CID	1	1	2.59985		2	566.769	1132.53	4.15221	42.0456	2713	2713	MS2	16/18	Shell_IS03
High	TTGIVLDSGDGVTHTVPIYEGYALPHAIMR	Equ04504/contig09762_fr1	length=656 numreads=1491 gene=isogroup00198 status=isotig	2	1		CID	1	1	3.41807		3	1061.88	3183.62	3.11641	84.3465	6430	6430	MS2	27/116	Shell_IS03
High	VPTPNDGIFMDMPNAGGGAYGAGAPYGGGAPYGGGPYMGPPVMR	Equ16217-21060		1	1		CID	1	1	3.78627		3	1414.64	4241.9	1.6212	96.3581	7506	7506	MS2	35/172	Shell_IS03
High	VPTPNDGIFmDmPNAGGGAYGAGAPYGGGAPYGGGPYmGPPVmR	Equ16217-21060		1	1	M10(Oxidation); M12(Oxidation); M38(Oxidation); M43(Oxidation)	CID	1	1	4.47399		3	1435.97	4305.89	2.69212	77.9595	5859	5859	MS2	40/172	Shell_IS03
High	VPTPNDGIFMDmPNAGGGAYGAGAPYGGGAPYGGGPYMGPPVMR	Equ16217-21060		1	1	M12(Oxidation)	CID	1	1	3.98034		3	1419.97	4257.91	3.44007	89.381	6879	6879	MS2	40/172	Shell_IS03
High	VPTPNDGIFMDmPNAGGGAYGAGAPYGGGAPYGGGPYMGPPVmR	Equ16217-21060		1	1	M12(Oxidation); M43(Oxidation)	CID	1	1	3.44324		3	1425.3	4273.9	2.93184	87.8933	6746	6746	MS2	32/172	Shell_IS03
High	VPTPNDGIFMDMPNAGGGAYGAGAPYGGGAPYGGGPYMGPPVmR	Equ16217-21060		1	1	M43(Oxidation)	CID	1	1	3.93083		3	1419.98	4257.91	4.47216	91.5173	7071	7071	MS2	37/172	Shell_IS03
High	QSPFLPPPMPMPMAPPGPPR	Equ16217-21060	length=206 numreads=207 gene=isogroup01564 status=isotig	2	1		CID	1	1	2.41016		2	1071.54	2142.08	3.42879	88.366	6788	6788	MS2	15/38	Shell_IS03
High	QSPFLPPPMPMPMAPPGPPR	Equ16217-21060	length=206 numreads=207 gene=isogroup01564 status=isotig	2	1		CID	1	1	2.96035		3	714.697	2142.08	3.45101	90.3527	6968	6968	MS2	27/76	Shell_IS03
High	QSPFLPPPMPMPMAPPGPPR	Equ16217-21060	length=206 numreads=207 gene=isogroup01564 status=isotig	2	1		CID	1	1	2.91062		3	714.698	2142.08	4.56225	88.3229	6784	6784	MS2	22/76	Shell_IS03
High	QSPFLPPPMPmPMAPPGPPR	Equ16217-21060	length=206 numreads=207 gene=isogroup01564 status=isotig	2	1	M11(Oxidation)	CID	1	1	2.82068		2	1079.54	2158.07	4.4021	81.7923	6198	6198	MS2	17/38	Shell_IS03
High	QSPFLPPPMPMPmAPPGPPR	Equ16217-21060	length=206 numreads=207 gene=isogroup01564 status=isotig	2	1	M13(Oxidation)	CID	1	1	2.41864		2	1079.54	2158.08	5.75963	83.9676	6396	6396	MS2	16/38	Shell_IS03
High	QSPFLPPPmPMPMAPPGPPR	Equ16217-21060	length=206 numreads=207 gene=isogroup01564 status=isotig	2	1	M9(Oxidation)	CID	1	1	2.32841		2	1079.54	2158.07	4.4021	78.5869	5914	5914	MS2	15/38	Shell_IS03
High	EWELMSLLGDPK	Equ16217-21060	length=1479 numreads=1308 gene=isogroup03505 status=isotig	2	2		CID	1	1	3.15217		2	709.359	1417.71	5.53418	101.778	7998	7998	MS2	18/22	Shell_IS03
High	EWELMSLLGDPK	Equ16217-21060	length=1479 numreads=1308 gene=isogroup03505 status=isotig	2	2		CID	1	1	2.98889		2	709.358	1417.71	3.72601	103.813	8188	8188	MS2	14/22	Shell_IS03
High	EWELMSLLGDPK	Equ16217-21060	length=1479 numreads=1308 gene=isogroup03505 status=isotig	2	2		CID	1	1	2.56622		2	709.359	1417.71	5.01756	94.4355	7330	7330	MS2	15/22	Shell_IS03
High	EWELmSLLGDPK	Equ16217-21060	length=1479 numreads=1308 gene=isogroup03505 status=isotig	2	2	M5(Oxidation)	CID	1	1	2.8935		2	717.356	1433.7	4.33632	94.3703	7324	7324	MS2	15/22	Shell_IS03
High	EWELmSLLGDPK	Equ16217-21060	length=1479 numreads=1308 gene=isogroup03505 status=isotig	2	2	M5(Oxidation)	CID	1	1	2.88902		2	717.356	1433.7	4.50661	90.2375	6957	6957	MS2	13/22	Shell_IS03
High	EWELmSLLGDPK	Equ16217-21060	length=1479 numreads=1308 gene=isogroup03505 status=isotig	2	2	M5(Oxidation)	CID	1	1	2.47727		2	717.356	1433.7	4.59175	88.1751	6771	6771	MS2	14/22	Shell_IS03
High	EWELmSLLGDPK	Equ16217-21060	length=1479 numreads=1308 gene=isogroup03505 status=isotig	2	2	M5(Oxidation)	CID	1	1	2.33141		2	717.357	1433.71	6.03918	83.7909	6380	6380	MS2	13/22	Shell_IS03
High	LQEALYFPDGTPR	Equ16217-21060	length=1479 numreads=1308 gene=isogroup03505 status=isotig	2	2		CID	1	1	4.08553		2	753.886	1506.77	4.57357	69.2202	5081	5081	MS2	20/24	Shell_IS03
High	LQEALYFPDGTPR	Equ16217-21060	length=1479 numreads=1308 gene=isogroup03505 status=isotig	2	2		CID	1	1	3.82424		2	753.886	1506.76	3.84444	67.2062	4899	4899	MS2	18/24	Shell_IS03
High	LQEALYFPDGTPR	Equ16217-21060	length=1479 numreads=1308 gene=isogroup03505 status=isotig	2	2		CID	1	1	3.74469		2	753.885	1506.76	2.30516	96.1598	7487	7487	MS2	19/24	Shell_IS03
High	LQEALYFPDGTPR	Equ16217-21060	length=1479 numreads=1308 gene=isogroup03505 status=isotig	2	2		CID	1	1	3.67867		2	753.887	1506.77	5.78879	82.1479	6230	6230	MS2	18/24	Shell_IS03
High	LQEALYFPDGTPR	Equ16217-21060	length=1479 numreads=1308 gene=isogroup03505 status=isotig	2	2		CID	1	1	3.58585		2	753.886	1506.77	4.41154	104.732	8267	8267	MS2	17/24	Shell_IS03
High	LQEALYFPDGTPR	Equ16217-21060	length=1479 numreads=1308 gene=isogroup03505 status=isotig	2	2		CID	1	1	3.46676		2	753.884	1506.76	1.73806	98.2487	7677	7677	MS2	17/24	Shell_IS03
High	LQEALYFPDGTPR	Equ16217-21060	length=1479 numreads=1308 gene=isogroup03505 status=isotig	2	2		CID	1	1	2.8484		2	753.886	1506.76	4.00647	90.0132	6936	6936	MS2	17/24	Shell_IS03
High	LQEALYFPDGTPR	Equ16217-21060	length=1479 numreads=1308 gene=isogroup03505 status=isotig	2	2		CID	1	1	2.82832		2	753.886	1506.77	4.1685	78.0066	5863	5863	MS2	16/24	Shell_IS03
High	LQEALYFPDGTPR	Equ16217-21060	length=1479 numreads=1308 gene=isogroup03505 status=isotig	2	2		CID	1	1	2.59994		2	753.886	1506.77	4.49256	80.0641	6043	6043	MS2	17/24	Shell_IS03
High	LQEALYFPDGTPR	Equ16217-21060	length=1479 numreads=1308 gene=isogroup03505 status=isotig	2	2		CID	1	1	2.59729		2	753.886	1506.77	4.33053	94.0519	7297	7297	MS2	16/24	Shell_IS03
High	LQEALYFPDGTPR	Equ16217-21060	length=1479 numreads=1308 gene=isogroup03505 status=isotig	2	2		CID	1	1	2.58191		2	753.885	1506.76	3.27734	71.2536	5266	5266	MS2	14/24	Shell_IS03
High	LQEALYFPDGTPR	Equ16217-21060	length=1479 numreads=1308 gene=isogroup03505 status=isotig	2	2		CID	1	1	2.32764		2	753.886	1506.76	4.00647	73.4266	5461	5461	MS2	18/24	Shell_IS03
High	LQEALYFPDGTPR	Equ16217-21060	length=1479 numreads=1308 gene=isogroup03505 status=isotig	2	2		CID	1	1	2.31894		2	753.885	1506.76	3.27734	101.747	7995	7995	MS2	15/24	Shell_IS03
High	SYHYcPPGPTTADHcK	Equ16217-21060	length=1479 numreads=1308 gene=isogroup03505 status=isotig	2	2	C5(Carbamidomethyl); C15(Carbamidomethyl)	CID	1	1	2.27698		2	945.902	1890.8	3.30485	30.9311	1749	1749	MS2	12/30	Shell_IS03
High	SYHYcPPGPTTADHcK	Equ16217-21060	length=1479 numreads=1308 gene=isogroup03505 status=isotig	2	2	C5(Carbamidomethyl); C15(Carbamidomethyl)	CID	1	1	3.79413		3	630.938	1890.8	4.29842	32.4419	1873	1873	MS2	29/60	Shell_IS03
High	SYHYcPPGPTTADHcK	Equ16217-21060	length=1479 numreads=1308 gene=isogroup03505 status=isotig	2	2	C5(Carbamidomethyl); C15(Carbamidomethyl)	CID	1	1	3.71701		3	630.937	1890.8	3.62054	37.5845	2314	2314	MS2	26/60	Shell_IS03
High	SYHYcPPGPTTADHcK	Equ16217-21060	length=1479 numreads=1308 gene=isogroup03505 status=isotig	2	2	C5(Carbamidomethyl); C15(Carbamidomethyl)	CID	1	1	3.48642		3	630.938	1890.8	4.4921	39.6099	2493	2493	MS2	23/60	Shell_IS03
High	SYHYcPPGPTTADHcK	Equ16217-21060	length=1479 numreads=1308 gene=isogroup03505 status=isotig	2	2	C5(Carbamidomethyl); C15(Carbamidomethyl)	CID	1	1	3.06719		3	630.937	1890.8	2.84582	35.5079	2134	2134	MS2	27/60	Shell_IS03
High	SYHYcPPGPTTADHcK	Equ16217-21060	length=1479 numreads=1308 gene=isogroup03505 status=isotig	2	2	C5(Carbamidomethyl); C15(Carbamidomethyl)	CID	1	1	3.02221		3	630.937	1890.8	4.10474	44.2483	2913	2913	MS2	21/60	Shell_IS03
High	SYHYcPPGPTTADHcK	Equ16217-21060	length=1479 numreads=1308 gene=isogroup03505 status=isotig	2	2	C5(Carbamidomethyl); C15(Carbamidomethyl)	CID	1	1	2.99003		3	630.937	1890.8	3.13634	47.2997	3173	3173	MS2	24/60	Shell_IS03
High	SYHYcPPGPTTADHcKDQK	Equ16217-21060	length=1479 numreads=1308 gene=isogroup03505 status=isotig	2	2	C5(Carbamidomethyl); C15(Carbamidomethyl)	CID	1	1	2.82199		3	754.664	2261.98	3.55767	26.578	1386	1386	MS2	25/72	Shell_IS03
High	SYHYcPPGPTTADHcKDQK	Equ16217-21060	length=1479 numreads=1308 gene=isogroup03505 status=isotig	2	2	C5(Carbamidomethyl); C15(Carbamidomethyl)	CID	1	1	2.71394		4	566.25	2261.98	3.14698	26.6838	1395	1395	MS2	37/108	Shell_IS03
High	TPTPKEWELMSLLGDPK	Equ16217-21060	length=1479 numreads=1308 gene=isogroup03505 status=isotig	2	2		CID	1	1	3.29423		3	648.008	1942.01	4.64495	87.3791	6702	6702	MS2	26/64	Shell_IS03
High	SLIFYAcHAGYK	Equ15222-15223		1	1	C7(Carbamidomethyl)	CID	1	1	3.14192		2	715.354	1429.7	5.87007	57.6934	4076	4076	MS2	17/22	Shell_IS03
High	GTTVTYTSDIHDVGSR	Equ15222-15223	length=830 numreads=108 gene=isogroup01333 status=isotig	2	2		CID	1	1	3.86603		2	854.914	1708.82	4.17076	42.6821	2772	2772	MS2	21/30	Shell_IS03
High	VKGTTVTYTSDIHDVGSR	Equ15222-15223	length=830 numreads=108 gene=isogroup01333 status=isotig	2	2		CID	1	1	4.64213		3	646	1935.99	4.49469	40.3502	2558	2558	MS2	31/68	Shell_IS03
High	IQQLQQLATTLLEATPSPPVIIKPQPR	Equ15222-15223	length=830 numreads=108 gene=isogroup01333 status=isotig	2	1		CID	1	1	4.53323		3	994.248	2980.73	3.44519	95.377	7415	7415	MS2	32/104	Shell_IS03
High	SMQLFHALPK	Equ15222-15223	length=169 numreads=42 gene=isogroup01333 status=isotig	2	1		CID	1	1	2.84252		2	586.32	1171.63	3.67967	59.5199	4233	4233	MS2	14/18	Shell_IS03
High	SmQLFHALPK	Equ15222-15223	length=169 numreads=42 gene=isogroup01333 status=isotig	2	1	M2(Oxidation)	CID	1	1	2.48121		2	594.317	1187.63	2.56694	47.4052	3182	3182	MS2	14/18	Shell_IS03
High	VAYVDLLAELTHR	Equ15222-15223	length=830 numreads=108 gene=isogroup01333 status=isotig	3	2		CID	1	1	3.65318		2	750.417	1499.83	3.81969	91.8787	7102	7102	MS2	19/24	Shell_IS03
High	DAAGNVGDAVANVGDAVANVGDAVANVGDGVKDIVSDVAGGVK	Equ23617-24364		1	1		CID	1	1	6.25201		3	1307.99	3921.96	4.92048	127.998	10102	10102	MS2	51/168	Shell_IS03
High	DAVGNVGDAVADVASGVK	Equ23617-24364		1	1		CID	1	1	3.99909		2	822.419	1643.83	4.63129	80.5533	6086	6086	MS2	25/34	Shell_IS03
High	DIVSDVAGGVKDAVGNVGDAVADVASGVK	Equ23617-24364		1	1		CID	1	1	3.08763		3	895.466	2684.38	3.90079	94.7962	7362	7362	MS2	28/112	Shell_IS03
High	DAAGNVGDAVANVGDAVANVGDAVANVGDGVK	Equ23617-24364	length=522 numreads=47 gene=isogroup06062 status=isotig	2	1		CID	1	1	4.87328		3	961.141	2881.41	5.17124	109.579	8665	8665	MS2	45/124	Shell_IS03
High	DIVGDVGDVVK	Equ23617-24364	length=473 numreads=66 gene=isogroup06809 status=isotig	2	1		CID	1	1	2.44272		2	558.303	1115.6	3.98995	69.4744	5104	5104	MS2	15/20	Shell_IS03
High	DIVGDVGDVVKDVVGDVGDVVK	Equ23617-24364	length=473 numreads=66 gene=isogroup06809 status=isotig	2	1		CID	1	1	5.15564		2	1099.59	2198.17	6.38065	122.652	9713	9713	MS2	26/42	Shell_IS03
High	DIVGDVGDVVKDVVGDVGDVVK	Equ23617-24364	length=473 numreads=66 gene=isogroup06809 status=isotig	2	1		CID	1	1	4.05958		3	733.394	2198.17	5.79144	122.457	9698	9698	MS2	33/84	Shell_IS03
High	DIVGDVGDVVKDVVGDVGDVVKDVVGDAGDAIK	Equ23617-24364	length=473 numreads=66 gene=isogroup06809 status=isotig	2	1		CID	1	1	7.97985		3	1080.23	3238.69	5.10107	132.331	10438	10438	MS2	44/128	Shell_IS03
High	DVVGDAGDAIKDVVK	Equ23617-24364	length=473 numreads=66 gene=isogroup06809 status=isotig	2	1		CID	1	1	4.40052		2	750.903	1500.8	5.00396	75.2516	5622	5622	MS2	25/28	Shell_IS03
High	DVVGDVGDVVKDVVGDAGDAIK	Equ23617-24364	length=473 numreads=66 gene=isogroup06809 status=isotig	2	1		CID	1	1	4.78756		2	1071.55	2142.1	3.74503	110.564	8751	8751	MS2	26/42	Shell_IS03
High	DVVGDVGDVVKDVVGDAGDAIKDVVK	Equ23617-24364	length=473 numreads=66 gene=isogroup06809 status=isotig	2	1		CID	1	1	7.83923		3	861.793	2583.36	5.23775	121.165	9598	9598	MS2	49/100	Shell_IS03
High	TKDIVGDVGDVVK	Equ23617-24364	length=473 numreads=66 gene=isogroup06809 status=isotig	2	1		CID	1	1	3.39633		2	672.876	1344.74	5.43523	55.4616	3875	3875	MS2	20/24	Shell_IS03
High	DVAEDVGDVVK	Equ23617-24364	length=473 numreads=66 gene=isogroup06809 status=isotig	2	1		CID	1	1	2.47521		2	573.291	1145.57	4.89971	58.8078	4172	4172	MS2	18/20	Shell_IS03
High	DVAEDVGDVVKDVVDTAGDVLK	Equ23617-24364	length=473 numreads=66 gene=isogroup06809 status=isotig	2	1		CID	1	1	4.89308		2	1129.58	2258.15	5.61706	125.533	9913	9913	MS2	27/42	Shell_IS03
High	DVAEDVGDVVKDVVDTAGDVLKDVVDDIGDAAK	Equ23617-24364	length=473 numreads=66 gene=isogroup06809 status=isotig	2	1		CID	1	1	7.05959		3	1119.56	3356.67	3.83506	135.556	10656	10656	MS2	47/128	Shell_IS03
High	DVVDDIGDAAK	Equ23617-24364	length=473 numreads=66 gene=isogroup06809 status=isotig	2	1		CID	1	1	2.70044		2	559.275	1117.54	5.17658	55.7339	3900	3900	MS2	17/20	Shell_IS03
High	DVVDTAGDVLK	Equ23617-24364	length=473 numreads=66 gene=isogroup06809 status=isotig	2	1		CID	1	1	2.39829		2	566.301	1131.59	4.33239	60.2771	4299	4299	MS2	17/20	Shell_IS03
High	DVVDTAGDVLKDVVDDIGDAAK	Equ23617-24364	length=473 numreads=66 gene=isogroup06809 status=isotig	2	1		CID	1	1	4.82134		2	1115.56	2230.12	4.8343	118.178	9369	9369	MS2	22/42	Shell_IS03
High	DVVDTAGDVLKDVVDDIGDAAK	Equ23617-24364	length=473 numreads=66 gene=isogroup06809 status=isotig	2	1		CID	1	1	3.04037		3	744.045	2230.12	5.34827	118.04	9359	9359	MS2	24/84	Shell_IS03
High	HVFTHDSSGNQLR	Equ44650-23959	length=211 numreads=12 gene=isogroup27095 status=isotig	2	1		CID	1	1	2.74291		3	499.913	1497.72	3.07857	23.2894	1104	1104	MS2	22/48	Shell_IS03
High	VSTTPTDEDTVAQSVR	Equ44650-23959	length=492 numreads=54 gene=isogroup06404 status=isotig	3	1		CID	1	1	2.3935		2	853.419	1705.83	3.96568	42.4394	2750	2750	MS2	16/30	Shell_IS03
High	AFGSTLMSFLPPGFQPPPGTEPGDFIK	Equ12085	length=1540 numreads=489 gene=isogroup00497 status=isotig	2	1		CID	1	1	2.49464		2	1418.21	2835.42	4.107	114.582	9086	9086	MS2	17/52	Shell_IS03
High	AFGSTLmSFLPPGFQPPPGTEPGDFIK	Equ12085	length=1540 numreads=489 gene=isogroup00497 status=isotig	2	1	M7(Oxidation)	CID	1	1	2.75465		2	1426.21	2851.41	3.38428	105.927	8366	8366	MS2	17/52	Shell_IS03
High	LGDVAVDLFGR	Equ12085	length=1540 numreads=489 gene=isogroup00497 status=isotig	2	1		CID	1	1	3.29793		2	581.319	1161.63	3.52728	80.1414	6050	6050	MS2	17/20	Shell_IS03
High	RAFGSTLMSFLPPGFQPPPGTEPGDFIK	Equ12085	length=1540 numreads=489 gene=isogroup00497 status=isotig	2	1		CID	1	1	3.32902		3	997.845	2991.52	4.05651	106.081	8380	8380	MS2	38/108	Shell_IS03
High	FLFNMEPTEVLQTPSLFSIHQGTALDPNSGK	Equ12085	length=1540 numreads=489 gene=isogroup00497 status=isotig	2	1		CID	1	1	4.33638		3	1140.24	3418.71	4.57816	114.176	9052	9052	MS2	33/120	Shell_IS03
High	FLFNmEPTEVLQTPSLFSIHQGTALDPNSGK	Equ12085	length=1540 numreads=489 gene=isogroup00497 status=isotig	2	1	M5(Oxidation)	CID	1	1	4.81264		3	1145.57	3434.7	0.528585	107.321	8484	8484	MS2	41/120	Shell_IS03
High	FLFNmEPTEVLQTPSLFSIHQGTALDPNSGKR	Equ12085	length=1540 numreads=489 gene=isogroup00497 status=isotig	2	1	M5(Oxidation)	CID	1	1	4.3089		4	898.46	3590.82	6.01332	101.925	8012	8012	MS2	48/186	Shell_IS03
High	AFYQcDTGFDGMSK	Equ15522	length=830 numreads=108 gene=isogroup01333 status=isotig	2	1	C5(Carbamidomethyl)	CID	1	1	3.38989		2	813.835	1626.66	4.30475	58.3748	4135	4135	MS2	20/26	Shell_IS03
High	AFYQcDTGFDGMSK	Equ15522	length=830 numreads=108 gene=isogroup01333 status=isotig	2	1	C5(Carbamidomethyl)	CID	1	1	3.09813		2	813.836	1626.66	4.60492	60.4486	4314	4314	MS2	20/26	Shell_IS03
High	AFYQcDTGFDGmSK	Equ15522	length=830 numreads=108 gene=isogroup01333 status=isotig	2	1	C5(Carbamidomethyl); M12(Oxidation)	CID	1	1	2.58515		2	821.833	1642.66	4.53454	52.698	3629	3629	MS2	17/26	Shell_IS03
High	IYVSDSSDKFDAYR	Equ39344		1	1		CID	1	1	3.15405		2	833.395	1665.78	3.82202	52.0846	3575	3575	MS2	16/26	Shell_IS03
High	DHENDAYNVGTDLNNILK	Equ16104	length=643 numreads=53 gene=isogroup01527 status=isotig	2	1		CID	1	1	2.91383		3	682.328	2044.97	5.5887	80.1865	6054	6054	MS2	22/68	Shell_IS03
High	DINIIIGQGR	Equ16104	length=643 numreads=53 gene=isogroup01527 status=isotig	2	1		CID	1	1	2.58877		2	549.819	1098.63	3.77161	65.6026	4757	4757	MS2	13/18	Shell_IS03
High	GNPYSVPYQDGGAR	Equ21457		1	1		CID	1	1	2.41505		2	740.847	1480.69	3.6172	44.8576	2965	2965	MS2	18/26	Shell_IS03
High	DNSVFSPANMIR	Equ21457	length=948 numreads=204 gene=isogroup03902 status=isotig	2	1		CID	1	1	2.94031		2	675.83	1350.65	3.53294	74.7541	5579	5579	MS2	16/22	Shell_IS03
High	DNSVFSPANmIR	Equ21457	length=948 numreads=204 gene=isogroup03902 status=isotig	2	1	M10(Oxidation)	CID	1	1	2.99862		2	683.828	1366.65	5.06866	57.6381	4071	4071	MS2	16/22	Shell_IS03
High	YINYLIAQK	Equ21457	length=948 numreads=204 gene=isogroup03902 status=isotig	2	1		CID	1	1	2.72317		2	563.321	1125.63	3.69188	58.7509	4167	4167	MS2	13/16	Shell_IS03
High	GYLDAMDSNFAASVAK	Equ21104	length=1328 numreads=166 gene=isogroup03549 status=isotig	2	2		CID	1	1	3.88082		2	830.391	1659.78	4.25173	79.5361	5997	5997	MS2	23/30	Shell_IS03
High	GYLDAmDSNFAASVAK	Equ21104	length=1328 numreads=166 gene=isogroup03549 status=isotig	2	2	M6(Oxidation)	CID	1	1	3.78897		2	838.388	1675.77	3.74905	65.0069	4705	4705	MS2	19/30	Shell_IS03
High	DKVSDFVDDAK	Equ21104	length=1328 numreads=166 gene=isogroup03549 status=isotig	2	2		CID	1	1	3.64443		2	619.801	1238.6	4.05863	48.9096	3307	3307	MS2	17/20	Shell_IS03
High	VADVVANVR	Equ21104	length=1328 numreads=166 gene=isogroup03549 status=isotig	2	2		CID	1	1	2.27741		2	471.774	942.54	3.78711	38.2634	2373	2373	MS2	14/16	Shell_IS03
High	VSDFVDDAK	Equ21104	length=1328 numreads=166 gene=isogroup03549 status=isotig	2	2		CID	1	1	2.81572		2	498.24	995.472	4.22443	38.7756	2417	2417	MS2	14/16	Shell_IS03
High	ALYQcEQGYDGQSK	Equ21247		1	1	C5(Carbamidomethyl)	CID	1	1	3.26035		2	823.863	1646.72	4.17563	38.4446	2389	2389	MS2	19/26	Shell_IS03
High	FPSVVVYTcQPGYK	Equ21247	length=1114 numreads=128 gene=isogroup03692 status=isotig	2	1	C9(Carbamidomethyl)	CID	1	1	3.06069		2	822.912	1644.82	4.183	68.4309	5011	5011	MS2	19/26	Shell_IS03
High	HAYVELLSALHK	Equ21247	length=1114 numreads=128 gene=isogroup03692 status=isotig	2	1		CID	1	1	2.72222		2	690.888	1380.77	4.34937	63.5478	4581	4581	MS2	14/22	Shell_IS03
High	HAYVELLSALHK	Equ21247	length=1114 numreads=128 gene=isogroup03692 status=isotig	2	1		CID	1	1	3.00425		3	460.928	1380.77	3.8976	62.9693	4534	4534	MS2	22/44	Shell_IS03
High	GLFQVNPITGAIR	Equ25307	length=425 numreads=18 gene=isogroup07752 status=isotig	2	1		CID	1	1	3.15916		2	693.403	1385.8	6.11793	82.1587	6231	6231	MS2	17/24	Shell_IS03
High	MGVDGQLLVLDAYR	Equ25307	length=425 numreads=18 gene=isogroup07752 status=isotig	2	1		CID	1	1	2.80332		2	775.409	1549.81	3.93668	85.4242	6528	6528	MS2	17/26	Shell_IS03
High	mGVDGQLLVLDAYR	Equ25307	length=425 numreads=18 gene=isogroup07752 status=isotig	2	1	M1(Oxidation)	CID	1	1	3.15602		2	783.407	1565.81	4.49335	81.1675	6142	6142	MS2	19/26	Shell_IS03
High	QLYSAINQVGGR	Equ25307	length=425 numreads=18 gene=isogroup07752 status=isotig	2	1		CID	1	1	2.86297		2	653.352	1305.7	4.53835	51.8812	3557	3557	MS2	18/22	Shell_IS03
High	DLINQLNSVTDVK	Equ10941	length=628 numreads=198 gene=isogroup00326 status=isotig	2	1		CID	1	1	2.67445		2	729.897	1458.79	4.6322	80.7621	6105	6105	MS2	16/24	Shell_IS03
High	FDNVITNDGNAYNK	Equ12964		1	1		CID	1	1	3.16743		2	792.871	1584.73	3.15701	49.9062	3388	3388	MS2	18/26	Shell_IS03
High	GIVAFFANIK	Equ12964	length=508 numreads=196 gene=isogroup00661 status=isotig	2	1		CID	1	1	2.65111		2	540.318	1079.63	3.3477	88.1858	6772	6772	MS2	14/18	Shell_IS03
High	EALSDGMGMAAK	Equ15435	length=721 numreads=376 gene=isogroup01304 status=isotig	2	1		CID	1	1	2.54498		2	590.773	1180.54	3.807	41.5441	2667	2667	MS2	16/22	Shell_IS03
High	VDFGGSSLGQVcK	Equ15435	length=721 numreads=376 gene=isogroup01304 status=isotig	2	1	C12(Carbamidomethyl)	CID	1	1	3.92828		2	677.329	1353.65	3.59297	56.0941	3933	3933	MS2	22/24	Shell_IS03
High	VDFGGSSLGQVcK	Equ15435	length=721 numreads=376 gene=isogroup01304 status=isotig	2	1	C12(Carbamidomethyl)	CID	1	1	3.13587		2	677.329	1353.65	3.59297	58.5402	4149	4149	MS2	17/24	Shell_IS03
High	AWYQPDAIQFVSWK	Equ21150	length=1227 numreads=468 gene=isogroup03595 status=isotig	2	1		CID	1	1	3.25101		2	869.936	1738.87	3.7097	92.8564	7192	7192	MS2	18/26	Shell_IS03
High	LSFSEVFScFYNTITSGPVVK	Equ21679	length=842 numreads=576 gene=isogroup04124 status=isotig	2	1	C9(Carbamidomethyl)	CID	1	1	4.89605		2	1191.59	2382.18	5.5567	124.465	9837	9837	MS2	25/40	Shell_IS03
High	FNYVAcDQQVLFPK	Equ21679	length=842 numreads=576 gene=isogroup04124 status=isotig	1	1	C6(Carbamidomethyl)	CID	1	1	3.49301		2	864.928	1728.85	4.38518	74.5257	5559	5559	MS2	19/26	Shell_IS03
High	LNGIGLTFWDR	Equ43690		1	1		CID	1	1	2.89691		2	646.347	1291.69	5.35393	86.3113	6608	6608	MS2	16/20	Shell_IS03
High	SPWQGSIWDLQQR	Equ43690		1	1		CID	1	1	3.81917		2	800.9	1600.79	3.69744	80.8887	6117	6117	MS2	20/24	Shell_IS03
High	NPAISQMMSPHWWFGNIWSGLYGNR	Equ43690	length=214 numreads=7 gene=isogroup26135 status=isotig	2	1		CID	1	1	4.25412		3	983.8	2949.38	4.59401	115.92	9201	9201	MS2	32/96	Shell_IS03
High	RLQQLQSR	Equ43690	length=214 numreads=7 gene=isogroup26135 status=isotig	2	1		CID	1	1	2.52045		2	514.803	1028.6	2.97037	19.8866	855	855	MS2	12/14	Shell_IS03
High	TGADDTEVETWLESLIK	contig10628_fr3	length=918 numreads=4424 gene=isogroup00287 status=isotig	1	1		CID	1	1	5.06		2	953.97	1906.93	2.77	119.68	9024	9024	MS2	25/32	Shell_S02
High	STLILNFDNNDATDSSTNK	contig10634_fr2	length=1474 numreads=8758 gene=isogroup00287 status=isotig	1	1		CID	1	1	4.45		2	1035.48	2069.96	0.21	71.82	5213	5213	MS2	22/36	Shell_S02
High	cALAcPGGGYEQDEK	contig16371_fr2	length=391 numreads=1032 gene=isogroup01616 status=isotig	1	1	C1(Carbamidomethyl); C5(Carbamidomethyl)	CID	1	1	2.64		2	827.847	1654.69	1.69	40.56	2563	2563	MS2	15/28	Shell_S02
High	SDRPSQFPGLTVR	contig16705_fr3	length=304 numreads=20 gene=isogroup01727 status=isotig	1	1		CID	1	1	2.54		2	730.387	1459.77	1.53	54.65	3734	3734	MS2	13/24	Shell_S02
High	AMHYLHHDLDFVHSVEPDDLLDALDEVR	contig20937_fr1	length=4210 numreads=743 gene=isogroup03382 status=isotig	1	1		CID	1	1	5.83		3	1101.19	3301.57	2.49	95.13	7247	7247	MS2	43/108	Shell_S02
High	AMHYLHHDLDFVHSVEPDDLLDALDEVR	contig20937_fr1	length=4210 numreads=743 gene=isogroup03382 status=isotig	1	1		CID	1	1	3.98		4	826.147	3301.57	2.25	94.94	7230	7230	MS2	39/162	Shell_S02
High	DIQDDLTSGQIDELLK	contig20937_fr1	length=4210 numreads=743 gene=isogroup03382 status=isotig	1	1		CID	1	1	4.36		2	901.956	1802.9	1.56	92.15	6995	6995	MS2	22/30	Shell_S02
High	ELNSLAVEMPDDFDFDFK	contig20937_fr1	length=4210 numreads=743 gene=isogroup03382 status=isotig	1	1		CID	1	1	2.5		2	1066.48	2131.96	1.46	103.47	7897	7897	MS2	11/34	Shell_S02
High	ELNSLAVEmPDDFDFDFK	contig20937_fr1	length=4210 numreads=743 gene=isogroup03382 status=isotig	1	1	M9(Oxidation)	CID	1	1	2.75		2	1074.48	2147.95	1.55	91.16	6909	6909	MS2	17/34	Shell_S02
High	ENEFLEGHSIQR	contig20937_fr1	length=4210 numreads=743 gene=isogroup03382 status=isotig	1	1		CID	1	1	2.61		2	729.852	1458.7	0.05	48.63	3217	3217	MS2	14/22	Shell_S02
High	KPDDVFDIAEELKDIQDDLTSGQIDELLK	contig20937_fr1	length=4210 numreads=743 gene=isogroup03382 status=isotig	1	1		CID	1	1	6.99		3	1101.56	3302.66	2.34	125.26	9350	9350	MS2	48/112	Shell_S02
High	LAPDVIDDDVLEDLSEELFK	contig20937_fr1	length=4210 numreads=743 gene=isogroup03382 status=isotig	1	1		CID	1	1	4.08		2	1138.07	2275.13	3.85	125.31	9354	9354	MS2	22/38	Shell_S02
High	LSQAALLAQR	contig20937_fr1	length=4210 numreads=743 gene=isogroup03382 status=isotig	1	1		CID	1	1	3.4		2	535.821	1070.63	1.98	50.44	3362	3362	MS2	16/18	Shell_S02
High	NIGPGLLSLSLTQIQTLNVK	contig20937_fr1	length=4210 numreads=743 gene=isogroup03382 status=isotig	1	1		CID	1	1	3.78		2	1055.12	2109.23	1.72	108.78	8289	8289	MS2	17/38	Shell_S02
High	RPEVPDFDLDFKDLFK	contig20937_fr1	length=4210 numreads=743 gene=isogroup03382 status=isotig	1	1		CID	1	1	3.65		3	661.009	1981.01	2.42	96.23	7343	7343	MS2	24/60	Shell_S02
High	cDVNILAR	contig20937_fr2	length=4210 numreads=743 gene=isogroup03382 status=isotig	1	1	C1(Carbamidomethyl)	CID	1	1	2.99		2	480.751	960.495	1.82	50.27	3348	3348	MS2	43448	Shell_S02
High	EGQLSVLLAVVK	contig20937_fr2	length=4210 numreads=743 gene=isogroup03382 status=isotig	1	1		CID	1	1	2.47		2	628.386	1255.77	2.37	89.68	6784	6784	MS2	43456	Shell_S02
High	LVDAVLSVATQK	contig20937_fr2	length=4210 numreads=743 gene=isogroup03382 status=isotig	1	1		CID	1	1	2.45		2	622.367	1243.73	0.94	66.14	4707	4707	MS2	14/22	Shell_S02
High	QDVIEEALDDLDDmDLNDALK	contig20937_fr2	length=4210 numreads=743 gene=isogroup03382 status=isotig	1	1	M14(Oxidation)	CID	1	1	4.19		2	1203.55	2406.09	0.66	115.72	8753	8753	MS2	23/40	Shell_S02
High	GmDIELLAALNK	contig20937_fr3	length=4210 numreads=743 gene=isogroup03382 status=isotig	1	1	M2(Oxidation)	CID	1	1	3.26		2	652.351	1303.69	1.01	78.9	5857	5857	MS2	17/22	Shell_S02
High	GMDIELLAALNKK	contig20937_fr3	length=4210 numreads=743 gene=isogroup03382 status=isotig	1	1		CID	1	1	3.67		2	708.401	1415.79	1.22	79.52	5913	5913	MS2	17/24	Shell_S02
High	ITDAQSVGcR	contig20976_fr2	length=1955 numreads=623 gene=isogroup03421 status=isotig	1	1	C9(Carbamidomethyl)	CID	1	1	3.14		2	553.768	1106.53	1.65	23.57	1212	1212	MS2	16/18	Shell_S02
High	NPASFAPVPIPAHATR	contig20976_fr2	length=1955 numreads=623 gene=isogroup03421 status=isotig	1	1		CID	1	1	2.71		2	823.446	1645.88	1.96	57.85	4008	4008	MS2	16/30	Shell_S02
High	NPASFAPVPIPAHATR	contig20976_fr2	length=1955 numreads=623 gene=isogroup03421 status=isotig	1	1		CID	1	1	4.41		3	549.299	1645.88	1.8	58.29	4045	4045	MS2	26/60	Shell_S02
High	YMAYLTSQQQR	contig20976_fr3	length=1955 numreads=623 gene=isogroup03421 status=isotig	1	1		CID	1	1	2.97		2	694.836	1388.67	1.95	49.75	3308	3308	MS2	17/20	Shell_S02
High	YmAYLTSQQQR	contig20976_fr3	length=1955 numreads=623 gene=isogroup03421 status=isotig	1	1	M2(Oxidation)	CID	1	1	2.84		2	702.834	1404.66	2.16	38.9	2421	2421	MS2	16/20	Shell_S02
High	YLALISKPGTGTATTSDQLLQVYK	contig20996_fr3	length=1743 numreads=1233 gene=isogroup03441 status=isotig	1	1		CID	1	1	4.15		3	856.804	2568.4	1.56	77.6	5740	5740	MS2	30/92	Shell_S02
High	FTWDHDLGTGETVSER	contig21122_fr1	length=1283 numreads=243 gene=isogroup03567 status=isotig	1	1		CID	1	1	3.62		2	925.422	1849.84	1.08	62.96	4438	4438	MS2	18/30	Shell_S02
High	EISESVQmmNNLLmLTK	contig21557_fr1	length=894 numreads=174 gene=isogroup04002 status=isotig	1	1	M8(Oxidation); M9(Oxidation); M14(Oxidation)	CID	1	1	3.35		2	1014.99	2028.97	1.08	70.2	5072	5072	MS2	19/32	Shell_S02
High	IQVGDDEFIHVR	contig22320_fr1	length=676 numreads=38 gene=isogroup04765 status=isotig	1	1		CID	1	1	2.46		2	714.369	1427.73	2.57	62.2	4375	4375	MS2	14/22	Shell_S02
High	LGQSFLLSR	contig22594_fr1	length=634 numreads=187 gene=isogroup05039 status=isotig	1	1		CID	1	1	2.89		2	510.796	1020.58	0.68	63.17	4454	4454	MS2	15/16	Shell_S02
High	LGQSFLLSR	contig22594_fr1	length=634 numreads=187 gene=isogroup05039 status=isotig	1	1		CID	1	1	2.6		2	510.796	1020.59	1.34	65.18	4625	4625	MS2	14/16	Shell_S02
High	LGQSFLLSR	contig22594_fr1	length=634 numreads=187 gene=isogroup05039 status=isotig	1	1		CID	1	1	2.56		2	510.796	1020.59	1.28	67.86	4860	4860	MS2	13/16	Shell_S02
High	AMMASMMGSGGGR	contig22596_fr2	length=635 numreads=235 gene=isogroup05041 status=isotig	1	1		CID	1	1	2.88		2	622.258	1243.51	3.66	50.09	3334	3334	MS2	15/24	Shell_S02
High	TITLEVEPSDTIENVK	contig22616_fr3/contig32691_fr2	length=631 numreads=1172 gene=isogroup05061 status=isotig / length=279 numreads=252 gene=isogroup15136 status=isotig	2	1		CID	1	1	2.77		2	894.468	1787.93	0.77	71.73	5205	5205	MS2	16/30	Shell_S02
High	AEcSGYTPGSLccDGILNPLPPGGLAQWGccHK	contig22639_fr3	length=626 numreads=81 gene=isogroup05084 status=isotig	1	1	C3(Carbamidomethyl); C12(Carbamidomethyl); C13(Carbamidomethyl); C30(Carbamidomethyl); C31(Carbamidomethyl)	CID	1	1	4.91		3	1211.53	3632.59	1.15	87.64	6619	6619	MS2	33/128	Shell_S02
High	AEDSVGAFEDR	contig22829_fr3	length=605 numreads=261 gene=isogroup05274 status=isotig	1	1		CID	1	1	3.12		2	598.266	1195.52	1.42	44.02	2858	2858	MS2	18/20	Shell_S02
High	AGAGGLNcNPR	contig22829_fr3	length=605 numreads=261 gene=isogroup05274 status=isotig	1	1	C8(Carbamidomethyl)	CID	1	1	2.8		2	543.76	1086.51	0.85	22.51	1124	1124	MS2	13/20	Shell_S02
High	YcLQGSQVcPR	contig22899_fr3	length=593 numreads=1171 gene=isogroup05344 status=isotig	1	1	C2(Carbamidomethyl); C9(Carbamidomethyl)	CID	1	1	2.77		2	684.315	1367.62	2	42.73	2743	2743	MS2	14/20	Shell_S02
High	TEWLDGHHVVFGK	contig23233_fr1	length=554 numreads=28 gene=isogroup05678 status=isotig	1	1		CID	1	1	3.4		2	762.885	1524.76	2.64	59.39	4136	4136	MS2	18/24	Shell_S02
High	GPIDcFSGQcLQAQcGYPGQQcGSGIGEccYHK	contig23501_fr1	length=529 numreads=1178 gene=isogroup05946 status=isotig	1	1	C5(Carbamidomethyl); C10(Carbamidomethyl); C15(Carbamidomethyl); C22(Carbamidomethyl); C29(Carbamidomethyl); C30(Carbamidomethyl)	CID	1	1	5.73		3	1260.51	3779.52	0.21	68.37	4908	4908	MS2	38/128	Shell_S02
High	ITScNNVPTAAcVSDVcVGcVDR	contig24113_fr2	length=483 numreads=81 gene=isogroup06558 status=isotig	1	1	C4(Carbamidomethyl); C12(Carbamidomethyl); C17(Carbamidomethyl); C20(Carbamidomethyl)	CID	1	1	2.44		2	1277.56	2554.11	-0.53	65.3	4635	4635	MS2	15/44	Shell_S02
High	NEINAVINTLTPScK	contig24576_fr2	length=461 numreads=110 gene=isogroup07021 status=isotig	1	1	C14(Carbamidomethyl)	CID	1	1	3.18		2	837.43	1673.85	-0.4	80.85	6030	6030	MS2	16/28	Shell_S02
High	TAVQAQSTGVDTLEAAcK	contig24576_fr2	length=461 numreads=110 gene=isogroup07021 status=isotig	1	1	C17(Carbamidomethyl)	CID	1	1	3.65		2	925.453	1849.9	1.68	53.28	3614	3614	MS2	21/34	Shell_S02
High	NQVSVLWWPTK	contig26417_fr1	length=388 numreads=137 gene=isogroup08862 status=isotig	1	1		CID	1	1	2.84		2	679.367	1357.73	1	83.15	6232	6232	MS2	15/20	Shell_S02
High	VNRPVDQWANTESMLAQYQAMQNNMR	contig26417_fr1	length=388 numreads=137 gene=isogroup08862 status=isotig	1	1		CID	1	1	4.81		3	1032.48	3095.43	2.75	86.66	6535	6535	MS2	33/100	Shell_S02
High	GPNPIQLNQFLAQPTSPK	contig27903_fr1	length=350 numreads=47 gene=isogroup10348 status=isotig	1	1		CID	1	1	4.18		2	975.527	1950.05	0.72	79.01	5867	5867	MS2	21/34	Shell_S02
High	YINLDYIDLHR	contig31607_fr2	length=293 numreads=36 gene=isogroup14052 status=isotig	1	1		CID	1	1	3.05		2	717.874	1434.74	2.62	72.64	5289	5289	MS2	17/20	Shell_S02
High	VQPSVQTISISQPTK	contig33722_fr3	length=275 numreads=11 gene=isogroup16167 status=isotig	1	1		CID	1	1	3.03		2	806.951	1612.89	2.52	56.02	3851	3851	MS2	19/28	Shell_S02
High	TTIGGVSMQTIYK	contig35364_fr2	length=263 numreads=21 gene=isogroup17809 status=isotig	1	1		CID	1	1	2.76		2	699.87	1398.73	1.57	66.99	4780	4780	MS2	16/24	Shell_S02
High	NTNFGFGSFPLPPPQAAPPR	contig40889_fr2	length=229 numreads=25 gene=isogroup23334 status=isotig	1	1		CID	1	1	2.68		2	1056.54	2112.07	-0.13	88.72	6707	6707	MS2	14/38	Shell_S02
High	EWELMSLLGDPK	Equ16217-21060	length=1479 numreads=1308 gene=isogroup03505 status=isotig	2	1		CID	1	1	3.04		2	709.357	1417.71	2.52	106.23	8104	8104	MS2	18/22	Shell_S02
High	EWELMSLLGDPK	Equ16217-21060	length=1479 numreads=1308 gene=isogroup03505 status=isotig	2	1		CID	1	1	2.51		2	709.357	1417.71	1.83	108.24	8246	8246	MS2	15/22	Shell_S02
High	EWELMSLLGDPK	Equ16217-21060	length=1479 numreads=1308 gene=isogroup03505 status=isotig	2	1		CID	1	1	2.5		2	709.356	1417.71	1.66	95.15	7248	7248	MS2	13/22	Shell_S02
High	EWELmSLLGDPK	Equ16217-21060	length=1479 numreads=1308 gene=isogroup03505 status=isotig	2	1	M5(Oxidation)	CID	1	1	3.01		2	717.354	1433.7	2.46	89.95	6806	6806	MS2	18/22	Shell_S02
High	EWELmSLLGDPK	Equ16217-21060	length=1479 numreads=1308 gene=isogroup03505 status=isotig	2	1	M5(Oxidation)	CID	1	1	2.81		2	717.354	1433.7	1.44	91.98	6979	6979	MS2	16/22	Shell_S02
High	EWELmSLLGDPK	Equ16217-21060	length=1479 numreads=1308 gene=isogroup03505 status=isotig	2	1	M5(Oxidation)	CID	1	1	2.71		2	717.354	1433.7	2.21	100.2	7654	7654	MS2	16/22	Shell_S02
High	EWELmSLLGDPK	Equ16217-21060	length=1479 numreads=1308 gene=isogroup03505 status=isotig	2	1	M5(Oxidation)	CID	1	1	2.55		2	717.353	1433.7	0.59	87.96	6642	6642	MS2	13/22	Shell_S02
High	EWELmSLLGDPK	Equ16217-21060	length=1479 numreads=1308 gene=isogroup03505 status=isotig	2	1	M5(Oxidation)	CID	1	1	2.49		2	717.354	1433.7	1.44	94.02	7157	7157	MS2	14/22	Shell_S02
High	EWELmSLLGDPK	Equ16217-21060	length=1479 numreads=1308 gene=isogroup03505 status=isotig	2	1	M5(Oxidation)	CID	1	1	2.43		2	717.354	1433.7	1.53	96.03	7326	7326	MS2	14/22	Shell_S02
High	LQEALYFPDGTPR	Equ16217-21060	length=1479 numreads=1308 gene=isogroup03505 status=isotig	2	1		CID	1	1	4.24		2	753.883	1506.76	0.6	68.12	4885	4885	MS2	20/24	Shell_S02
High	LQEALYFPDGTPR	Equ16217-21060	length=1479 numreads=1308 gene=isogroup03505 status=isotig	2	1		CID	1	1	4.18		2	753.884	1506.76	1.66	70.14	5066	5066	MS2	21/24	Shell_S02
High	LQEALYFPDGTPR	Equ16217-21060	length=1479 numreads=1308 gene=isogroup03505 status=isotig	2	1		CID	1	1	3.75		2	753.884	1506.76	1.25	82.01	6134	6134	MS2	16/24	Shell_S02
High	LQEALYFPDGTPR	Equ16217-21060	length=1479 numreads=1308 gene=isogroup03505 status=isotig	2	1		CID	1	1	2.87		2	753.885	1506.76	2.22	78.72	5841	5841	MS2	17/24	Shell_S02
High	LQEALYFPDGTPR	Equ16217-21060	length=1479 numreads=1308 gene=isogroup03505 status=isotig	2	1		CID	1	1	2.81		2	753.884	1506.76	0.85	74.57	5466	5466	MS2	17/24	Shell_S02
High	LQEALYFPDGTPR	Equ16217-21060	length=1479 numreads=1308 gene=isogroup03505 status=isotig	2	1		CID	1	1	2.67		2	753.883	1506.76	0.12	87.17	6581	6581	MS2	14/24	Shell_S02
High	LQEALYFPDGTPR	Equ16217-21060	length=1479 numreads=1308 gene=isogroup03505 status=isotig	2	1		CID	1	1	2.66		2	753.883	1506.76	0.28	93.78	7136	7136	MS2	15/24	Shell_S02
High	LQEALYFPDGTPR	Equ16217-21060	length=1479 numreads=1308 gene=isogroup03505 status=isotig	2	1		CID	1	1	2.59		2	753.884	1506.76	1.17	112.11	8507	8507	MS2	15/24	Shell_S02
High	LQEALYFPDGTPR	Equ16217-21060	length=1479 numreads=1308 gene=isogroup03505 status=isotig	2	1		CID	1	1	2.55		2	753.885	1506.76	2.39	100.82	7702	7702	MS2	13/24	Shell_S02
High	LQEALYFPDGTPR	Equ16217-21060	length=1479 numreads=1308 gene=isogroup03505 status=isotig	2	1		CID	1	1	2.46		2	753.884	1506.76	1.66	76.59	5650	5650	MS2	15/24	Shell_S02
High	SYHYcPPGPTTADHcK	Equ16217-21060	length=1479 numreads=1308 gene=isogroup03505 status=isotig	2	1	C5(Carbamidomethyl); C15(Carbamidomethyl)	CID	1	1	3.82		2	945.899	1890.79	0.79	34.09	2009	2009	MS2	18/30	Shell_S02
High	SYHYcPPGPTTADHcK	Equ16217-21060	length=1479 numreads=1308 gene=isogroup03505 status=isotig	2	1	C5(Carbamidomethyl); C15(Carbamidomethyl)	CID	1	1	3.34		2	945.901	1890.79	2.08	36.15	2182	2182	MS2	15/30	Shell_S02
High	SYHYcPPGPTTADHcK	Equ16217-21060	length=1479 numreads=1308 gene=isogroup03505 status=isotig	2	1	C5(Carbamidomethyl); C15(Carbamidomethyl)	CID	1	1	3.99		3	630.936	1890.79	1.49	34.08	2008	2008	MS2	27/60	Shell_S02
High	SYHYcPPGPTTADHcK	Equ16217-21060	length=1479 numreads=1308 gene=isogroup03505 status=isotig	2	1	C5(Carbamidomethyl); C15(Carbamidomethyl)	CID	1	1	3.87		3	630.936	1890.79	1.97	32.07	1844	1844	MS2	24/60	Shell_S02
High	SYHYcPPGPTTADHcK	Equ16217-21060	length=1479 numreads=1308 gene=isogroup03505 status=isotig	2	1	C5(Carbamidomethyl); C15(Carbamidomethyl)	CID	1	1	3.48		3	630.936	1890.79	2.26	36.14	2181	2181	MS2	26/60	Shell_S02
High	SMQLFHALPK	Equ15222-15223	length=169 numreads=42 gene=isogroup01333 status=isotig	2	1		CID	1	1	2.53		2	586.319	1171.63	1.28	61.24	4295	4295	MS2	43452	Shell_S02
High	SmQLFHALPK	Equ15222-15223	length=169 numreads=42 gene=isogroup01333 status=isotig	2	1	M2(Oxidation)	CID	1	1	2.43		2	594.316	1187.63	1.23	50.55	3372	3372	MS2	15/18	Shell_S02
High	VAYVDLLAELTHR	Equ15222-15223	length=830 numreads=108 gene=isogroup01333 status=isotig	3	2		CID	1	1	2.65		2	750.416	1499.82	1.95	92.88	7057	7057	MS2	17/24	Shell_S02
High	DAVGNVGDAVADVASGVK	Equ23617-24364		1	1		CID	1	1	3.88		2	822.416	1643.83	1.22	79.03	5868	5868	MS2	24/34	Shell_S02
High	DAVGNVGDAVADVASGVK	Equ23617-24364		1	1		CID	1	1	3.15		2	822.417	1643.83	1.36	62.8	4424	4424	MS2	21/34	Shell_S02
High	DAVGNVGDAVADVASGVK	Equ23617-24364		1	1		CID	1	1	2.68		2	822.416	1643.82	0.18	82.52	6177	6177	MS2	20/34	Shell_S02
High	DAVGNVGDAVADVASGVK	Equ23617-24364		1	1		CID	1	1	2.55		2	822.415	1643.82	-0.2	66.32	4722	4722	MS2	18/34	Shell_S02
High	DAAGNVGDAVANVGDAVANVGDAVANVGDGVK	Equ23617-24364	length=522 numreads=47 gene=isogroup06062 status=isotig	2	1		CID	1	1	4.4		2	1441.2	2881.39	0.58	115.45	8732	8732	MS2	25/62	Shell_S02
High	DTVSNVVDGFK	Equ23617-24364	length=522 numreads=47 gene=isogroup06062 status=isotig	2	1		CID	1	1	2.99		2	590.796	1180.59	0.84	68.68	4937	4937	MS2	16/20	Shell_S02
High	DIVGDVGDVVKDVVGDVGDVVK	Equ23617-24364	length=473 numreads=66 gene=isogroup06809 status=isotig	2	1		CID	1	1	4.33		2	1099.58	2198.16	2.05	126.04	9391	9391	MS2	23/42	Shell_S02
High	DVVGDAGDAIKDVVK	Equ23617-24364	length=473 numreads=66 gene=isogroup06809 status=isotig	2	1		CID	1	1	3.17		2	750.9	1500.79	1.26	74.97	5502	5502	MS2	20/28	Shell_S02
High	DVVGDVGDVVKDVVGDAGDAIKDVVK	Equ23617-24364	length=473 numreads=66 gene=isogroup06809 status=isotig	2	1		CID	1	1	3.78		3	861.791	2583.36	2.26	124.89	9333	9333	MS2	35/100	Shell_S02
High	DVAEDVGDVVK	Equ23617-24364	length=473 numreads=66 gene=isogroup06809 status=isotig	2	1		CID	1	1	2.64		2	573.289	1145.57	1.7	60.33	4216	4216	MS2	18/20	Shell_S02
High	DVVDTAGDVLKDVVDDIGDAAK	Equ23617-24364	length=473 numreads=66 gene=isogroup06809 status=isotig	2	1		CID	1	1	3.42		3	744.042	2230.11	1	122.47	9190	9190	MS2	29/84	Shell_S02
High	LGDVAVDLFGR	Equ12085	length=1540 numreads=489 gene=isogroup00497 status=isotig	2	1		CID	1	1	3.46		2	581.318	1161.63	1.32	78.91	5858	5858	MS2	17/20	Shell_S02
High	LGDVAVDLFGR	Equ12085	length=1540 numreads=489 gene=isogroup00497 status=isotig	2	1		CID	1	1	3.23		2	581.317	1161.63	1.11	75.12	5516	5516	MS2	16/20	Shell_S02
High	AFYQcDTGFDGMSK	Equ15522	length=830 numreads=108 gene=isogroup01333 status=isotig	2	1	C5(Carbamidomethyl)	CID	1	1	2.74		2	813.833	1626.66	1.98	61.95	4354	4354	MS2	16/26	Shell_S02
High	AFYQcDTGFDGmSK	Equ15522	length=830 numreads=108 gene=isogroup01333 status=isotig	2	1	C5(Carbamidomethyl); M12(Oxidation)	CID	1	1	3.08		2	821.831	1642.65	2.08	53.84	3663	3663	MS2	19/26	Shell_S02
High	YINYLIAQK	Equ21457	length=948 numreads=204 gene=isogroup03902 status=isotig	2	1		CID	1	1	2.68		2	563.32	1125.63	1.52	60.67	4246	4246	MS2	14/16	Shell_S02
High	GYLDAMDSNFAASVAK	Equ21104	length=1328 numreads=166 gene=isogroup03549 status=isotig	2	1		CID	1	1	3.91		2	830.389	1659.77	1.53	78.31	5804	5804	MS2	23/30	Shell_S02
High	GYLDAmDSNFAASVAK	Equ21104	length=1328 numreads=166 gene=isogroup03549 status=isotig	2	1	M6(Oxidation)	CID	1	1	3.5		2	838.387	1675.77	1.71	66.18	4710	4710	MS2	20/30	Shell_S02
High	VADVVANVR	Equ21104	length=1328 numreads=166 gene=isogroup03549 status=isotig	2	2		CID	1	1	2.56		2	471.773	942.539	2.36	38.98	2428	2428	MS2	15/16	Shell_S02
High	ALYQcEQGYDGQSK	Equ21247		1	1	C5(Carbamidomethyl)	CID	1	1	2.67		2	823.862	1646.72	2.69	38.7	2404	2404	MS2	14/26	Shell_S02
High	FPSVVVYTcQPGYK	Equ21247	length=1114 numreads=128 gene=isogroup03692 status=isotig	2	1	C9(Carbamidomethyl)	CID	1	1	3.63		2	822.91	1644.81	1.81	69.01	4966	4966	MS2	19/26	Shell_S02
High	TLPGGFQLPSHLR	Equ21247	length=1114 numreads=128 gene=isogroup03692 status=isotig	2	1		CID	1	1	2.65		2	711.897	1422.79	1.67	69.97	5051	5051	MS2	18/24	Shell_S02
High	HAYVELLSALHK	Equ21247	length=1114 numreads=128 gene=isogroup03692 status=isotig	2	1		CID	1	1	3.15		2	690.886	1380.77	1.34	64.64	4579	4579	MS2	17/22	Shell_S02
High	EALSDGMGMAAK	Equ15435	length=721 numreads=376 gene=isogroup01304 status=isotig	2	1		CID	1	1	2.7		2	590.771	1180.54	1.22	47.25	3112	3112	MS2	17/22	Shell_S02
High	EALSDGMGmAAK	Equ15435	length=721 numreads=376 gene=isogroup01304 status=isotig	2	1	M9(Oxidation)	CID	1	1	2.61		2	598.769	1196.53	1.58	36.51	2215	2215	MS2	17/22	Shell_S02
High	VDFGGSSLGQVcK	Equ15435	length=721 numreads=376 gene=isogroup01304 status=isotig	2	1	C12(Carbamidomethyl)	CID	1	1	3.8		2	677.329	1353.65	2.51	57.89	4012	4012	MS2	20/24	Shell_S02
High	SFSIWDAADGFR	Equ21150		1	1		CID	1	1	2.52		2	686.322	1371.64	2.58	92.8	7050	7050	MS2	16/22	Shell_S02
High	AWYQPDAIQFVSWK	Equ21150	length=1227 numreads=468 gene=isogroup03595 status=isotig	2	1		CID	1	1	2.48		2	869.935	1738.86	1.67	93.74	7132	7132	MS2	16/26	Shell_S02
High	SPWQGSIWDLQQR	Equ43690		1	1		CID	1	1	3.92		2	800.898	1600.79	1.18	79.85	5942	5942	MS2	20/24	Shell_S02
High	TGADDTEVETWLESLIK	contig10628_fr3	length=918 numreads=4424 gene=isogroup00287 status=isotig	1	1		CID	1	1	2.77762		2	953.971	1906.93	3.15078	118.19	8820	8820	MS2	20/32	Shell_S01
High	TLSDYNIQKESTLHLVLR	contig11217_fr2/contig11219_fr2/contig22616_fr3/contig24102_fr2/contig32691_fr2	length=209 numreads=65 gene=isogroup00363 status=cyclic / length=189 numreads=477 gene=isogroup00363 status=none / length=631 numreads=1172 gene=isogroup05061 status=isotig / length=482 numreads=1243 gene=isogroup06547 status=isotig / length=279 numreads=252 gene=isogroup15136 status=isotig	5	1		CID	1	1	2.60757		2	1065.58	2130.16	2.13524	71.1356	5053	5053	MS2	15/34	Shell_S01
High	DNNLDQPVASSQYQYQR	contig15934_fr1	length=222 numreads=19 gene=isogroup01470 status=isotig	1	1		CID	1	1	2.59528		2	1013.47	2025.93	2.68758	51.3529	3370	3370	MS2	11/32	Shell_S01
High	cALAcPGGGYEQDEK	contig16371_fr2	length=391 numreads=1032 gene=isogroup01616 status=isotig	1	1	C1(Carbamidomethyl); C5(Carbamidomethyl)	CID	1	1	2.77595		2	827.847	1654.69	1.90724	41.2947	2534	2534	MS2	17/28	Shell_S01
High	DIQDDLTSGQIDELLK	contig20937_fr1	length=4210 numreads=743 gene=isogroup03382 status=isotig	1	1		CID	1	1	3.31201		2	901.956	1802.91	2.03221	92.2971	6916	6916	MS2	18/30	Shell_S01
High	ENEFLEGHSIQR	contig20937_fr1	length=4210 numreads=743 gene=isogroup03382 status=isotig	1	1		CID	1	1	2.66343		2	729.852	1458.7	0.30036	47.2853	3054	3054	MS2	14/22	Shell_S01
High	KPDDVFDIAEELK	contig20937_fr1	length=4210 numreads=743 gene=isogroup03382 status=isotig	1	1		CID	1	1	2.94716		2	759.89	1518.77	2.42641	82.6388	6073	6073	MS2	17/24	Shell_S01
High	KPDDVFDIAEELKDIQDDLTSGQIDELLK	contig20937_fr1	length=4210 numreads=743 gene=isogroup03382 status=isotig	1	1		CID	1	1	6.28827		3	1101.56	3302.66	2.45272	126.568	9282	9282	MS2	43/112	Shell_S01
High	LAAGQTANPR	contig20937_fr1	length=4210 numreads=743 gene=isogroup03382 status=isotig	1	1		CID	1	1	2.81008		2	499.773	998.538	0.557191	20.9339	925	925	MS2	15/18	Shell_S01
High	LAPDVIDDDVLEDLSEELFK	contig20937_fr1	length=4210 numreads=743 gene=isogroup03382 status=isotig	1	1		CID	1	1	4.75312		2	1138.07	2275.13	3.20125	126.336	9271	9271	MS2	26/38	Shell_S01
High	LEDDDTEcLAGFISK	contig20937_fr1	length=4210 numreads=743 gene=isogroup03382 status=isotig	1	1	C8(Carbamidomethyl)	CID	1	1	2.62603		2	856.889	1712.77	1.87342	76.6206	5550	5550	MS2	17/28	Shell_S01
High	LSQAALLAQR	contig20937_fr1	length=4210 numreads=743 gene=isogroup03382 status=isotig	1	1		CID	1	1	3.33385		2	535.821	1070.63	1.9758	49.3041	3211	3211	MS2	16/18	Shell_S01
High	NIGPGLLSLSLTQIQTLNVK	contig20937_fr1	length=4210 numreads=743 gene=isogroup03382 status=isotig	1	1		CID	1	1	4.40752		2	1055.12	2109.23	1.83278	106.433	8032	8032	MS2	22/38	Shell_S01
High	VVIDDAAAmQGAHVLAYLSPEVFDKLEFTK	contig20937_fr1	length=4210 numreads=743 gene=isogroup03382 status=isotig	1	1	M9(Oxidation)	CID	1	1	4.1614		3	1098.57	3293.69	5.3984	106.59	8045	8045	MS2	37/116	Shell_S01
High	cDVNILAR	contig20937_fr2	length=4210 numreads=743 gene=isogroup03382 status=isotig	1	1	C1(Carbamidomethyl)	CID	1	1	3.01998		2	480.751	960.495	1.69004	49.1027	3194	3194	MS2	13/14	Shell_S01
High	EGQLSVLLAVVK	contig20937_fr2	length=4210 numreads=743 gene=isogroup03382 status=isotig	1	1		CID	1	1	3.18615		2	628.386	1255.77	2.56822	91.0854	6806	6806	MS2	18/22	Shell_S01
High	EGQLSVLLAVVK	contig20937_fr2	length=4210 numreads=743 gene=isogroup03382 status=isotig	1	1		CID	1	1	3.16848		2	628.385	1255.76	1.20732	90.6336	6766	6766	MS2	15/22	Shell_S01
High	QDVIEEALDDLDDmDLNDALK	contig20937_fr2	length=4210 numreads=743 gene=isogroup03382 status=isotig	1	1	M14(Oxidation)	CID	1	1	2.79247		2	1203.55	2406.09	1.36946	112.112	8424	8424	MS2	15/40	Shell_S01
High	GMDIELLAALNK	contig20937_fr3	length=4210 numreads=743 gene=isogroup03382 status=isotig	1	1		CID	1	1	2.80055		2	644.354	1287.7	2.00643	90.6984	6772	6772	MS2	16/22	Shell_S01
High	GmDIELLAALNK	contig20937_fr3	length=4210 numreads=743 gene=isogroup03382 status=isotig	1	1	M2(Oxidation)	CID	1	1	3.52482		2	652.351	1303.69	1.10693	80.5893	5896	5896	MS2	18/22	Shell_S01
High	VALGLLPDDLDDIIK	contig20937_fr3	length=4210 numreads=743 gene=isogroup03382 status=isotig	1	1		CID	1	1	2.68668		2	805.458	1609.91	1.90894	104.616	7887	7887	MS2	18/28	Shell_S01
High	LPSEAMASLVmYSDcR	contig20976_fr2	length=1955 numreads=623 gene=isogroup03421 status=isotig	1	1	M11(Oxidation); C15(Carbamidomethyl)	CID	1	1	3.67538		2	923.413	1845.82	0.452349	77.0938	5590	5590	MS2	20/30	Shell_S01
High	LPSEAmASLVmYSDcR	contig20976_fr2	length=1955 numreads=623 gene=isogroup03421 status=isotig	1	1	M6(Oxidation); M11(Oxidation); C15(Carbamidomethyl)	CID	1	1	2.8872		2	931.411	1861.81	0.622625	61.6922	4243	4243	MS2	16/30	Shell_S01
High	NPASFAPVPIPAHATR	contig20976_fr2	length=1955 numreads=623 gene=isogroup03421 status=isotig	1	1		CID	1	1	3.99024		3	549.3	1645.89	2.46835	58.6381	3980	3980	MS2	27/60	Shell_S01
High	YmAYLTSQQQR	contig20976_fr3	length=1955 numreads=623 gene=isogroup03421 status=isotig	1	1	M2(Oxidation)	CID	1	1	2.87836		2	702.834	1404.66	1.90054	39.2788	2368	2368	MS2	16/20	Shell_S01
High	YLALISKPGTGTATTSDQLLQVYK	contig20996_fr3	length=1743 numreads=1233 gene=isogroup03441 status=isotig	1	1		CID	1	1	4.53601		3	856.804	2568.4	2.19861	79.1728	5772	5772	MS2	34/92	Shell_S01
High	EISESVQmmNNLLmLTK	contig21557_fr1	length=894 numreads=174 gene=isogroup04002 status=isotig	1	1	M8(Oxidation); M9(Oxidation); M14(Oxidation)	CID	1	1	3.43456		2	1014.99	2028.97	2.46631	70.9519	5037	5037	MS2	19/32	Shell_S01
High	LAMDTMSYVNK	contig21579_fr3	length=883 numreads=219 gene=isogroup04024 status=isotig	1	1		CID	1	1	2.66055		2	636.804	1272.6	2.99698	58.4702	3966	3966	MS2	14/20	Shell_S01
High	TcScDVAFGQcISR	contig21654_fr1	length=849 numreads=446 gene=isogroup04099 status=isotig	1	1	C2(Carbamidomethyl); C4(Carbamidomethyl); C11(Carbamidomethyl)	CID	1	1	3.12694		2	830.85	1660.69	2.70548	54.9234	3668	3668	MS2	17/26	Shell_S01
High	VYLQPQVSYVPTQVVYR	contig21787_fr2	length=807 numreads=167 gene=isogroup04232 status=isotig	1	1		CID	1	1	3.14573		2	1020.05	2039.1	1.87328	76.983	5580	5580	MS2	20/32	Shell_S01
High	IQVGDDEFIHVR	contig22320_fr1	length=676 numreads=38 gene=isogroup04765 status=isotig	1	1		CID	1	1	2.56853		2	714.369	1427.73	2.22964	62.1422	4281	4281	MS2	13/22	Shell_S01
High	LGQSFLLSR	contig22594_fr1	length=634 numreads=187 gene=isogroup05039 status=isotig	1	1		CID	1	1	2.56832		2	510.796	1020.59	1.93871	65.3066	4540	4540	MS2	14/16	Shell_S01
High	RLGQSFLLSR	contig22594_fr1	length=634 numreads=187 gene=isogroup05039 status=isotig	1	1		CID	1	1	2.61585		2	588.848	1176.69	2.62815	56.6021	3806	3806	MS2	12/18	Shell_S01
High	AMMASMMGSGGGR	contig22596_fr2	length=635 numreads=235 gene=isogroup05041 status=isotig	1	1		CID	1	1	2.62666		2	622.258	1243.51	3.06989	49.0565	3190	3190	MS2	14/24	Shell_S01
High	TITLEVEPSDTIENVK	contig22616_fr3/contig32691_fr2	length=631 numreads=1172 gene=isogroup05061 status=isotig / length=279 numreads=252 gene=isogroup15136 status=isotig	2	1		CID	1	1	2.8012		2	894.469	1787.93	1.79442	72.4521	5168	5168	MS2	17/30	Shell_S01
High	AEcSGYTPGSLccDGILNPLPPGGLAQWGccHK	contig22639_fr3	length=626 numreads=81 gene=isogroup05084 status=isotig	1	1	C3(Carbamidomethyl); C12(Carbamidomethyl); C13(Carbamidomethyl); C30(Carbamidomethyl); C31(Carbamidomethyl)	CID	1	1	4.90866		3	1211.54	3632.59	1.85174	89.0079	6629	6629	MS2	34/128	Shell_S01
High	AEDSVGAFEDR	contig22829_fr3	length=605 numreads=261 gene=isogroup05274 status=isotig	1	1		CID	1	1	2.98635		2	598.266	1195.53	2.33949	42.6443	2650	2650	MS2	15/20	Shell_S01
High	AGAGGLNcNPR	contig22829_fr3	length=605 numreads=261 gene=isogroup05274 status=isotig	1	1	C8(Carbamidomethyl)	CID	1	1	3.0622		2	543.76	1086.51	1.29902	24.4401	1166	1166	MS2	15/20	Shell_S01
High	TEWLDGHHVVFGK	contig23233_fr1	length=554 numreads=28 gene=isogroup05678 status=isotig	1	1		CID	1	1	3.15478		2	762.886	1524.76	3.19953	59.8158	4080	4080	MS2	19/24	Shell_S01
High	GPIDcFSGQcLQAQcGYPGQQcGSGIGEccYHK	contig23501_fr1	length=529 numreads=1178 gene=isogroup05946 status=isotig	1	1	C5(Carbamidomethyl); C10(Carbamidomethyl); C15(Carbamidomethyl); C22(Carbamidomethyl); C29(Carbamidomethyl); C30(Carbamidomethyl)	CID	1	1	5.40696		3	1260.51	3779.52	0.693799	68.9678	4866	4866	MS2	39/128	Shell_S01
High	TAVQAQSTGVDTLEAAcK	contig24576_fr2	length=461 numreads=110 gene=isogroup07021 status=isotig	1	1	C17(Carbamidomethyl)	CID	1	1	3.05084		2	925.454	1849.9	3.00212	53.1735	3525	3525	MS2	17/34	Shell_S01
High	YHEFcATPPGEMK	contig25494_fr3	length=419 numreads=20 gene=isogroup07939 status=isotig	1	1	C5(Carbamidomethyl)	CID	1	1	2.53608		2	783.841	1566.68	2.29352	44.7232	2837	2837	MS2	14/24	Shell_S01
High	NQVSVLWWPTK	contig26417_fr1	length=388 numreads=137 gene=isogroup08862 status=isotig	1	1		CID	1	1	2.67464		2	679.368	1357.73	2.16858	85.492	6318	6318	MS2	15/20	Shell_S01
High	GPNPIQLNQFLAQPTSPK	contig27903_fr1	length=350 numreads=47 gene=isogroup10348 status=isotig	1	1		CID	1	1	3.10516		2	975.527	1950.05	1.47048	80.6334	5900	5900	MS2	18/34	Shell_S01
High	YINLDYIDLHR	contig31607_fr2	length=293 numreads=36 gene=isogroup14052 status=isotig	1	1		CID	1	1	3.17561		2	717.875	1434.74	3.72626	73.6313	5276	5276	MS2	17/20	Shell_S01
High	VQPSVQTISISQPTK	contig33722_fr3	length=275 numreads=11 gene=isogroup16167 status=isotig	1	1		CID	1	1	2.93151		2	806.951	1612.89	2.36433	56.1835	3770	3770	MS2	18/28	Shell_S01
High	TTIGGVSMQTIYK	contig35364_fr2	length=263 numreads=21 gene=isogroup17809 status=isotig	1	1		CID	1	1	2.82312		2	699.87	1398.73	2.27095	67.2599	4709	4709	MS2	14/24	Shell_S01
High	NTNFGFGSFPLPPPQAAPPR	contig40889_fr2	length=229 numreads=25 gene=isogroup23334 status=isotig	1	1		CID	1	1	2.89256		2	1056.54	2112.07	1.60335	88.3571	6570	6570	MS2	18/38	Shell_S01
High	HQDKPSWGENLYR	contig43540_fr1	length=215 numreads=8 gene=isogroup25985 status=isotig	1	1		CID	1	1	2.98562		2	815.393	1629.78	1.73605	45.7177	2922	2922	MS2	16/24	Shell_S01
High	QSPFLPPPMPMPMAPPGPPR	Equ16217-21060	length=206 numreads=207 gene=isogroup01564 status=isotig	2	1		CID	1	1	2.49754		2	1071.54	2142.07	2.06111	89.6377	6679	6679	MS2	17/38	Shell_S01
High	EWELMSLLGDPK	Equ16217-21060	length=1479 numreads=1308 gene=isogroup03505 status=isotig	2	2		CID	1	1	2.88632		2	709.357	1417.71	2.17614	105.829	7983	7983	MS2	15/22	Shell_S01
High	EWELMSLLGDPK	Equ16217-21060	length=1479 numreads=1308 gene=isogroup03505 status=isotig	2	2		CID	1	1	2.75322		2	709.357	1417.71	2.52056	103.803	7818	7818	MS2	14/22	Shell_S01
High	EWELMSLLGDPK	Equ16217-21060	length=1479 numreads=1308 gene=isogroup03505 status=isotig	2	2		CID	1	1	2.68802		2	709.357	1417.71	2.00393	95.0644	7145	7145	MS2	13/22	Shell_S01
High	EWELmSLLGDPK	Equ16217-21060	length=1479 numreads=1308 gene=isogroup03505 status=isotig	2	2	M5(Oxidation)	CID	1	1	3.01403		2	717.354	1433.7	1.10088	89.4479	6662	6662	MS2	13/22	Shell_S01
High	EWELmSLLGDPK	Equ16217-21060	length=1479 numreads=1308 gene=isogroup03505 status=isotig	2	2	M5(Oxidation)	CID	1	1	2.69966		2	717.354	1433.7	1.27117	91.481	6841	6841	MS2	16/22	Shell_S01
High	LQEALYFPDGTPR	Equ16217-21060	length=1479 numreads=1308 gene=isogroup03505 status=isotig	2	2		CID	1	1	3.9231		2	753.885	1506.76	2.79125	70.302	4980	4980	MS2	20/24	Shell_S01
High	LQEALYFPDGTPR	Equ16217-21060	length=1479 numreads=1308 gene=isogroup03505 status=isotig	2	2		CID	1	1	3.6624		2	753.885	1506.76	2.87226	72.3733	5161	5161	MS2	20/24	Shell_S01
High	LQEALYFPDGTPR	Equ16217-21060	length=1479 numreads=1308 gene=isogroup03505 status=isotig	2	2		CID	1	1	3.37734		2	753.884	1506.76	1.17095	90.9409	6793	6793	MS2	16/24	Shell_S01
High	LQEALYFPDGTPR	Equ16217-21060	length=1479 numreads=1308 gene=isogroup03505 status=isotig	2	2		CID	1	1	3.12817		2	753.885	1506.76	2.79125	81.8386	6002	6002	MS2	14/24	Shell_S01
High	LQEALYFPDGTPR	Equ16217-21060	length=1479 numreads=1308 gene=isogroup03505 status=isotig	2	2		CID	1	1	3.03569		2	753.884	1506.76	0.765878	88.7793	6609	6609	MS2	16/24	Shell_S01
High	LQEALYFPDGTPR	Equ16217-21060	length=1479 numreads=1308 gene=isogroup03505 status=isotig	2	2		CID	1	1	3.02208		2	753.885	1506.76	2.06212	68.3043	4805	4805	MS2	17/24	Shell_S01
High	LQEALYFPDGTPR	Equ16217-21060	length=1479 numreads=1308 gene=isogroup03505 status=isotig	2	2		CID	1	1	2.98892		2	753.883	1506.76	0.603848	77.4822	5626	5626	MS2	16/24	Shell_S01
High	LQEALYFPDGTPR	Equ16217-21060	length=1479 numreads=1308 gene=isogroup03505 status=isotig	2	2		CID	1	1	2.61249		2	753.885	1506.76	3.03429	75.4181	5442	5442	MS2	16/24	Shell_S01
High	SYHYcPPGPTTADHcK	Equ16217-21060	length=1479 numreads=1308 gene=isogroup03505 status=isotig	2	2	C5(Carbamidomethyl); C15(Carbamidomethyl)	CID	1	1	3.90592		2	945.899	1890.79	0.916127	32.8013	1851	1851	MS2	21/30	Shell_S01
High	SYHYcPPGPTTADHcK	Equ16217-21060	length=1479 numreads=1308 gene=isogroup03505 status=isotig	2	2	C5(Carbamidomethyl); C15(Carbamidomethyl)	CID	1	1	3.04171		2	945.9	1890.79	1.23893	34.8248	2016	2016	MS2	15/30	Shell_S01
High	SYHYcPPGPTTADHcK	Equ16217-21060	length=1479 numreads=1308 gene=isogroup03505 status=isotig	2	2	C5(Carbamidomethyl); C15(Carbamidomethyl)	CID	1	1	3.00215		2	945.9	1890.79	1.69085	36.8358	2176	2176	MS2	15/30	Shell_S01
High	SYHYcPPGPTTADHcK	Equ16217-21060	length=1479 numreads=1308 gene=isogroup03505 status=isotig	2	2	C5(Carbamidomethyl); C15(Carbamidomethyl)	CID	1	1	2.49808		2	945.9	1890.79	1.69085	41.3311	2537	2537	MS2	17/30	Shell_S01
High	SYHYcPPGPTTADHcK	Equ16217-21060	length=1479 numreads=1308 gene=isogroup03505 status=isotig	2	2	C5(Carbamidomethyl); C15(Carbamidomethyl)	CID	1	1	4.53672		3	630.936	1890.79	1.78058	32.9085	1860	1860	MS2	31/60	Shell_S01
High	SYHYcPPGPTTADHcK	Equ16217-21060	length=1479 numreads=1308 gene=isogroup03505 status=isotig	2	2	C5(Carbamidomethyl); C15(Carbamidomethyl)	CID	1	1	4.19094		3	630.936	1890.79	2.16794	30.9111	1690	1690	MS2	29/60	Shell_S01
High	SYHYcPPGPTTADHcK	Equ16217-21060	length=1479 numreads=1308 gene=isogroup03505 status=isotig	2	2	C5(Carbamidomethyl); C15(Carbamidomethyl)	CID	1	1	3.58334		3	630.936	1890.79	2.36162	37.6767	2244	2244	MS2	29/60	Shell_S01
High	SYHYcPPGPTTADHcK	Equ16217-21060	length=1479 numreads=1308 gene=isogroup03505 status=isotig	2	2	C5(Carbamidomethyl); C15(Carbamidomethyl)	CID	1	1	3.38122		3	630.936	1890.79	2.16794	39.7118	2401	2401	MS2	28/60	Shell_S01
High	SYHYcPPGPTTADHcKDQK	Equ16217-21060	length=1479 numreads=1308 gene=isogroup03505 status=isotig	2	2	C5(Carbamidomethyl); C15(Carbamidomethyl)	CID	1	1	3.08524		2	1131.49	2261.97	0.946257	28.5529	1492	1492	MS2	19/36	Shell_S01
High	SmQLFHALPK	Equ15222-15223	length=169 numreads=42 gene=isogroup01333 status=isotig	2	1	M2(Oxidation)	CID	1	1	2.61586		2	594.318	1187.63	2.97808	49.4862	3224	3224	MS2	15/18	Shell_S01
High	VAYVDLLAELTHR	Equ15222-15223	length=830 numreads=108 gene=isogroup01333 status=isotig	3	2		CID	1	1	3.75762		2	750.415	1499.82	1.21523	92.9316	6970	6970	MS2	19/24	Shell_S01
High	DAVGNVGDAVADVASGVK	Equ23617-24364		1	1		CID	1	1	4.04861		2	822.417	1643.83	1.80943	84.9622	6271	6271	MS2	23/34	Shell_S01
High	DAVGNVGDAVADVASGVK	Equ23617-24364		1	1		CID	1	1	3.91594		2	822.417	1643.83	1.73517	80.6446	5901	5901	MS2	22/34	Shell_S01
High	DAVGNVGDAVADVASGVK	Equ23617-24364		1	1		CID	1	1	3.05723		2	822.418	1643.83	2.99758	62.7509	4333	4333	MS2	21/34	Shell_S01
High	DTVSNVVDGFK	Equ23617-24364	length=522 numreads=47 gene=isogroup06062 status=isotig	2	1		CID	1	1	3.33748		2	590.797	1180.59	1.46363	69.0952	4878	4878	MS2	15/20	Shell_S01
High	DIVGDVGDVVKDVVGDVGDVVK	Equ23617-24364	length=473 numreads=66 gene=isogroup06809 status=isotig	2	1		CID	1	1	4.43115		2	1099.58	2198.16	2.7155	127.362	9322	9322	MS2	23/42	Shell_S01
High	DVVGDAGDAIKDVVK	Equ23617-24364	length=473 numreads=66 gene=isogroup06809 status=isotig	2	1		CID	1	1	3.12417		2	750.9	1500.79	1.66915	75.8793	5484	5484	MS2	19/28	Shell_S01
High	DVAEDVGDVVK	Equ23617-24364	length=473 numreads=66 gene=isogroup06809 status=isotig	2	1		CID	1	1	2.8237		2	573.289	1145.57	2.66199	60.6002	4148	4148	MS2	18/20	Shell_S01
High	LGDVAVDLFGR	Equ12085	length=1540 numreads=489 gene=isogroup00497 status=isotig	2	1		CID	1	1	3.36357		2	581.318	1161.63	1.84592	80.354	5876	5876	MS2	16/20	Shell_S01
High	LGDVAVDLFGR	Equ12085	length=1540 numreads=489 gene=isogroup00497 status=isotig	2	1		CID	1	1	2.62615		2	581.318	1161.63	2.26626	75.7583	5473	5473	MS2	14/20	Shell_S01
High	AFYQcDTGFDGMSK	Equ15522	length=830 numreads=108 gene=isogroup01333 status=isotig	2	1	C5(Carbamidomethyl)	CID	1	1	3.47588		2	813.834	1626.66	2.72884	62.3303	4297	4297	MS2	21/26	Shell_S01
High	AFYQcDTGFDGMSK	Equ15522	length=830 numreads=108 gene=isogroup01333 status=isotig	2	1	C5(Carbamidomethyl)	CID	1	1	2.61985		2	813.834	1626.66	3.25414	60.3068	4123	4123	MS2	17/26	Shell_S01
High	AFYQcDTGFDGmSK	Equ15522	length=830 numreads=108 gene=isogroup01333 status=isotig	2	1	C5(Carbamidomethyl); M12(Oxidation)	CID	1	1	3.35301		2	821.831	1642.66	2.67673	53.8536	3579	3579	MS2	18/26	Shell_S01
High	YINYLIAQK	Equ21457	length=948 numreads=204 gene=isogroup03902 status=isotig	2	1		CID	1	1	3.18841		2	563.32	1125.63	2.39054	60.9455	4178	4178	MS2	14/16	Shell_S01
High	GYLDAMDSNFAASVAK	Equ21104	length=1328 numreads=166 gene=isogroup03549 status=isotig	2	1		CID	1	1	4.10462		2	830.389	1659.77	1.82471	79.8314	5829	5829	MS2	23/30	Shell_S01
High	GYLDAmDSNFAASVAK	Equ21104	length=1328 numreads=166 gene=isogroup03549 status=isotig	2	1	M6(Oxidation)	CID	1	1	3.78258		2	838.388	1675.77	3.31199	66.2544	4622	4622	MS2	20/30	Shell_S01
High	FPSVVVYTcQPGYK	Equ21247	length=1114 numreads=128 gene=isogroup03692 status=isotig	2	1	C9(Carbamidomethyl)	CID	1	1	3.39007		2	822.91	1644.81	2.40184	69.3737	4899	4899	MS2	19/26	Shell_S01
High	HAYVELLSALHK	Equ21247	length=1114 numreads=128 gene=isogroup03692 status=isotig	2	1		CID	1	1	3.56407		2	690.888	1380.77	3.81893	64.6737	4492	4492	MS2	19/22	Shell_S01
High	HAYVELLSALHK	Equ21247	length=1114 numreads=128 gene=isogroup03692 status=isotig	2	1		CID	1	1	3.7321		3	460.927	1380.77	2.23996	64.7577	4499	4499	MS2	22/44	Shell_S01
High	EALSDGMGMAAK	Equ15435	length=721 numreads=376 gene=isogroup01304 status=isotig	2	1		CID	1	1	3.09148		2	590.772	1180.54	1.73896	46.4901	2991	2991	MS2	18/22	Shell_S01
High	VDFGGSSLGQVcK	Equ15435	length=721 numreads=376 gene=isogroup01304 status=isotig	2	1	C12(Carbamidomethyl)	CID	1	1	4.0073		2	677.329	1353.65	2.60101	58.2417	3946	3946	MS2	22/24	Shell_S01
High	GPETESLAVGQIGDR	Equ21150	length=1227 numreads=468 gene=isogroup03595 status=isotig	2	1		CID	1	1	2.59746		2	764.886	1528.76	2.66132	56.936	3835	3835	MS2	14/28	Shell_S01
High	VTScPDGFSYDVQTR	contig03813_fr2	length=398 numreads=640 gene=isogroup00011 status=it_thresh	1	1	C4(Carbamidomethyl)	CID	1	1	2.52602		2	866.386	1731.76	0.0673276	55.5344	3722	3722	MS2	13/28	Shell_S03
High	TGADDTEVETWLESLIK	contig10628_fr3	length=918 numreads=4424 gene=isogroup00287 status=isotig	1	1		CID	1	1	3.65159		2	953.97	1906.93	1.93452	117.515	8812	8812	MS2	22/32	Shell_S03
High	FYGALPTSVDIR	contig10634_fr2	length=1474 numreads=8758 gene=isogroup00287 status=isotig	1	1		CID	1	1	2.5055		2	669.858	1338.71	2.43697	76.3496	5453	5453	MS2	15/22	Shell_S03
High	STLILNFDNNDATDSSTNK	contig10634_fr2	length=1474 numreads=8758 gene=isogroup00287 status=isotig	1	1		CID	1	1	3.58459		2	1035.49	2069.97	2.21413	74.1895	5275	5275	MS2	17/36	Shell_S03
High	DNNLDQPVASSQYQYQR	contig15934_fr1	length=222 numreads=19 gene=isogroup01470 status=isotig	1	1		CID	1	1	3.11695		2	1013.47	2025.93	1.90428	50.9839	3332	3332	MS2	15/32	Shell_S03
High	cALAcPGGGYEQDEK	contig16371_fr2	length=391 numreads=1032 gene=isogroup01616 status=isotig	1	1	C1(Carbamidomethyl); C5(Carbamidomethyl)	CID	1	1	3.01348		2	827.847	1654.69	1.4646	40.9848	2503	2503	MS2	17/28	Shell_S03
High	AMHYLHHDLDFVHSVEPDDLLDALDEVR	contig20937_fr1	length=4210 numreads=743 gene=isogroup03382 status=isotig	1	1		CID	1	1	5.05516		3	1101.19	3301.57	3.26986	97.3956	7305	7305	MS2	36/108	Shell_S03
High	ELGEEYQDALSDSR	contig20937_fr1	length=4210 numreads=743 gene=isogroup03382 status=isotig	1	1		CID	1	1	2.78839		2	806.363	1611.72	3.07623	58.9962	4015	4015	MS2	16/26	Shell_S03
High	ELNSLAVEMPDDFDFDFK	contig20937_fr1	length=4210 numreads=743 gene=isogroup03382 status=isotig	1	1		CID	1	1	2.77572		2	1066.48	2131.96	2.38002	104.082	7847	7847	MS2	14/34	Shell_S03
High	ENEFLEGHSIQR	contig20937_fr1	length=4210 numreads=743 gene=isogroup03382 status=isotig	1	1		CID	1	1	2.44098		2	729.853	1458.7	0.384045	46.5783	2988	2988	MS2	13/22	Shell_S03
High	KPDDVFDIAEELKDIQDDLTSGQIDELLK	contig20937_fr1	length=4210 numreads=743 gene=isogroup03382 status=isotig	1	1		CID	1	1	7.97632		3	1101.56	3302.66	2.89625	124.061	9169	9169	MS2	45/112	Shell_S03
High	LAAGQTANPR	contig20937_fr1	length=4210 numreads=743 gene=isogroup03382 status=isotig	1	1		CID	1	1	2.62952		2	499.773	998.538	0.496067	21.5519	975	975	MS2	14/18	Shell_S03
High	LAPDVIDDDVLEDLSEELFK	contig20937_fr1	length=4210 numreads=743 gene=isogroup03382 status=isotig	1	1		CID	1	1	4.71038		2	1138.07	2275.13	2.45009	123.985	9164	9164	MS2	25/38	Shell_S03
High	LEDDDTEcLAGFISK	contig20937_fr1	length=4210 numreads=743 gene=isogroup03382 status=isotig	1	1	C8(Carbamidomethyl)	CID	1	1	3.80996		2	856.891	1712.77	3.3701	80.9124	5862	5862	MS2	18/28	Shell_S03
High	LSQAALLAQR	contig20937_fr1	length=4210 numreads=743 gene=isogroup03382 status=isotig	1	1		CID	1	1	3.18314		2	535.821	1070.63	2.08982	48.73	3157	3157	MS2	17/18	Shell_S03
High	NFNELNDFDSK	contig20937_fr1	length=4210 numreads=743 gene=isogroup03382 status=isotig	1	1		CID	1	1	2.79013		2	671.801	1342.6	2.96218	61.5601	4232	4232	MS2	16/20	Shell_S03
High	NIGPGLLSLSLTQIQTLNVK	contig20937_fr1	length=4210 numreads=743 gene=isogroup03382 status=isotig	1	1		CID	1	1	5.04548		2	1055.12	2109.23	2.41152	107.769	8143	8143	MS2	25/38	Shell_S03
High	NIGPGLLSLSLTQIQTLNVK	contig20937_fr1	length=4210 numreads=743 gene=isogroup03382 status=isotig	1	1		CID	1	1	4.41432		2	1055.12	2109.23	2.75876	108.059	8167	8167	MS2	23/38	Shell_S03
High	cDVNILAR	contig20937_fr2	length=4210 numreads=743 gene=isogroup03382 status=isotig	1	1	C1(Carbamidomethyl)	CID	1	1	2.91586		2	480.751	960.494	1.37231	48.7887	3162	3162	MS2	12/14	Shell_S03
High	EGQLSVLLAVVK	contig20937_fr2	length=4210 numreads=743 gene=isogroup03382 status=isotig	1	1		CID	1	1	2.88416		2	628.386	1255.77	2.76264	93.509	6972	6972	MS2	17/22	Shell_S03
High	QDVIEEALDDLDDmDLNDALK	contig20937_fr2	length=4210 numreads=743 gene=isogroup03382 status=isotig	1	1	M14(Oxidation)	CID	1	1	4.56495		2	1203.55	2406.09	1.47093	112.707	8502	8502	MS2	22/40	Shell_S03
High	QDVIEEALDDLDDmDLNDALK	contig20937_fr2	length=4210 numreads=743 gene=isogroup03382 status=isotig	1	1	M14(Oxidation)	CID	1	1	3.21953		2	1203.56	2406.11	8.97948	112.625	8496	8496	MS2	18/40	Shell_S03
High	GMDIELLAALNK	contig20937_fr3	length=4210 numreads=743 gene=isogroup03382 status=isotig	1	1		CID	1	1	2.67037		2	644.354	1287.7	3.0492	93.441	6966	6966	MS2	17/22	Shell_S03
High	GmDIELLAALNK	contig20937_fr3	length=4210 numreads=743 gene=isogroup03382 status=isotig	1	1	M2(Oxidation)	CID	1	1	3.52938		2	652.352	1303.7	2.4178	84.3987	6173	6173	MS2	18/22	Shell_S03
High	LPSEAMASLVMYSDcR	contig20976_fr2	length=1955 numreads=623 gene=isogroup03421 status=isotig	1	1	C15(Carbamidomethyl)	CID	1	1	3.50536		2	915.418	1829.83	2.94755	86.2224	6334	6334	MS2	20/30	Shell_S03
High	LPSEAmASLVmYSDcR	contig20976_fr2	length=1955 numreads=623 gene=isogroup03421 status=isotig	1	1	M6(Oxidation); M11(Oxidation); C15(Carbamidomethyl)	CID	1	1	2.68112		2	931.412	1861.82	2.13062	61.4051	4219	4219	MS2	15/30	Shell_S03
High	NPASFAPVPIPAHATR	contig20976_fr2	length=1955 numreads=623 gene=isogroup03421 status=isotig	1	1		CID	1	1	3.43029		2	823.446	1645.88	2.17985	57.3271	3875	3875	MS2	18/30	Shell_S03
High	THLYPHQQQQQR	contig20976_fr3	length=1955 numreads=623 gene=isogroup03421 status=isotig	1	1		CID	1	1	3.29963		3	521.931	1563.78	0.298606	19.7585	853	853	MS2	25/44	Shell_S03
High	YMAYLTSQQQR	contig20976_fr3	length=1955 numreads=623 gene=isogroup03421 status=isotig	1	1		CID	1	1	3.00721		2	694.836	1388.67	1.68893	47.8302	3088	3088	MS2	17/20	Shell_S03
High	YmAYLTSQQQR	contig20976_fr3	length=1955 numreads=623 gene=isogroup03421 status=isotig	1	1	M2(Oxidation)	CID	1	1	2.99012		2	702.834	1404.66	1.98745	39.6762	2390	2390	MS2	17/20	Shell_S03
High	YLALISKPGTGTATTSDQLLQVYK	contig20996_fr3	length=1743 numreads=1233 gene=isogroup03441 status=isotig	1	1		CID	1	1	3.49961		2	1284.7	2568.4	2.03749	83.4023	6084	6084	MS2	20/46	Shell_S03
High	YLALISKPGTGTATTSDQLLQVYK	contig20996_fr3	length=1743 numreads=1233 gene=isogroup03441 status=isotig	1	1		CID	1	1	4.53744		3	856.805	2568.4	2.84023	83.3568	6080	6080	MS2	37/92	Shell_S03
High	FTWDHDLGTGETVSER	contig21122_fr1	length=1283 numreads=243 gene=isogroup03567 status=isotig	1	1		CID	1	1	2.47322		2	925.423	1849.84	1.87008	62.7516	4330	4330	MS2	13/30	Shell_S03
High	KGPGSPDQASLFDR	contig21122_fr2	length=1283 numreads=243 gene=isogroup03567 status=isotig	1	1		CID	1	1	2.87901		2	737.869	1474.73	1.40847	44.7424	2832	2832	MS2	16/26	Shell_S03
High	EISESVQmmNNLLmLTK	contig21557_fr1	length=894 numreads=174 gene=isogroup04002 status=isotig	1	1	M8(Oxidation); M9(Oxidation); M14(Oxidation)	CID	1	1	3.7		2	1014.99	2028.97	1.56386	72.4227	5136	5136	MS2	19/32	Shell_S03
High	LAmDTmSYVNK	contig21579_fr3	length=883 numreads=219 gene=isogroup04024 status=isotig	1	1	M3(Oxidation); M6(Oxidation)	CID	1	1	2.68602		2	652.798	1304.59	1.92348	35.2546	2005	2005	MS2	14/20	Shell_S03
High	TcScDVAFGQcISR	contig21654_fr1	length=849 numreads=446 gene=isogroup04099 status=isotig	1	1	C2(Carbamidomethyl); C4(Carbamidomethyl); C11(Carbamidomethyl)	CID	1	1	2.48062		2	830.85	1660.69	3.44053	54.1244	3603	3603	MS2	14/26	Shell_S03
High	VYLQPQVSYVPTQVVYR	contig21787_fr2	length=807 numreads=167 gene=isogroup04232 status=isotig	1	1		CID	1	1	4.26541		2	1020.05	2039.1	2.3522	81.5569	5919	5919	MS2	21/32	Shell_S03
High	LGQSFLLSR	contig22594_fr1	length=634 numreads=187 gene=isogroup05039 status=isotig	1	1		CID	1	1	2.85103		2	510.797	1020.59	2.47695	62.8376	4337	4337	MS2	14/16	Shell_S03
High	LGQSFLLSR	contig22594_fr1	length=634 numreads=187 gene=isogroup05039 status=isotig	1	1		CID	1	1	2.58652		2	510.797	1020.59	2.77597	64.8693	4505	4505	MS2	13/16	Shell_S03
High	RLGQSFLLSR	contig22594_fr1	length=634 numreads=187 gene=isogroup05039 status=isotig	1	1		CID	1	1	2.93488		2	588.848	1176.69	2.83563	55.9156	3754	3754	MS2	12/18	Shell_S03
High	TITLEVEPSDTIENVK	contig22616_fr3/contig32691_fr2	length=631 numreads=1172 gene=isogroup05061 status=isotig / length=279 numreads=252 gene=isogroup15136 status=isotig	2	1		CID	1	1	3.16564		2	894.47	1787.93	2.47716	75.124	5351	5351	MS2	17/30	Shell_S03
High	AEcSGYTPGSLccDGILNPLPPGGLAQWGccHK	contig22639_fr3	length=626 numreads=81 gene=isogroup05084 status=isotig	1	1	C3(Carbamidomethyl); C12(Carbamidomethyl); C13(Carbamidomethyl); C30(Carbamidomethyl); C31(Carbamidomethyl)	CID	1	1	4.64584		3	1211.54	3632.59	2.45662	91.5747	6807	6807	MS2	35/128	Shell_S03
High	VVTLDSVIQVMR	contig22744_fr2	length=612 numreads=36 gene=isogroup05189 status=isotig	1	1		CID	1	1	2.58324		2	680.388	1359.77	2.33835	94.0265	7016	7016	MS2	15/22	Shell_S03
High	AGAGGLNcNPR	contig22829_fr3	length=605 numreads=261 gene=isogroup05274 status=isotig	1	1	C8(Carbamidomethyl)	CID	1	1	2.66925		2	543.76	1086.51	0.961968	24.4135	1191	1191	MS2	13/20	Shell_S03
High	SRAEDSVGAFEDR	contig22829_fr3	length=605 numreads=261 gene=isogroup05274 status=isotig	1	1		CID	1	1	2.97179		2	719.833	1438.66	1.96408	40.346	2448	2448	MS2	18/24	Shell_S03
High	KYDDFIER	contig22899_fr3	length=593 numreads=1171 gene=isogroup05344 status=isotig	1	1		CID	1	1	2.55166		2	543.268	1085.53	2.29641	42.844	2664	2664	MS2	11/14	Shell_S03
High	YcLQGSQVcPR	contig22899_fr3	length=593 numreads=1171 gene=isogroup05344 status=isotig	1	1	C2(Carbamidomethyl); C9(Carbamidomethyl)	CID	1	1	3.02809		2	684.316	1367.62	3.42478	42.2779	2614	2614	MS2	16/20	Shell_S03
High	TEWLDGHHVVFGK	contig23233_fr1	length=554 numreads=28 gene=isogroup05678 status=isotig	1	1		CID	1	1	2.62298		2	762.885	1524.76	2.55906	58.9482	4011	4011	MS2	16/24	Shell_S03
High	GPIDcFSGQcLQAQcGYPGQQcGSGIGEccYHK	contig23501_fr1	length=529 numreads=1178 gene=isogroup05946 status=isotig	1	1	C5(Carbamidomethyl); C10(Carbamidomethyl); C15(Carbamidomethyl); C22(Carbamidomethyl); C29(Carbamidomethyl); C30(Carbamidomethyl)	CID	1	1	5.06662		3	1260.51	3779.53	1.56584	69.9909	4941	4941	MS2	37/128	Shell_S03
High	ITScNNVPTAAcVSDVcVGcVDR	contig24113_fr2	length=483 numreads=81 gene=isogroup06558 status=isotig	1	1	C4(Carbamidomethyl); C12(Carbamidomethyl); C17(Carbamidomethyl); C20(Carbamidomethyl)	CID	1	1	2.57818		2	1277.56	2554.12	1.48032	65.2565	4536	4536	MS2	16/44	Shell_S03
High	YHEFcATPPGEMK	contig25494_fr3	length=419 numreads=20 gene=isogroup07939 status=isotig	1	1	C5(Carbamidomethyl)	CID	1	1	3.23082		2	783.841	1566.67	1.51435	44.0237	2771	2771	MS2	19/24	Shell_S03
High	YHEFcATPPGEmK	contig25494_fr3	length=419 numreads=20 gene=isogroup07939 status=isotig	1	1	C5(Carbamidomethyl); M12(Oxidation)	CID	1	1	2.96566		2	791.838	1582.67	1.39541	38.8576	2318	2318	MS2	19/24	Shell_S03
High	NQVSVLWWPTK	contig26417_fr1	length=388 numreads=137 gene=isogroup08862 status=isotig	1	1		CID	1	1	2.67916		2	679.369	1357.73	2.97775	88.446	6530	6530	MS2	13/20	Shell_S03
High	GPNPIQLNQFLAQPTSPK	contig27903_fr1	length=350 numreads=47 gene=isogroup10348 status=isotig	1	1		CID	1	1	4.6644		2	975.529	1950.05	2.91025	84.5685	6188	6188	MS2	22/34	Shell_S03
High	NTNFGFGSFPLPPPQAAPPR	contig40889_fr2	length=229 numreads=25 gene=isogroup23334 status=isotig	1	1		CID	1	1	2.7459		2	1056.54	2112.07	0.100635	92.9154	6919	6919	MS2	14/38	Shell_S03
High	QSPFLPPPMPMPMAPPGPPR	Equ16217-21060	length=206 numreads=207 gene=isogroup01564 status=isotig	2	1		CID	1	1	2.72391		2	1071.54	2142.07	2.17508	92.2819	6863	6863	MS2	18/38	Shell_S03
High	EWELMSLLGDPK	Equ16217-21060	length=1479 numreads=1308 gene=isogroup03505 status=isotig	2	2		CID	1	1	3.77823		2	709.357	1417.71	1.83172	106.947	8079	8079	MS2	17/22	Shell_S03
High	EWELMSLLGDPK	Equ16217-21060	length=1479 numreads=1308 gene=isogroup03505 status=isotig	2	2		CID	1	1	2.7377		2	709.357	1417.71	2.00393	98.1172	7364	7364	MS2	15/22	Shell_S03
High	EWELMSLLGDPK	Equ16217-21060	length=1479 numreads=1308 gene=isogroup03505 status=isotig	2	2		CID	1	1	2.49262		2	709.357	1417.71	2.09004	104.94	7914	7914	MS2	14/22	Shell_S03
High	EWELmSLLGDPK	Equ16217-21060	length=1479 numreads=1308 gene=isogroup03505 status=isotig	2	2	M5(Oxidation)	CID	1	1	2.93226		2	717.355	1433.7	3.14432	96.2324	7206	7206	MS2	15/22	Shell_S03
High	EWELmSLLGDPK	Equ16217-21060	length=1479 numreads=1308 gene=isogroup03505 status=isotig	2	2	M5(Oxidation)	CID	1	1	2.78204		2	717.354	1433.7	2.20774	94.1724	7029	7029	MS2	17/22	Shell_S03
High	EWELmSLLGDPK	Equ16217-21060	length=1479 numreads=1308 gene=isogroup03505 status=isotig	2	2	M5(Oxidation)	CID	1	1	2.71677		2	717.355	1433.7	2.7186	87.6046	6457	6457	MS2	16/22	Shell_S03
High	EWELmSLLGDPK	Equ16217-21060	length=1479 numreads=1308 gene=isogroup03505 status=isotig	2	2	M5(Oxidation)	CID	1	1	2.50906		2	717.356	1433.7	3.99575	92.1894	6855	6855	MS2	14/22	Shell_S03
High	LQEALYFPDGTPR	Equ16217-21060	length=1479 numreads=1308 gene=isogroup03505 status=isotig	2	2		CID	1	1	3.85423		2	753.885	1506.76	2.30516	72.6798	5156	5156	MS2	20/24	Shell_S03
High	LQEALYFPDGTPR	Equ16217-21060	length=1479 numreads=1308 gene=isogroup03505 status=isotig	2	2		CID	1	1	3.72085		2	753.885	1506.76	2.87226	74.7336	5319	5319	MS2	20/24	Shell_S03
High	LQEALYFPDGTPR	Equ16217-21060	length=1479 numreads=1308 gene=isogroup03505 status=isotig	2	2		CID	1	1	3.6945		2	753.884	1506.76	1.73806	70.6719	4994	4994	MS2	21/24	Shell_S03
High	LQEALYFPDGTPR	Equ16217-21060	length=1479 numreads=1308 gene=isogroup03505 status=isotig	2	2		CID	1	1	3.39784		2	753.885	1506.76	2.46719	79.1474	5707	5707	MS2	18/24	Shell_S03
High	LQEALYFPDGTPR	Equ16217-21060	length=1479 numreads=1308 gene=isogroup03505 status=isotig	2	2		CID	1	1	3.29873		2	753.884	1506.76	1.65704	81.1745	5885	5885	MS2	17/24	Shell_S03
High	LQEALYFPDGTPR	Equ16217-21060	length=1479 numreads=1308 gene=isogroup03505 status=isotig	2	2		CID	1	1	3.26323		2	753.885	1506.76	2.87226	93.9695	7011	7011	MS2	17/24	Shell_S03
High	LQEALYFPDGTPR	Equ16217-21060	length=1479 numreads=1308 gene=isogroup03505 status=isotig	2	2		CID	1	1	2.60802		2	753.885	1506.76	2.95328	83.1983	6066	6066	MS2	14/24	Shell_S03
High	LQEALYFPDGTPR	Equ16217-21060	length=1479 numreads=1308 gene=isogroup03505 status=isotig	2	2		CID	1	1	2.48975		2	753.885	1506.76	2.95328	99.1933	7456	7456	MS2	13/24	Shell_S03
High	LQEALYFPDGTPR	Equ16217-21060	length=1479 numreads=1308 gene=isogroup03505 status=isotig	2	2		CID	1	1	2.45627		2	753.885	1506.76	2.95328	104.638	7889	7889	MS2	14/24	Shell_S03
High	LQEALYFPDGTPR	Equ16217-21060	length=1479 numreads=1308 gene=isogroup03505 status=isotig	2	2		CID	1	1	2.44444		2	753.884	1506.76	1.08994	109.653	8289	8289	MS2	13/24	Shell_S03
High	SYHYcPPGPTTADHcK	Equ16217-21060	length=1479 numreads=1308 gene=isogroup03505 status=isotig	2	2	C5(Carbamidomethyl); C15(Carbamidomethyl)	CID	1	1	3.79947		2	945.9	1890.79	1.56173	35.8581	2056	2056	MS2	19/30	Shell_S03
High	SYHYcPPGPTTADHcK	Equ16217-21060	length=1479 numreads=1308 gene=isogroup03505 status=isotig	2	2	C5(Carbamidomethyl); C15(Carbamidomethyl)	CID	1	1	2.58452		2	945.9	1890.79	1.69085	39.8955	2409	2409	MS2	15/30	Shell_S03
High	SYHYcPPGPTTADHcK	Equ16217-21060	length=1479 numreads=1308 gene=isogroup03505 status=isotig	2	2	C5(Carbamidomethyl); C15(Carbamidomethyl)	CID	1	1	4.68128		3	630.936	1890.79	2.16794	35.7407	2046	2046	MS2	29/60	Shell_S03
High	SYHYcPPGPTTADHcK	Equ16217-21060	length=1479 numreads=1308 gene=isogroup03505 status=isotig	2	2	C5(Carbamidomethyl); C15(Carbamidomethyl)	CID	1	1	3.81993		3	630.936	1890.79	1.39322	37.8063	2226	2226	MS2	27/60	Shell_S03
High	SYHYcPPGPTTADHcK	Equ16217-21060	length=1479 numreads=1308 gene=isogroup03505 status=isotig	2	2	C5(Carbamidomethyl); C15(Carbamidomethyl)	CID	1	1	3.29168		3	630.936	1890.79	1.68374	39.8589	2406	2406	MS2	24/60	Shell_S03
[truncated: 67 more rows]

## Sheet: Table_S6
Supplementary Table S6. Summary of the peptide sequences of SMPs
[truncated: 282 more rows]

[truncated: 3 more sheets: Table_S7, Table_S8, Table_S9]
